# Supplementary material for: Crystal structure of phenyl N-(4-nitro­phen­yl)carbamate
Source: Acta Crystallogr E Crystallogr Commun. 2015 Nov 21;71(Pt 12):o969–70. doi: 10.1107/S2056989015021544 (PMC4719927; doi:10.1107/S2056989015021544)
Supplement: Supplementary file 1 [file e-71-0o969-sup1.cif]

##############################################################################
#                                                                            #
# This CIF contains the data in a paper accepted for publication in          #
# Acta Crystallographica Section E. It conforms to the requirements of       #
# Notes for Authors for Acta Crystallographica Section E, and has been       #
# peer reviewed under the auspices of the IUCr Commission on Journals.       #
#                                                                            #
# Full details of the Crystallographic Information File format               #
# are given in the paper "The Crystallographic Information File (CIF):       #
# a New Standard Archive File for Crystallography" by S. R. Hall, F. H.      #
# Allen and I. D. Brown [Acta Cryst. (1991), A47, 655-685].                  #
#                                                                            #
# The current version of the core CIF dictionary is obtainable from          #
# ftp://ftp.iucr.org/pub/cif_core.dic.                                       #
#                                                                            #
# Software is freely available for graphical display of the structure(s)     #
# in this CIF. For information consult the CIF software page                 #
# http://www.iucr.org/resources/cif/software.                                #
#                                                                            #
# This file may be used for bona fide research purposes within the           #
# scientific community so long as proper attribution is given to the journal # 
# article from which it was obtained.                                        #
#                                                                            #
##############################################################################
data_global
_audit_creation_method     'SHELXL-2014/7'
_journal_date_recd_electronic     2015-09-15
_journal_date_accepted     2015-11-13
_journal_name_full     'Acta Crystallographica, Section E'
_journal_year     2015
_journal_volume     71
_journal_issue     12
_journal_page_first     o969
_journal_page_last     o970
_journal_paper_category     HO
_journal_paper_doi     10.1107/S2056989015021544
_journal_coeditor_code     IS5423
_publ_contact_author_name     'A. Subbiah Pandi'
_publ_contact_author_address
;
Department of Physics
Presidency College
Chennai 600 005
India
;
_publ_contact_author_email     'aspandian59@gmail.com'
_publ_contact_author_fax     '044 091 2854 4894'
_publ_contact_author_phone     '044 091 24471061'
_publ_section_title
;
Crystal structure of phenyl <i>N</i>-(4-nitrophenyl)carbamate
;
loop_
    _publ_author_name
    _publ_author_address
    'Y. AaminaNaaz'
;
 Department of Physics
 Presidency College (Autonomous)
 Chennai 600 005
 India
;
    'Subramaniyan Sathiyaraj'
;
     Department of Polymer Science
     University of Madras
     Guindy Campus, Chennai 600 025
     India
;
    'Sundararaj Kalaimani'
;
   Department of Polymer Science
   University of Madras
   Guindy Campus, Chennai 600 025
   India
;
    'A. Sultan Nasar'
;
   Department of Polymer Science
   University of Madras
   Guindy Campus, Chennai 600 025
   India
;
    'A. SubbiahPandi'
;    Department of Physics
     Presidency College (Autonomous)
     Chennai 600 005
     India
;
data_I
_database_code_depnum_ccdc_archive 'CCDC 1436927'
_audit_creation_method     'SHELXL-2014/7'
_chemical_name_systematic
;
Phenyl <i>N</i>-(4-nitrophenyl)carbamate
;
_chemical_name_common     ?
_chemical_formula_moiety     'C13 H10 N2 O4'
_chemical_formula_sum     'C13 H10 N2 O4'
_chemical_formula_iupac     'C13 H10 N2 O4'
_chemical_formula_weight     258.23
_chemical_melting_point     ?
_shelx_space_group_comment
;
The symmetry employed for this shelxl refinement is uniquely defined
by the following loop, which should always be used as a source of
symmetry information in preference to the above space-group names.
They are only intended as comments.
;
_space_group_crystal_system     triclinic
_space_group_name_H-M_alt     'P -1'
_space_group_name_Hall     '-P 1'
loop_
    _space_group_symop_operation_xyz
    'x, y, z'
    '-x, -y, -z'
_cell_length_a     9.6722(3)
_cell_length_b     10.2543(5)
_cell_length_c     12.4787(6)
_cell_angle_alpha     84.625(3)
_cell_angle_beta     79.386(3)
_cell_angle_gamma     77.955(3)
_cell_volume     1187.73(9)
_cell_formula_units_Z     4
_cell_measurement_reflns_used     2713
_cell_measurement_theta_min     1.66
_cell_measurement_theta_max     26.65
_cell_measurement_temperature     293(2)
_exptl_crystal_description     block
_exptl_crystal_colour     yellow
_exptl_crystal_size_max     0.20
_exptl_crystal_size_mid     0.18
_exptl_crystal_size_min     0.17
_exptl_crystal_density_diffrn     1.444
_exptl_crystal_density_meas     ?
_exptl_crystal_density_method     'not measured'
_exptl_crystal_F_000     536
_exptl_absorpt_coefficient_mu     0.109
_exptl_absorpt_correction_type     multi-scan
_exptl_absorpt_process_details
;
(SADABS; Bruker, 2004)
;
_shelx_estimated_absorpt_T_min     0.978
_shelx_estimated_absorpt_T_max     0.982
_exptl_absorpt_correction_T_min     0.978
_exptl_absorpt_correction_T_max     0.982
_diffrn_ambient_temperature     293(2)
_diffrn_radiation_type     MoK\a
_diffrn_radiation_wavelength     0.71073
_diffrn_measurement_device_type     'Bruker Kappa APEXII CCD'
_diffrn_measurement_method     '\w and \f scan'
_diffrn_detector_area_resol_mean     ?
_diffrn_reflns_number     26582
_diffrn_reflns_av_R_equivalents     0.0510
_diffrn_reflns_theta_min     1.663
_diffrn_reflns_theta_max     26.655
_diffrn_reflns_theta_full     25.242
_diffrn_measured_fraction_theta_max     0.951
_diffrn_measured_fraction_theta_full     0.976
_diffrn_reflns_limit_h_min     -12
_diffrn_reflns_limit_h_max     12
_diffrn_reflns_limit_k_min     -12
_diffrn_reflns_limit_k_max     12
_diffrn_reflns_limit_l_min     -15
_diffrn_reflns_limit_l_max     15
_refine_special_details     ?
_reflns_number_total     4755
_reflns_number_gt     2713
_reflns_threshold_expression     'I > 2\s(I)'
_refine_ls_structure_factor_coef     Fsqd
_refine_ls_matrix_type     full
_refine_ls_R_factor_all     0.1105
_refine_ls_R_factor_gt     0.0539
_refine_ls_wR_factor_gt     0.1034
_refine_ls_wR_factor_ref     0.1269
_refine_ls_goodness_of_fit_ref     1.053
_refine_ls_restrained_S_all     1.053
_refine_ls_number_reflns     4755
_refine_ls_number_parameters     343
_refine_ls_number_restraints     0
_refine_ls_hydrogen_treatment     constr
_refine_ls_weighting_scheme     calc
_refine_ls_weighting_details
              'w=1/[\s^2^(Fo^2^)+(0.0314P)^2^+0.7359P] where P=(Fo^2^+2Fc^2^)/3'
_atom_sites_solution_hydrogens     geom
_atom_sites_solution_primary     direct
_atom_sites_solution_secondary     difmap
_refine_ls_shift/su_max     0.001
_refine_ls_shift/su_mean     0.000
_refine_diff_density_max     0.196
_refine_diff_density_min     -0.180
_refine_ls_extinction_method     none
_refine_ls_extinction_coef     .
loop_
    _atom_type_symbol
    _atom_type_description
    _atom_type_scat_dispersion_real
    _atom_type_scat_dispersion_imag
    _atom_type_scat_source
    'C' 'C' 0.0033 0.0016
                         'International Tables Vol C Tables 4.2.6.8 and 6.1.1.4'
    'H' 'H' 0.0000 0.0000
                         'International Tables Vol C Tables 4.2.6.8 and 6.1.1.4'
    'N' 'N' 0.0061 0.0033
                         'International Tables Vol C Tables 4.2.6.8 and 6.1.1.4'
    'O' 'O' 0.0106 0.0060
                         'International Tables Vol C Tables 4.2.6.8 and 6.1.1.4'
_computing_data_collection
;
APEX2 (Bruker, 2004)
;
_computing_cell_refinement
;
SAINT (Bruker, 2004)
;
_computing_data_reduction
;
SAINT (Bruker, 2004)
;
_computing_structure_solution
;
SHELXS97 (Sheldrick, 2008)
;
_computing_structure_refinement
;
SHELXL2014 (Sheldrick, 2015)
;
_computing_molecular_graphics
;
ORTEP-3 for Windows (Farrugia, 2012)
;
_computing_publication_material
;
PLATON (Spek, 2009)
;
loop_
    _atom_site_type_symbol
    _atom_site_label
    _atom_site_fract_x
    _atom_site_fract_y
    _atom_site_fract_z
    _atom_site_U_iso_or_equiv
    _atom_site_adp_type
    _atom_site_calc_flag
    _atom_site_occupancy
    _atom_site_disorder_assembly
    _atom_site_disorder_group
    O O1 0.1987(3) 1.4653(3) 0.2962(2) 0.1211(11) Uani d 1 . .
    O O2 0.4178(3) 1.3760(3) 0.2866(2) 0.1112(10) Uani d 1 . .
    O O3 0.14804(16) 0.94691(18) 0.85885(14) 0.0536(5) Uani d 1 . .
    O O4 0.36223(17) 0.98269(19) 0.76845(16) 0.0623(6) Uani d 1 . .
    O O5 0.6977(2) 0.6060(2) 1.24825(17) 0.0808(7) Uani d 1 . .
    O O6 0.9181(3) 0.5613(3) 1.1749(2) 0.1056(9) Uani d 1 . .
    O O7 0.64969(17) 1.0924(2) 0.67313(15) 0.0636(6) Uani d 1 . .
    O O8 0.86028(16) 1.01542(18) 0.73187(14) 0.0503(5) Uani d 1 . .
    N N1 0.2949(3) 1.3872(3) 0.3303(2) 0.0700(7) Uani d 1 . .
    N N2 0.15095(19) 1.0939(2) 0.72024(16) 0.0459(6) Uani d 1 . .
    H H2 0.0601 1.1063 0.7436 0.055 Uiso calc 1 . .
    N N3 0.7953(3) 0.6162(2) 1.1734(2) 0.0624(7) Uani d 1 . .
    N N4 0.6566(2) 0.9385(2) 0.80607(17) 0.0538(6) Uani d 1 . .
    H H4 0.5708 0.9423 0.7947 0.065 Uiso calc 1 . .
    C C1 0.3347(2) 1.1489(3) 0.5694(2) 0.0488(7) Uani d 1 . .
    H H1 0.4065 1.0882 0.5980 0.059 Uiso calc 1 . .
    C C2 0.3674(3) 1.2201(3) 0.4728(2) 0.0525(7) Uani d 1 . .
    H H2A 0.4612 1.2078 0.4353 0.063 Uiso calc 1 . .
    C C3 0.2609(3) 1.3093(3) 0.4319(2) 0.0471(7) Uani d 1 . .
    C C4 0.1224(3) 1.3294(3) 0.4854(2) 0.0528(7) Uani d 1 . .
    H H4A 0.0513 1.3904 0.4565 0.063 Uiso calc 1 . .
    C C5 0.0896(3) 1.2587(3) 0.5818(2) 0.0496(7) Uani d 1 . .
    H H5 -0.0044 1.2722 0.6189 0.060 Uiso calc 1 . .
    C C6 0.1948(2) 1.1675(2) 0.62459(19) 0.0391(6) Uani d 1 . .
    C C7 0.2340(3) 1.0057(3) 0.7803(2) 0.0439(6) Uani d 1 . .
    C C8 0.2096(2) 0.8366(3) 0.9213(2) 0.0413(6) Uani d 1 . .
    C C9 0.1760(3) 0.8419(3) 1.0324(2) 0.0519(7) Uani d 1 . .
    H H9 0.1232 0.9194 1.0641 0.062 Uiso calc 1 . .
    C C10 0.2220(3) 0.7299(3) 1.0962(2) 0.0597(8) Uani d 1 . .
    H H10 0.1989 0.7312 1.1719 0.072 Uiso calc 1 . .
    C C11 0.3018(3) 0.6165(3) 1.0489(2) 0.0613(8) Uani d 1 . .
    H H11 0.3318 0.5408 1.0922 0.074 Uiso calc 1 . .
    C C12 0.3366(3) 0.6156(3) 0.9380(2) 0.0588(8) Uani d 1 . .
    H H12 0.3931 0.5395 0.9061 0.071 Uiso calc 1 . .
    C C13 0.2898(3) 0.7250(3) 0.8724(2) 0.0499(7) Uani d 1 . .
    H H13 0.3121 0.7233 0.7968 0.060 Uiso calc 1 . .
    C C14 0.5899(2) 0.8313(3) 0.9790(2) 0.0491(7) Uani d 1 . .
    H H14 0.4949 0.8680 0.9737 0.059 Uiso calc 1 . .
    C C15 0.6218(3) 0.7541(3) 1.0701(2) 0.0509(7) Uani d 1 . .
    H H15 0.5492 0.7392 1.1273 0.061 Uiso calc 1 . .
    C C16 0.7617(3) 0.6991(3) 1.0757(2) 0.0472(7) Uani d 1 . .
    C C17 0.8703(3) 0.7182(3) 0.9922(2) 0.0574(8) Uani d 1 . .
    H H17 0.9647 0.6782 0.9970 0.069 Uiso calc 1 . .
    C C18 0.8386(3) 0.7970(3) 0.9014(2) 0.0586(8) Uani d 1 . .
    H H18 0.9117 0.8111 0.8444 0.070 Uiso calc 1 . .
    C C19 0.6979(2) 0.8553(3) 0.8949(2) 0.0438(6) Uani d 1 . .
    C C20 0.7362(3) 1.0130(3) 0.7368(2) 0.0459(7) Uani d 1 . .
    C C21 0.7079(2) 1.1696(3) 0.5852(2) 0.0446(7) Uani d 1 . .
    C C22 0.6464(3) 1.3018(3) 0.5788(2) 0.0579(8) Uani d 1 . .
    H H22 0.5761 1.3390 0.6350 0.070 Uiso calc 1 . .
    C C23 0.6904(3) 1.3792(3) 0.4876(3) 0.0634(8) Uani d 1 . .
    H H23 0.6487 1.4693 0.4817 0.076 Uiso calc 1 . .
    C C24 0.7946(3) 1.3247(3) 0.4059(2) 0.0636(8) Uani d 1 . .
    H H24 0.8240 1.3774 0.3445 0.076 Uiso calc 1 . .
    C C25 0.8553(3) 1.1925(3) 0.4147(2) 0.0611(8) Uani d 1 . .
    H H25 0.9269 1.1554 0.3593 0.073 Uiso calc 1 . .
    C C26 0.8121(3) 1.1135(3) 0.5045(2) 0.0523(7) Uani d 1 . .
    H H26 0.8533 1.0232 0.5101 0.063 Uiso calc 1 . .
loop_
    _atom_site_aniso_label
    _atom_site_aniso_U_11
    _atom_site_aniso_U_22
    _atom_site_aniso_U_33
    _atom_site_aniso_U_12
    _atom_site_aniso_U_13
    _atom_site_aniso_U_23
    O1 0.0914(18) 0.159(3) 0.0944(19) -0.0135(17) -0.0231(15) 0.0760(19)
    O2 0.0793(17) 0.134(2) 0.0881(18) -0.0056(15) 0.0246(14) 0.0447(16)
    O3 0.0328(9) 0.0660(13) 0.0531(11) -0.0047(8) -0.0035(8) 0.0224(10)
    O4 0.0300(10) 0.0772(14) 0.0786(14) -0.0164(9) -0.0170(8) 0.0295(11)
    O5 0.0936(16) 0.0871(17) 0.0543(13) -0.0163(13) -0.0073(12) 0.0208(12)
    O6 0.0705(16) 0.129(2) 0.108(2) -0.0078(14) -0.0356(14) 0.0576(17)
    O7 0.0348(9) 0.0821(14) 0.0709(13) -0.0169(9) -0.0156(9) 0.0368(11)
    O8 0.0310(10) 0.0694(13) 0.0513(11) -0.0153(8) -0.0097(7) 0.0104(9)
    N1 0.0719(18) 0.081(2) 0.0531(16) -0.0175(15) -0.0082(14) 0.0196(14)
    N2 0.0286(10) 0.0535(14) 0.0510(13) -0.0052(9) -0.0061(9) 0.0132(11)
    N3 0.0702(17) 0.0595(17) 0.0613(17) -0.0180(13) -0.0243(14) 0.0153(13)
    N4 0.0299(11) 0.0725(16) 0.0599(14) -0.0180(10) -0.0155(10) 0.0251(12)
    C1 0.0329(13) 0.0548(17) 0.0563(17) -0.0070(11) -0.0096(11) 0.0102(14)
    C2 0.0391(14) 0.0621(19) 0.0530(17) -0.0124(13) -0.0011(12) 0.0062(15)
    C3 0.0491(15) 0.0500(17) 0.0435(15) -0.0159(12) -0.0096(12) 0.0084(13)
    C4 0.0469(15) 0.0531(17) 0.0579(18) -0.0072(12) -0.0186(13) 0.0139(14)
    C5 0.0351(13) 0.0547(17) 0.0549(17) -0.0056(12) -0.0071(12) 0.0097(14)
    C6 0.0344(13) 0.0403(15) 0.0443(14) -0.0118(10) -0.0099(10) 0.0051(12)
    C7 0.0365(15) 0.0479(16) 0.0472(16) -0.0110(11) -0.0080(11) 0.0063(13)
    C8 0.0290(12) 0.0490(16) 0.0443(15) -0.0095(11) -0.0080(10) 0.0126(13)
    C9 0.0414(14) 0.0629(19) 0.0455(16) -0.0051(12) -0.0014(12) 0.0031(14)
    C10 0.0542(17) 0.079(2) 0.0406(16) -0.0099(16) -0.0061(13) 0.0144(16)
    C11 0.0563(17) 0.058(2) 0.064(2) -0.0100(15) -0.0107(14) 0.0228(16)
    C12 0.0589(17) 0.0484(18) 0.065(2) -0.0080(13) -0.0074(14) 0.0034(15)
    C13 0.0479(15) 0.0591(19) 0.0429(15) -0.0130(13) -0.0076(12) 0.0018(14)
    C14 0.0332(13) 0.0536(17) 0.0589(17) -0.0096(11) -0.0090(12) 0.0099(14)
    C15 0.0448(15) 0.0521(17) 0.0533(17) -0.0117(12) -0.0043(12) 0.0071(14)
    C16 0.0521(16) 0.0434(16) 0.0503(16) -0.0153(12) -0.0187(12) 0.0105(13)
    C17 0.0390(14) 0.0611(19) 0.072(2) -0.0110(13) -0.0189(13) 0.0191(16)
    C18 0.0343(14) 0.075(2) 0.0627(18) -0.0133(13) -0.0083(12) 0.0220(16)
    C19 0.0365(13) 0.0477(16) 0.0500(16) -0.0154(11) -0.0136(11) 0.0111(13)
    C20 0.0339(14) 0.0576(18) 0.0459(15) -0.0101(12) -0.0106(11) 0.0087(13)
    C21 0.0347(13) 0.0532(17) 0.0479(16) -0.0141(12) -0.0143(11) 0.0143(13)
    C22 0.0448(15) 0.063(2) 0.0610(19) -0.0023(14) -0.0077(13) 0.0014(16)
    C23 0.0658(19) 0.0501(19) 0.078(2) -0.0123(15) -0.0277(17) 0.0120(17)
    C24 0.0667(19) 0.074(2) 0.0555(19) -0.0270(17) -0.0215(16) 0.0217(17)
    C25 0.0630(18) 0.078(2) 0.0417(17) -0.0143(16) -0.0068(13) -0.0018(16)
    C26 0.0522(16) 0.0511(17) 0.0557(18) -0.0097(13) -0.0163(13) 0.0006(14)
_geom_special_details
;
All e.s.d.'s (except the e.s.d. in the dihedral angle between two l.s. planes)
are estimated using the full covariance matrix. The cell e.s.d.'s are taken
into account individually in the estimation of e.s.d.'s in distances, angles
and torsion angles; correlations between e.s.d.'s in cell parameters are only
used when they are defined by crystal symmetry. An approximate (isotropic)
treatment of cell e.s.d.'s is used for estimating e.s.d.'s involving l.s.
planes.
;
loop_
    _geom_bond_atom_site_label_1
    _geom_bond_atom_site_label_2
    _geom_bond_site_symmetry_2
    _geom_bond_distance
    _geom_bond_publ_flag
    O3 C7 . 1.347(3) ?
    O3 C8 . 1.402(3) ?
    O8 C20 . 1.196(3) ?
    O7 C20 . 1.354(3) ?
    O7 C21 . 1.394(3) ?
    N2 C7 . 1.348(3) ?
    N2 C6 . 1.397(3) ?
    N2 H2 . 0.8600 ?
    O4 C7 . 1.197(3) ?
    C6 C5 . 1.380(3) ?
    C6 C1 . 1.384(3) ?
    N4 C20 . 1.341(3) ?
    N4 C19 . 1.401(3) ?
    N4 H4 . 0.8600 ?
    C19 C14 . 1.381(3) ?
    C19 C18 . 1.381(3) ?
    N1 O2 . 1.200(3) ?
    N1 O1 . 1.208(3) ?
    N1 C3 . 1.457(3) ?
    C1 C2 . 1.370(3) ?
    C1 H1 . 0.9300 ?
    C8 C13 . 1.367(3) ?
    C8 C9 . 1.367(3) ?
    C21 C26 . 1.361(4) ?
    C21 C22 . 1.363(4) ?
    O5 N3 . 1.213(3) ?
    C2 C3 . 1.368(3) ?
    C2 H2A . 0.9300 ?
    N3 O6 . 1.206(3) ?
    N3 C16 . 1.467(3) ?
    C5 C4 . 1.365(3) ?
    C5 H5 . 0.9300 ?
    C14 C15 . 1.368(3) ?
    C14 H14 . 0.9300 ?
    C9 C10 . 1.377(4) ?
    C9 H9 . 0.9300 ?
    C15 C16 . 1.365(3) ?
    C15 H15 . 0.9300 ?
    C13 C12 . 1.373(4) ?
    C13 H13 . 0.9300 ?
    C10 C11 . 1.372(4) ?
    C10 H10 . 0.9300 ?
    C4 C3 . 1.365(3) ?
    C4 H4A . 0.9300 ?
    C17 C16 . 1.368(4) ?
    C17 C18 . 1.373(3) ?
    C17 H17 . 0.9300 ?
    C26 C25 . 1.373(4) ?
    C26 H26 . 0.9300 ?
    C25 C24 . 1.363(4) ?
    C25 H25 . 0.9300 ?
    C18 H18 . 0.9300 ?
    C22 C23 . 1.379(4) ?
    C22 H22 . 0.9300 ?
    C12 C11 . 1.364(4) ?
    C12 H12 . 0.9300 ?
    C11 H11 . 0.9300 ?
    C23 C24 . 1.364(4) ?
    C23 H23 . 0.9300 ?
    C24 H24 . 0.9300 ?
loop_
    _geom_angle_atom_site_label_1
    _geom_angle_atom_site_label_2
    _geom_angle_atom_site_label_3
    _geom_angle_site_symmetry_1
    _geom_angle_site_symmetry_3
    _geom_angle
    _geom_angle_publ_flag
    C7 O3 C8 . . 118.89(17) ?
    C20 O7 C21 . . 120.14(18) ?
    C7 N2 C6 . . 127.80(19) ?
    C7 N2 H2 . . 116.1 ?
    C6 N2 H2 . . 116.1 ?
    C5 C6 C1 . . 119.4(2) ?
    C5 C6 N2 . . 117.0(2) ?
    C1 C6 N2 . . 123.6(2) ?
    C20 N4 C19 . . 127.1(2) ?
    C20 N4 H4 . . 116.4 ?
    C19 N4 H4 . . 116.4 ?
    C14 C19 C18 . . 119.6(2) ?
    C14 C19 N4 . . 116.9(2) ?
    C18 C19 N4 . . 123.4(2) ?
    O8 C20 N4 . . 127.9(2) ?
    O8 C20 O7 . . 124.1(2) ?
    N4 C20 O7 . . 108.0(2) ?
    O4 C7 O3 . . 124.7(2) ?
    O4 C7 N2 . . 127.0(2) ?
    O3 C7 N2 . . 108.37(19) ?
    O2 N1 O1 . . 122.7(3) ?
    O2 N1 C3 . . 118.9(3) ?
    O1 N1 C3 . . 118.4(3) ?
    C2 C1 C6 . . 119.9(2) ?
    C2 C1 H1 . . 120.0 ?
    C6 C1 H1 . . 120.0 ?
    C13 C8 C9 . . 122.0(2) ?
    C13 C8 O3 . . 120.8(2) ?
    C9 C8 O3 . . 117.0(2) ?
    C26 C21 C22 . . 121.6(2) ?
    C26 C21 O7 . . 121.5(2) ?
    C22 C21 O7 . . 116.7(2) ?
    C3 C2 C1 . . 119.4(2) ?
    C3 C2 H2A . . 120.3 ?
    C1 C2 H2A . . 120.3 ?
    O6 N3 O5 . . 123.6(3) ?
    O6 N3 C16 . . 118.3(3) ?
    O5 N3 C16 . . 118.1(2) ?
    C4 C5 C6 . . 120.6(2) ?
    C4 C5 H5 . . 119.7 ?
    C6 C5 H5 . . 119.7 ?
    C15 C14 C19 . . 120.5(2) ?
    C15 C14 H14 . . 119.7 ?
    C19 C14 H14 . . 119.7 ?
    C8 C9 C10 . . 118.6(3) ?
    C8 C9 H9 . . 120.7 ?
    C10 C9 H9 . . 120.7 ?
    C16 C15 C14 . . 119.0(2) ?
    C16 C15 H15 . . 120.5 ?
    C14 C15 H15 . . 120.5 ?
    C8 C13 C12 . . 118.3(3) ?
    C8 C13 H13 . . 120.9 ?
    C12 C13 H13 . . 120.9 ?
    C11 C10 C9 . . 120.4(3) ?
    C11 C10 H10 . . 119.8 ?
    C9 C10 H10 . . 119.8 ?
    C3 C4 C5 . . 119.2(2) ?
    C3 C4 H4A . . 120.4 ?
    C5 C4 H4A . . 120.4 ?
    C16 C17 C18 . . 119.4(2) ?
    C16 C17 H17 . . 120.3 ?
    C18 C17 H17 . . 120.3 ?
    C15 C16 C17 . . 121.7(2) ?
    C15 C16 N3 . . 118.8(2) ?
    C17 C16 N3 . . 119.5(2) ?
    C4 C3 C2 . . 121.5(2) ?
    C4 C3 N1 . . 118.7(2) ?
    C2 C3 N1 . . 119.9(2) ?
    C21 C26 C25 . . 118.8(3) ?
    C21 C26 H26 . . 120.6 ?
    C25 C26 H26 . . 120.6 ?
    C24 C25 C26 . . 120.7(3) ?
    C24 C25 H25 . . 119.6 ?
    C26 C25 H25 . . 119.6 ?
    C17 C18 C19 . . 119.8(2) ?
    C17 C18 H18 . . 120.1 ?
    C19 C18 H18 . . 120.1 ?
    C21 C22 C23 . . 118.7(3) ?
    C21 C22 H22 . . 120.6 ?
    C23 C22 H22 . . 120.6 ?
    C11 C12 C13 . . 121.2(3) ?
    C11 C12 H12 . . 119.4 ?
    C13 C12 H12 . . 119.4 ?
    C12 C11 C10 . . 119.5(3) ?
    C12 C11 H11 . . 120.2 ?
    C10 C11 H11 . . 120.2 ?
    C24 C23 C22 . . 120.6(3) ?
    C24 C23 H23 . . 119.7 ?
    C22 C23 H23 . . 119.7 ?
    C25 C24 C23 . . 119.6(3) ?
    C25 C24 H24 . . 120.2 ?
    C23 C24 H24 . . 120.2 ?
loop_
    _geom_torsion_atom_site_label_1
    _geom_torsion_atom_site_label_2
    _geom_torsion_atom_site_label_3
    _geom_torsion_atom_site_label_4
    _geom_torsion_site_symmetry_1
    _geom_torsion_site_symmetry_2
    _geom_torsion_site_symmetry_3
    _geom_torsion_site_symmetry_4
    _geom_torsion
    _geom_torsion_publ_flag
    C7 N2 C6 C5 . . . . -175.7(3) ?
    C7 N2 C6 C1 . . . . 7.5(4) ?
    C20 N4 C19 C14 . . . . 154.4(3) ?
    C20 N4 C19 C18 . . . . -25.8(5) ?
    C19 N4 C20 O8 . . . . 6.2(5) ?
    C19 N4 C20 O7 . . . . -171.3(3) ?
    C21 O7 C20 O8 . . . . 9.8(4) ?
    C21 O7 C20 N4 . . . . -172.6(2) ?
    C8 O3 C7 O4 . . . . -10.3(4) ?
    C8 O3 C7 N2 . . . . 170.2(2) ?
    C6 N2 C7 O4 . . . . 7.1(5) ?
    C6 N2 C7 O3 . . . . -173.4(2) ?
    C5 C6 C1 C2 . . . . -0.5(4) ?
    N2 C6 C1 C2 . . . . 176.3(3) ?
    C7 O3 C8 C13 . . . . -57.6(3) ?
    C7 O3 C8 C9 . . . . 127.5(3) ?
    C20 O7 C21 C26 . . . . 56.3(4) ?
    C20 O7 C21 C22 . . . . -129.3(3) ?
    C6 C1 C2 C3 . . . . 0.1(4) ?
    C1 C6 C5 C4 . . . . 0.5(4) ?
    N2 C6 C5 C4 . . . . -176.5(3) ?
    C18 C19 C14 C15 . . . . 2.1(4) ?
    N4 C19 C14 C15 . . . . -178.2(3) ?
    C13 C8 C9 C10 . . . . -1.7(4) ?
    O3 C8 C9 C10 . . . . 173.2(2) ?
    C19 C14 C15 C16 . . . . -1.1(4) ?
    C9 C8 C13 C12 . . . . 0.5(4) ?
    O3 C8 C13 C12 . . . . -174.2(2) ?
    C8 C9 C10 C11 . . . . 1.2(4) ?
    C6 C5 C4 C3 . . . . -0.3(4) ?
    C14 C15 C16 C17 . . . . -0.7(4) ?
    C14 C15 C16 N3 . . . . -180.0(3) ?
    C18 C17 C16 C15 . . . . 1.4(5) ?
    C18 C17 C16 N3 . . . . -179.3(3) ?
    O6 N3 C16 C15 . . . . 175.5(3) ?
    O5 N3 C16 C15 . . . . -4.1(4) ?
    O6 N3 C16 C17 . . . . -3.8(4) ?
    O5 N3 C16 C17 . . . . 176.6(3) ?
    C5 C4 C3 C2 . . . . -0.1(4) ?
    C5 C4 C3 N1 . . . . -178.8(3) ?
    C1 C2 C3 C4 . . . . 0.1(4) ?
    C1 C2 C3 N1 . . . . 178.9(3) ?
    O2 N1 C3 C4 . . . . 175.4(3) ?
    O1 N1 C3 C4 . . . . -1.0(5) ?
    O2 N1 C3 C2 . . . . -3.4(5) ?
    O1 N1 C3 C2 . . . . -179.8(3) ?
    C22 C21 C26 C25 . . . . -0.3(4) ?
    O7 C21 C26 C25 . . . . 173.8(2) ?
    C21 C26 C25 C24 . . . . -0.4(4) ?
    C16 C17 C18 C19 . . . . -0.4(5) ?
    C14 C19 C18 C17 . . . . -1.3(5) ?
    N4 C19 C18 C17 . . . . 179.0(3) ?
    C26 C21 C22 C23 . . . . 0.7(4) ?
    O7 C21 C22 C23 . . . . -173.6(2) ?
    C8 C13 C12 C11 . . . . 1.3(4) ?
    C13 C12 C11 C10 . . . . -1.8(5) ?
    C9 C10 C11 C12 . . . . 0.5(5) ?
    C21 C22 C23 C24 . . . . -0.6(5) ?
    C26 C25 C24 C23 . . . . 0.6(5) ?
    C22 C23 C24 C25 . . . . -0.1(5) ?
loop_
    _geom_hbond_atom_site_label_D
    _geom_hbond_atom_site_label_H
    _geom_hbond_atom_site_label_A
    _geom_hbond_site_symmetry_A
    _geom_hbond_distance_DH
    _geom_hbond_distance_HA
    _geom_hbond_distance_DA
    _geom_hbond_angle_DHA
    N2 H2 O8 1_455 0.86 2.35 3.057(2) 140
    N4 H4 O4 . 0.86 2.05 2.906(2) 171
    C25 H25 O8 2_776 0.93 2.57 3.448(4) 158
    C14 H14 Cg2 1_555 0.93 2.94 3.592(2) 128
    C17 H17 Cg2 1_655 0.93 2.94 3.736(3) 144
_shelx_hkl_file
;
  -2   0   0  531.63    8.41
  -2   0   0  523.98    9.65
  -3   0   0   -0.02    0.05
  -3   0   0    0.07    0.02
  -3   0   0    0.05    0.02
  -3   0   0    0.14    0.05
  -3   0   0    0.10    0.06
   3   0   0    0.08    0.02
   3   0   0    0.06    0.02
   3   0   0    0.05    0.02
   3   0   0    0.07    0.03
  -4   0   0   57.97    1.22
  -4   0   0   59.32    0.85
  -4   0   0   58.61    1.06
  -4   0   0   58.29    1.06
  -4   0   0   58.86    0.86
   4   0   0   58.61    0.89
   4   0   0   57.94    0.85
  -5   0   0   -0.07    0.09
  -5   0   0   -0.03    0.06
  -5   0   0    0.02    0.07
   5   0   0   -0.02    0.03
   5   0   0    0.01    0.06
  -6   0   0   12.62    0.42
  -6   0   0   12.57    0.41
  -6   0   0   12.30    0.48
   6   0   0   11.93    0.25
   6   0   0   12.37    0.56
  -7   0   0   -0.09    0.12
  -7   0   0   -0.02    0.08
  -7   0   0   -0.09    0.10
   7   0   0   -0.05    0.07
   7   0   0    0.05    0.04
  -8   0   0   -0.03    0.13
  -8   0   0   -0.11    0.10
  -8   0   0   -0.07    0.17
   8   0   0   -0.03    0.04
   8   0   0    0.01    0.10
  -9   0   0   -0.19    0.14
  -9   0   0   -0.15    0.12
  -9   0   0   -0.01    0.19
   9   0   0    0.01    0.11
 -10   0   0    0.34    0.18
 -10   0   0    0.01    0.21
 -10   0   0    0.10    0.18
  10   0   0    0.34    0.17
 -11   0   0   -0.27    0.25
 -11   0   0   -0.08    0.19
 -11   0   0    0.03    0.16
  11   0   0    0.00    0.12
  11  -1   0    0.11    0.15
 -11   1   0    0.05    0.17
 -11   1   0    0.18    0.21
 -11   1   0   -0.12    0.26
  10  -1   0    2.12    0.43
 -10   1   0    2.07    0.31
 -10   1   0    1.57    0.32
 -10   1   0    2.17    0.29
   9  -1   0    0.15    0.13
   9  -1   0    0.01    0.14
  -9   1   0    0.07    0.16
  -9   1   0   -0.01    0.21
  -9   1   0   -0.11    0.12
   8  -1   0    3.20    0.45
   8  -1   0    2.86    0.38
  -8   1   0    2.83    0.26
  -8   1   0    2.43    0.29
  -8   1   0    2.90    0.36
   7  -1   0    2.17    0.31
   7  -1   0    2.19    0.35
  -7   1   0    2.05    0.19
  -7   1   0    1.68    0.28
  -7   1   0    2.25    0.25
   6  -1   0    5.43    0.40
  -6   1   0    5.34    0.28
  -6   1   0    5.43    0.33
  -6   1   0    5.72    0.28
   5  -1   0    4.87    0.10
   5  -1   0    5.17    0.35
   5  -1   0    4.91    0.12
  -5   1   0    4.98    0.12
  -5   1   0    4.87    0.11
  -5   1   0    4.65    0.26
  -5   1   0    4.89    0.23
  -5   1   0    4.88    0.24
   4  -1   0   21.93    0.36
   4  -1   0   21.73    0.73
   4  -1   0   22.09    0.35
  -4   1   0   22.32    0.37
  -4   1   0   21.50    0.51
  -4   1   0   21.94    0.36
  -4   1   0   22.03    0.51
  -4   1   0   22.05    0.57
   3  -1   0    5.64    0.35
   3  -1   0    6.25    0.13
   3  -1   0    6.31    0.14
  -3   1   0    6.22    0.22
  -3   1   0    6.40    0.21
  -3   1   0    6.02    0.14
  -3   1   0    6.53    0.24
   2  -1   0    2.49    0.20
   2  -1   0    2.76    0.08
   2  -1   0    2.67    0.08
  -2   1   0    2.86    0.13
  -2   1   0    3.27    0.14
  -2   1   0    2.78    0.06
  -2   1   0    2.81    0.09
   1  -1   0   13.09    0.23
   1  -1   0   11.64    0.44
   1  -1   0   13.26    0.23
  -1   1   0   12.86    0.22
  -1   1   0   12.67    0.45
  -1   1   0   12.94    0.26
  -1   1   0   12.95    0.23
  -1  -1   0    6.81    0.18
  -1  -1   0    6.49    0.14
  -1  -1   0    6.09    0.13
  -1  -1   0    6.02    0.13
  -1  -1   0    6.56    0.28
   1   1   0    6.62    0.28
   1   1   0    6.59    0.14
   1   1   0    6.70    0.14
   1   1   0    6.58    0.13
  -2  -1   0    4.04    0.10
  -2  -1   0    3.84    0.17
  -2  -1   0    3.87    0.14
  -2  -1   0    3.86    0.10
   2   1   0    3.88    0.10
   2   1   0    3.94    0.10
   2   1   0    3.64    0.24
   2   1   0    3.82    0.10
  -3  -1   0   81.22    1.31
  -3  -1   0   82.24    1.36
  -3  -1   0   84.81    1.61
   3   1   0   83.64    1.22
   3   1   0   83.13    1.22
   3   1   0   81.99    1.18
  -4  -1   0   25.77    0.56
  -4  -1   0   26.16    0.67
  -4  -1   0   26.33    0.42
  -4  -1   0   26.05    0.43
  -4  -1   0   25.67    0.56
   4   1   0   26.16    0.42
   4   1   0   26.25    0.43
   4   1   0   26.39    0.74
   4   1   0   26.08    0.43
  -5  -1   0    0.78    0.12
  -5  -1   0    0.85    0.15
  -5  -1   0    0.55    0.05
  -5  -1   0    0.56    0.05
  -5  -1   0    0.51    0.10
   5   1   0    0.59    0.07
   5   1   0    0.42    0.09
   5   1   0    0.56    0.05
   5   1   0    0.62    0.05
  -6  -1   0   14.23    0.44
  -6  -1   0   14.70    0.54
  -6  -1   0   14.62    0.25
  -6  -1   0   13.83    0.44
  -6  -1   0   14.63    0.25
   6   1   0   14.22    0.31
   6   1   0   14.48    0.24
   6   1   0   13.96    0.28
   6   1   0   14.17    0.57
   6   1   0   14.38    0.24
  -7  -1   0    4.74    0.34
  -7  -1   0    4.94    0.30
  -7  -1   0    4.65    0.27
   7   1   0    4.97    0.36
   7   1   0    4.66    0.17
  -8  -1   0    1.17    0.24
  -8  -1   0    1.64    0.23
  -8  -1   0    1.41    0.21
   8   1   0    1.48    0.12
   8   1   0    1.03    0.19
  -9  -1   0    0.11    0.20
  -9  -1   0    0.36    0.17
  -9  -1   0    0.12    0.15
   9   1   0    0.21    0.13
 -10  -1   0    2.88    0.42
 -10  -1   0    2.64    0.31
 -10  -1   0    2.72    0.30
  10   1   0    3.03    0.41
  10   1   0    4.00    0.59
 -11  -1   0    0.00    0.16
 -11  -1   0   -0.05    0.16
 -11  -1   0   -0.32    0.21
  11   1   0    0.62    0.36
  11   1   0    0.06    0.12
  11  -2   0    0.12    0.19
 -11   2   0    0.39    0.20
 -11   2   0   -0.41    0.26
 -11   2   0    0.17    0.20
  10  -2   0    0.68    0.22
 -10   2   0    0.45    0.20
 -10   2   0    0.15    0.25
 -10   2   0    0.73    0.22
   9  -2   0    0.15    0.15
   9  -2   0   -0.02    0.14
  -9   2   0    0.05    0.19
  -9   2   0   -0.30    0.19
  -9   2   0   -0.10    0.12
   8  -2   0    0.05    0.13
   8  -2   0   -0.05    0.12
  -8   2   0    0.03    0.11
  -8   2   0    0.00    0.18
  -8   2   0   -0.26    0.13
   7  -2   0    1.20    0.07
   7  -2   0    1.48    0.29
   7  -2   0    1.51    0.36
  -7   2   0    1.40    0.18
  -7   2   0    1.08    0.22
  -7   2   0    1.30    0.21
   6  -2   0    1.35    0.07
   6  -2   0    1.45    0.31
   6  -2   0    1.36    0.09
   6  -2   0    1.38    0.27
  -6   2   0    1.48    0.08
  -6   2   0    1.64    0.17
  -6   2   0    1.03    0.18
  -6   2   0    1.48    0.20
  -6   2   0    1.48    0.09
   5  -2   0    3.97    0.12
   5  -2   0    3.86    0.38
   5  -2   0    3.83    0.12
   5  -2   0    3.91    0.34
  -5   2   0    3.96    0.21
  -5   2   0    3.86    0.13
  -5   2   0    4.26    0.27
  -5   2   0    3.79    0.24
  -5   2   0    3.92    0.14
   4  -2   0    0.86    0.07
   4  -2   0    0.55    0.13
   4  -2   0    0.64    0.13
   4  -2   0    0.83    0.07
  -4   2   0    0.87    0.13
  -4   2   0    0.94    0.17
  -4   2   0    0.83    0.09
  -4   2   0    0.93    0.05
  -4   2   0    0.87    0.11
   3  -2   0    0.15    0.08
   3  -2   0    0.31    0.05
   3  -2   0    0.25    0.05
  -3   2   0    0.34    0.07
  -3   2   0    0.28    0.05
  -3   2   0    0.29    0.03
  -3   2   0    0.23    0.05
  -3   2   0    0.20    0.08
  -3   2   0    0.34    0.09
  -3   2   0    0.29    0.04
   2  -2   0   33.83    0.57
   2  -2   0   34.01    1.13
   2  -2   0   34.56    0.57
  -2   2   0   33.64    1.12
  -2   2   0   34.37    0.58
  -2   2   0   33.97    0.57
  -2   2   0   34.24    0.65
  -2   2   0   33.66    0.52
   1  -2   0   13.54    0.54
   1  -2   0   13.67    0.27
   1  -2   0   15.23    0.59
   1  -2   0   12.43    0.27
  -1   2   0   13.45    0.28
  -1   2   0   12.78    0.27
  -1   2   0   12.97    0.25
  -1   2   0   13.19    0.53
   0  -2   0   13.88    0.28
   0  -2   0   13.86    0.54
   0  -2   0   13.68    0.54
   0  -2   0   13.30    0.28
   0   2   0   14.11    0.54
   0   2   0   13.32    0.28
   0   2   0   14.31    0.55
   0   2   0   13.68    0.26
   0   2   0   13.22    0.27
  -1  -2   0   21.44    0.75
  -1  -2   0   21.64    0.39
  -1  -2   0   20.62    0.49
  -1  -2   0   21.02    0.39
   1   2   0   22.26    0.39
   1   2   0   22.83    0.78
   1   2   0   22.09    0.38
   1   2   0   21.48    0.40
   1   2   0   20.96    0.76
  -2  -2   0   70.60    2.10
  -2  -2   0   68.86    1.07
  -2  -2   0   70.97    1.35
   2   2   0   68.03    1.03
   2   2   0   68.40    2.10
   2   2   0   68.92    1.07
   2   2   0   71.10    1.08
  -3  -2   0   -0.03    0.07
  -3  -2   0   -0.05    0.04
  -3  -2   0    0.04    0.03
   3   2   0    0.05    0.04
   3   2   0   -0.13    0.10
   3   2   0   -0.02    0.04
   3   2   0   -0.01    0.02
   3   2   0    0.00    0.04
  -4  -2   0   13.42    0.28
  -4  -2   0   13.02    0.44
  -4  -2   0   13.55    0.28
  -4  -2   0   12.99    0.35
   4   2   0   13.64    0.28
   4   2   0   12.66    0.66
   4   2   0   13.19    0.41
   4   2   0   13.61    0.28
   4   2   0   12.96    0.29
  -5  -2   0    1.17    0.13
  -5  -2   0    1.47    0.16
  -5  -2   0    1.37    0.09
  -5  -2   0    1.41    0.19
   5   2   0    1.27    0.09
   5   2   0    1.22    0.10
   5   2   0    1.37    0.15
   5   2   0    1.29    0.09
   5   2   0    1.09    0.26
  -6  -2   0    1.17    0.14
  -6  -2   0    1.13    0.16
  -6  -2   0    1.03    0.08
  -6  -2   0    1.01    0.18
  -6  -2   0    1.10    0.09
   6   2   0    0.97    0.10
   6   2   0    1.04    0.09
   6   2   0    0.97    0.08
   6   2   0    1.11    0.16
   6   2   0    1.44    0.35
  -7  -2   0    1.67    0.09
  -7  -2   0    1.63    0.21
  -7  -2   0    1.58    0.25
  -7  -2   0    1.87    0.18
  -7  -2   0    1.73    0.10
   7   2   0    1.60    0.09
   7   2   0    1.52    0.21
   7   2   0    1.46    0.38
   7   2   0    1.75    0.09
   7   2   0    1.65    0.12
   7   2   0    1.56    0.14
  -8  -2   0    0.40    0.14
  -8  -2   0    0.47    0.06
  -8  -2   0    0.55    0.18
  -8  -2   0    0.28    0.19
  -8  -2   0    0.42    0.06
   8   2   0    0.40    0.12
   8   2   0    0.29    0.09
   8   2   0    0.39    0.08
   8   2   0    0.40    0.31
  -9  -2   0    0.27    0.15
  -9  -2   0    0.44    0.17
  -9  -2   0    0.03    0.18
   9   2   0    0.57    0.36
   9   2   0    0.22    0.11
   9   2   0    0.22    0.09
 -10  -2   0    3.07    0.31
 -10  -2   0    2.94    0.42
 -10  -2   0    3.09    0.36
  10   2   0    3.41    0.39
  10   2   0    3.83    0.60
 -11  -2   0   -0.04    0.18
 -11  -2   0    0.06    0.22
 -11  -2   0    0.14    0.16
  11   2   0    0.02    0.10
  11   2   0    0.41    0.36
  10  -3   0    0.25    0.18
 -10   3   0    0.47    0.19
 -10   3   0    0.34    0.22
   9  -3   0    0.07    0.15
   9  -3   0    0.10    0.15
  -9   3   0    0.06    0.14
  -9   3   0    0.16    0.19
   8  -3   0    4.30    0.57
   8  -3   0    4.91    0.53
  -8   3   0    3.56    0.42
  -8   3   0    4.57    0.31
  -8   3   0    4.58    0.38
   7  -3   0    1.11    0.08
   7  -3   0    1.03    0.10
   7  -3   0    0.86    0.21
   7  -3   0    1.11    0.08
  -7   3   0    1.06    0.09
  -7   3   0    0.88    0.21
  -7   3   0    1.52    0.19
  -7   3   0    1.00    0.23
  -7   3   0    1.19    0.11
   6  -3   0    1.91    0.30
   6  -3   0    1.57    0.34
   6  -3   0    1.46    0.10
  -6   3   0    1.78    0.18
  -6   3   0    1.66    0.11
  -6   3   0    1.55    0.13
  -6   3   0    1.66    0.28
  -6   3   0    1.44    0.22
   5  -3   0    0.20    0.06
   5  -3   0    0.17    0.05
   5  -3   0    0.14    0.11
   5  -3   0    0.06    0.09
  -5   3   0    0.22    0.03
  -5   3   0    0.11    0.04
  -5   3   0    0.12    0.08
  -5   3   0    0.21    0.03
  -5   3   0    0.19    0.12
  -5   3   0    0.12    0.07
   4  -3   0    0.03    0.09
   4  -3   0    0.07    0.05
   4  -3   0    0.14    0.08
   4  -3   0    0.08    0.05
  -4   3   0    0.03    0.06
  -4   3   0    0.06    0.05
  -4   3   0    0.14    0.04
  -4   3   0    0.10    0.10
  -4   3   0    0.17    0.07
  -4   3   0    0.15    0.04
   3  -3   0    0.09    0.05
   3  -3   0    0.12    0.09
   3  -3   0    0.03    0.07
   3  -3   0    0.10    0.05
  -3   3   0    0.05    0.06
  -3   3   0    0.06    0.04
  -3   3   0    0.06    0.06
  -3   3   0    0.07    0.05
  -3   3   0    0.08    0.05
  -3   3   0    0.04    0.08
   2  -3   0    6.54    0.48
   2  -3   0    6.22    0.40
   2  -3   0    5.98    0.19
   2  -3   0    5.86    0.19
  -2   3   0    5.76    0.19
  -2   3   0    5.82    0.38
  -2   3   0    5.93    0.16
  -2   3   0    5.77    0.20
   1  -3   0    0.97    0.10
   1  -3   0    0.66    0.09
   1  -3   0    1.43    0.28
   1  -3   0    1.34    0.26
  -1   3   0    0.79    0.08
  -1   3   0    0.78    0.09
  -1   3   0    1.01    0.20
  -1   3   0    0.76    0.09
   0  -3   0   28.96    1.02
   0  -3   0   27.73    0.75
   0  -3   0   27.36    0.53
   0  -3   0   28.88    0.54
   0  -3   0   28.88    1.03
   0   3   0   29.98    1.06
   0   3   0   29.27    1.02
   0   3   0   28.24    0.54
   0   3   0   28.05    0.53
   0   3   0   28.08    0.50
  -1  -3   0    0.47    0.14
  -1  -3   0    0.46    0.08
  -1  -3   0    0.37    0.07
  -1  -3   0    0.36    0.12
  -1  -3   0    0.39    0.07
   1   3   0    0.47    0.08
   1   3   0    0.48    0.07
   1   3   0    0.47    0.07
   1   3   0    0.67    0.20
  -2  -3   0    9.50    0.25
  -2  -3   0    9.34    0.49
  -2  -3   0    9.86    0.26
   2   3   0    9.73    0.25
   2   3   0    9.66    0.26
   2   3   0    9.94    0.52
   2   3   0    9.48    0.25
   2   3   0    9.77    0.53
  -3  -3   0   26.18    0.50
  -3  -3   0   26.55    0.67
  -3  -3   0   26.32    1.02
   3   3   0   26.11    0.51
   3   3   0   26.64    1.04
   3   3   0   25.46    0.49
   3   3   0   26.01    0.50
  -4  -3   0   -0.02    0.05
  -4  -3   0    0.00    0.05
  -4  -3   0   -0.12    0.08
  -4  -3   0    0.00    0.04
   4   3   0    0.00    0.02
   4   3   0   -0.06    0.14
   4   3   0    0.06    0.05
   4   3   0    0.11    0.06
   4   3   0    0.05    0.05
  -5  -3   0   23.31    0.56
  -5  -3   0   24.28    0.48
  -5  -3   0   23.92    0.71
  -5  -3   0   24.13    0.47
   5   3   0   23.28    1.06
   5   3   0   23.47    0.47
   5   3   0   24.41    0.64
   5   3   0   23.82    0.48
   5   3   0   24.55    0.48
  -6  -3   0    1.19    0.10
  -6  -3   0    0.83    0.19
  -6  -3   0    1.03    0.12
  -6  -3   0    1.08    0.14
   6   3   0    0.95    0.10
   6   3   0    1.10    0.14
   6   3   0    0.86    0.10
   6   3   0    0.99    0.12
   6   3   0    1.13    0.32
  -7  -3   0    0.17    0.07
  -7  -3   0    0.10    0.15
  -7  -3   0    0.04    0.10
  -7  -3   0    0.16    0.13
   7   3   0    0.20    0.06
   7   3   0    0.04    0.23
   7   3   0    0.16    0.08
   7   3   0    0.13    0.06
   7   3   0    0.18    0.06
  -8  -3   0    6.22    0.45
  -8  -3   0    6.09    0.19
  -8  -3   0    6.25    0.34
  -8  -3   0    6.37    0.20
  -8  -3   0    6.33    0.36
   8   3   0    5.79    0.23
   8   3   0    5.91    0.36
   8   3   0    5.92    0.19
   8   3   0    6.60    0.67
  -9  -3   0    3.75    0.39
  -9  -3   0    4.96    0.33
  -9  -3   0    4.38    0.14
  -9  -3   0    4.42    0.15
  -9  -3   0    4.12    0.34
   9   3   0    4.41    0.35
   9   3   0    4.60    0.62
   9   3   0    4.31    0.23
   9   3   0    4.36    0.21
 -10  -3   0    3.90    0.33
 -10  -3   0    3.41    0.41
 -10  -3   0    3.92    0.38
  10   3   0    4.12    0.23
  10   3   0    4.61    0.71
  10   3   0    3.42    0.35
 -11  -3   0    0.18    0.24
 -11  -3   0    0.16    0.18
 -11  -3   0    0.06    0.19
  11   3   0    0.84    0.40
  10  -4   0   -0.01    0.16
 -10   4   0    0.05    0.20
 -10   4   0    0.12    0.16
   9  -4   0   -0.06    0.14
   9  -4   0   -0.02    0.15
  -9   4   0    0.09    0.14
  -9   4   0   -0.01    0.18
   8  -4   0    4.89    0.61
   8  -4   0    5.45    0.58
  -8   4   0    5.43    0.34
  -8   4   0    5.06    0.19
  -8   4   0    4.80    0.39
   7  -4   0    1.13    0.14
   7  -4   0    0.96    0.23
  -7   4   0    1.28    0.15
  -7   4   0    1.27    0.19
  -7   4   0    1.38    0.12
  -7   4   0    1.57    0.27
   6  -4   0    7.32    0.24
   6  -4   0    7.97    0.64
   6  -4   0    7.74    0.57
  -6   4   0    7.14    0.38
  -6   4   0    7.81    0.28
  -6   4   0    7.46    0.34
   5  -4   0    2.50    0.15
   5  -4   0    2.40    0.41
   5  -4   0    2.54    0.34
  -5   4   0    2.42    0.10
  -5   4   0    2.60    0.24
  -5   4   0    2.47    0.15
  -5   4   0    2.30    0.18
  -5   4   0    2.65    0.19
   4  -4   0    0.07    0.09
   4  -4   0    0.13    0.12
   4  -4   0    0.18    0.06
   4  -4   0    0.23    0.07
  -4   4   0    0.23    0.12
  -4   4   0    0.31    0.06
  -4   4   0    0.21    0.09
  -4   4   0    0.19    0.07
  -4   4   0    0.23    0.08
  -4   4   0    0.09    0.07
   3  -4   0    7.44    0.44
   3  -4   0    7.61    0.24
   3  -4   0    7.29    0.30
   3  -4   0    7.96    0.54
   3  -4   0    7.83    0.25
   3  -4   0    7.19    0.60
  -3   4   0    7.31    0.24
  -3   4   0    7.89    0.26
  -3   4   0    7.53    0.21
  -3   4   0    7.77    0.25
  -3   4   0    7.41    0.48
   2  -4   0   11.50    0.51
   2  -4   0   11.66    0.69
   2  -4   0   12.23    0.32
   2  -4   0   11.95    0.64
   2  -4   0   11.39    0.31
  -2   4   0   11.87    0.31
  -2   4   0   11.74    0.33
  -2   4   0   11.72    0.62
  -2   4   0   11.63    0.28
   1  -4   0    0.56    0.26
   1  -4   0    0.34    0.07
   1  -4   0    0.35    0.08
   1  -4   0    0.22    0.08
   1  -4   0    0.29    0.13
  -1   4   0    0.48    0.07
  -1   4   0    0.26    0.11
  -1   4   0    0.28    0.08
  -1   4   0    0.39    0.08
   0  -4   0    8.62    0.51
   0  -4   0    8.88    0.27
   0  -4   0    9.04    0.54
   0  -4   0    8.71    0.27
   0  -4   0    8.37    0.35
   0   4   0   10.23    0.63
   0   4   0    8.62    0.26
   0   4   0    8.74    0.28
   0   4   0    8.92    0.25
   0   4   0    8.92    0.53
  -1  -4   0   27.94    0.56
  -1  -4   0   28.03    0.72
  -1  -4   0   27.93    0.56
  -1  -4   0   27.93    1.06
  -1  -4   0   28.18    1.11
   1   4   0   27.73    0.57
   1   4   0   28.63    1.11
   1   4   0   28.03    0.53
   1   4   0   27.45    0.56
   1   4   0   27.91    1.09
  -2  -4   0    1.11    0.20
  -2  -4   0    1.09    0.08
  -2  -4   0    1.05    0.13
  -2  -4   0    1.07    0.11
   2   4   0    1.32    0.12
   2   4   0    1.40    0.32
   2   4   0    1.11    0.11
   2   4   0    1.15    0.25
   2   4   0    1.08    0.12
  -3  -4   0    0.55    0.19
  -3  -4   0    0.57    0.13
  -3  -4   0    0.32    0.08
   3   4   0    0.31    0.13
   3   4   0    0.44    0.09
   3   4   0    0.41    0.21
   3   4   0    0.41    0.08
   3   4   0    0.46    0.08
  -4  -4   0    3.09    0.24
  -4  -4   0    2.86    0.32
  -4  -4   0    2.92    0.15
  -4  -4   0    3.27    0.16
  -4  -4   0    3.32    0.17
   4   4   0    3.15    0.17
   4   4   0    2.91    0.17
   4   4   0    3.36    0.17
   4   4   0    3.31    0.39
  -5  -4   0    0.42    0.08
  -5  -4   0    0.45    0.09
  -5  -4   0    0.30    0.15
  -5  -4   0    0.51    0.10
   5   4   0    0.45    0.07
   5   4   0    0.38    0.08
   5   4   0    0.50    0.10
   5   4   0    0.51    0.26
   5   4   0    0.43    0.09
  -6  -4   0    0.32    0.07
  -6  -4   0    0.42    0.11
  -6  -4   0    0.28    0.09
  -6  -4   0    0.29    0.15
   6   4   0    0.22    0.07
   6   4   0    0.49    0.26
   6   4   0    0.19    0.05
   6   4   0    0.18    0.09
  -7  -4   0   -0.10    0.07
  -7  -4   0    0.02    0.05
  -7  -4   0    0.05    0.07
  -7  -4   0   -0.14    0.12
   7   4   0    0.00    0.23
   7   4   0   -0.01    0.08
   7   4   0    0.01    0.05
   7   4   0    0.01    0.06
  -8  -4   0   10.28    0.42
  -8  -4   0   10.52    0.31
  -8  -4   0   10.03    0.55
  -8  -4   0    9.98    0.29
   8   4   0   10.13    0.30
   8   4   0   11.01    0.88
   8   4   0   10.69    0.34
   8   4   0    9.69    0.42
  -9  -4   0    0.66    0.18
  -9  -4   0    0.29    0.20
  -9  -4   0    0.46    0.10
   9   4   0    0.34    0.10
   9   4   0    0.42    0.11
   9   4   0    0.65    0.42
 -10  -4   0    3.74    0.32
 -10  -4   0    2.90    0.16
 -10  -4   0    3.04    0.42
  10   4   0    3.55    0.24
  10   4   0    4.84    0.72
 -11  -4   0   -0.06    0.16
 -11  -4   0    0.27    0.22
  11   4   0    0.50    0.40
   9  -5   0    0.33    0.22
  -9   5   0    0.39    0.23
  -9   5   0    0.39    0.18
   8  -5   0    0.99    0.27
  -8   5   0    1.33    0.28
  -8   5   0    1.83    0.24
  -8   5   0    1.21    0.17
   7  -5   0    0.55    0.21
  -7   5   0    0.33    0.11
  -7   5   0    0.49    0.21
  -7   5   0    0.53    0.14
   6  -5   0    0.54    0.20
   6  -5   0    0.43    0.10
   6  -5   0    0.34    0.20
  -6   5   0    0.71    0.11
  -6   5   0    0.76    0.14
  -6   5   0    0.98    0.16
  -6   5   0    0.89    0.23
  -6   5   0    0.64    0.08
   5  -5   0   -0.01    0.07
   5  -5   0    0.04    0.07
   5  -5   0    0.06    0.16
   5  -5   0    0.01    0.12
  -5   5   0   -0.03    0.09
  -5   5   0   -0.05    0.08
  -5   5   0   -0.04    0.15
  -5   5   0    0.00    0.07
  -5   5   0   -0.05    0.05
   4  -5   0    0.13    0.10
   4  -5   0    0.10    0.15
   4  -5   0    0.12    0.08
  -4   5   0   -0.08    0.13
  -4   5   0    0.13    0.07
  -4   5   0    0.09    0.06
  -4   5   0    0.18    0.08
  -4   5   0    0.17    0.09
  -4   5   0    0.04    0.09
   3  -5   0    2.06    0.29
   3  -5   0    2.19    0.17
   3  -5   0    2.36    0.41
   3  -5   0    1.38    0.44
  -3   5   0    2.08    0.14
  -3   5   0    1.90    0.31
  -3   5   0    2.06    0.18
  -3   5   0    1.85    0.13
  -3   5   0    2.01    0.16
   2  -5   0    0.01    0.08
   2  -5   0   -0.01    0.27
   2  -5   0    0.11    0.07
   2  -5   0    0.12    0.07
   2  -5   0    0.09    0.13
  -2   5   0    0.20    0.09
  -2   5   0    0.08    0.07
  -2   5   0    0.06    0.10
  -2   5   0    0.12    0.07
   1  -5   0    2.75    0.40
   1  -5   0    2.29    0.24
   1  -5   0    2.66    0.17
   1  -5   0    2.44    0.40
   1  -5   0    2.31    0.18
  -1   5   0    2.52    0.15
  -1   5   0    2.35    0.34
  -1   5   0    2.22    0.15
  -1   5   0    2.34    0.18
  -1   5   0    3.34    0.54
   0  -5   0    9.34    0.31
   0  -5   0    9.19    0.41
   0  -5   0    8.53    0.56
   0  -5   0    8.92    0.60
   0  -5   0    9.66    0.30
   0   5   0    9.40    0.28
   0   5   0    9.46    0.30
   0   5   0   10.05    0.72
   0   5   0    9.05    0.60
   0   5   0    9.20    0.32
  -1  -5   0    1.17    0.14
  -1  -5   0    0.81    0.20
  -1  -5   0    1.46    0.25
  -1  -5   0    1.30    0.15
  -1  -5   0    1.25    0.13
   1   5   0    1.26    0.13
   1   5   0    1.80    0.40
   1   5   0    1.09    0.14
   1   5   0    1.37    0.33
   1   5   0    1.37    0.14
  -2  -5   0    4.96    0.22
  -2  -5   0    5.19    0.22
  -2  -5   0    4.75    0.23
  -2  -5   0    5.15    0.41
   2   5   0    4.92    0.50
   2   5   0    5.19    0.22
   2   5   0    4.80    0.23
   2   5   0    5.02    0.23
   2   5   0    5.66    0.49
  -3  -5   0    0.45    0.13
  -3  -5   0    0.46    0.18
  -3  -5   0    0.45    0.11
   3   5   0    0.40    0.09
   3   5   0    0.41    0.10
   3   5   0    0.15    0.14
   3   5   0    0.42    0.24
   3   5   0    0.25    0.09
  -4  -5   0    0.48    0.22
  -4  -5   0    0.30    0.14
  -4  -5   0    0.36    0.10
  -4  -5   0    0.24    0.08
   4   5   0    0.25    0.09
   4   5   0    0.55    0.26
   4   5   0    0.45    0.10
   4   5   0    0.35    0.10
  -5  -5   0    0.29    0.08
  -5  -5   0    0.29    0.09
  -5  -5   0    0.24    0.14
  -5  -5   0    0.10    0.07
   5   5   0    0.25    0.09
   5   5   0    0.20    0.24
   5   5   0    0.19    0.09
  -6  -5   0    1.41    0.25
  -6  -5   0    1.32    0.17
  -6  -5   0    1.40    0.15
  -6  -5   0    1.30    0.14
   6   5   0    1.50    0.38
   6   5   0    1.36    0.15
   6   5   0    1.37    0.17
  -7  -5   0    0.58    0.14
  -7  -5   0    0.68    0.12
  -7  -5   0    0.51    0.19
  -7  -5   0    0.42    0.09
   7   5   0    0.42    0.10
   7   5   0    0.45    0.13
   7   5   0    0.32    0.05
   7   5   0    0.63    0.34
  -8  -5   0    0.25    0.10
  -8  -5   0    0.25    0.08
  -8  -5   0    0.43    0.13
  -8  -5   0    0.12    0.19
   8   5   0    0.22    0.12
   8   5   0    0.89    0.42
   8   5   0    0.11    0.06
   8   5   0    0.22    0.09
  -9  -5   0    0.01    0.11
  -9  -5   0    0.05    0.09
  -9  -5   0    0.28    0.22
   9   5   0   -0.06    0.10
   9   5   0    0.42    0.38
 -10  -5   0    0.70    0.12
 -10  -5   0    0.95    0.27
 -10  -5   0    1.51    0.25
  10   5   0    1.34    0.50
  10   5   0    0.83    0.14
  10   5   0    0.97    0.18
 -11  -5   0   -0.01    0.16
 -11  -5   0   -0.04    0.19
  11   5   0    0.16    0.13
  11   5   0    0.92    0.45
   9  -6   0    0.14    0.19
  -9   6   0    0.08    0.23
  -9   6   0    0.12    0.14
   8  -6   0    0.13    0.16
  -8   6   0    0.09    0.11
  -8   6   0    0.02    0.20
  -8   6   0    0.31    0.14
   7  -6   0    0.33    0.19
  -7   6   0    0.26    0.13
  -7   6   0    0.44    0.15
  -7   6   0    0.32    0.21
   6  -6   0    2.22    0.44
  -6   6   0    1.03    0.16
  -6   6   0    1.25    0.25
  -6   6   0    1.16    0.12
  -6   6   0    1.03    0.16
   5  -6   0    1.15    0.17
   5  -6   0    1.13    0.25
  -5   6   0    1.35    0.13
  -5   6   0    1.30    0.26
  -5   6   0    0.79    0.15
  -5   6   0    1.15    0.16
  -5   6   0    1.62    0.18
   4  -6   0   -0.03    0.17
   4  -6   0   -0.10    0.08
   4  -6   0    0.10    0.11
  -4   6   0    0.31    0.17
  -4   6   0    0.03    0.08
  -4   6   0   -0.02    0.07
  -4   6   0    0.01    0.07
  -4   6   0   -0.08    0.11
   3  -6   0    2.15    0.32
   3  -6   0    2.52    0.49
   3  -6   0    2.13    0.18
  -3   6   0    2.41    0.14
  -3   6   0    2.21    0.18
  -3   6   0    2.60    0.38
  -3   6   0    2.23    0.22
  -3   6   0    2.50    0.17
   2  -6   0   13.23    0.40
   2  -6   0   12.73    0.82
   2  -6   0   12.79    0.61
   2  -6   0    9.91    0.79
  -2   6   0   12.57    0.35
  -2   6   0   12.68    0.77
  -2   6   0   12.80    0.41
  -2   6   0   12.03    0.38
   1  -6   0    0.02    0.25
   1  -6   0    0.07    0.15
   1  -6   0    0.22    0.10
   1  -6   0    0.05    0.09
  -1   6   0    0.17    0.09
  -1   6   0    0.29    0.09
  -1   6   0    0.14    0.09
  -1   6   0   -0.02    0.12
  -1   6   0    0.59    0.44
   0  -6   0    2.45    0.24
   0  -6   0    3.00    0.49
   0  -6   0    2.49    0.37
   0  -6   0    2.76    0.21
   0   6   0    2.59    0.18
   0   6   0    2.51    0.41
   0   6   0    2.33    0.21
   0   6   0    2.56    0.19
   0   6   0    3.81    0.64
  -1  -6   0    1.11    0.26
  -1  -6   0    0.72    0.20
  -1  -6   0    0.94    0.13
  -1  -6   0    0.89    0.16
  -1  -6   0    0.88    0.14
   1   6   0    1.01    0.15
   1   6   0    0.66    0.20
   1   6   0    1.07    0.41
   1   6   0    1.05    0.14
   1   6   0    1.03    0.14
  -2  -6   0   -0.15    0.09
  -2  -6   0   -0.12    0.06
  -2  -6   0    0.02    0.13
  -2  -6   0   -0.04    0.04
   2   6   0   -0.09    0.09
   2   6   0   -0.07    0.07
   2   6   0    0.02    0.07
   2   6   0    0.01    0.27
  -3  -6   0    2.65    0.24
  -3  -6   0    2.61    0.13
  -3  -6   0    2.39    0.20
   3   6   0    2.51    0.18
   3   6   0    2.89    0.49
   3   6   0    2.39    0.20
  -4  -6   0    8.27    0.25
  -4  -6   0    8.76    0.42
  -4  -6   0    8.89    0.33
   4   6   0    8.77    0.33
   4   6   0    8.34    0.31
   4   6   0    8.83    0.69
  -5  -6   0    0.50    0.12
  -5  -6   0    0.79    0.19
  -5  -6   0    0.74    0.12
  -5  -6   0    0.67    0.11
   5   6   0    0.65    0.13
   5   6   0    0.40    0.33
   5   6   0    0.72    0.13
  -6  -6   0    7.30    0.44
  -6  -6   0    7.63    0.32
  -6  -6   0    7.35    0.30
  -6  -6   0    7.28    0.29
   6   6   0    7.90    0.74
   6   6   0    7.38    0.31
   6   6   0    7.71    0.32
  -7  -6   0    0.08    0.09
  -7  -6   0   -0.16    0.14
  -7  -6   0    0.03    0.10
  -7  -6   0    0.01    0.08
   7   6   0    0.09    0.12
   7   6   0   -0.12    0.28
   7   6   0    0.03    0.09
  -8  -6   0    0.51    0.14
  -8  -6   0    0.30    0.12
  -8  -6   0    0.30    0.19
   8   6   0    0.18    0.13
   8   6   0    0.53    0.39
   8   6   0    0.27    0.10
  -9  -6   0    0.60    0.17
  -9  -6   0    0.50    0.24
  -9  -6   0    0.53    0.13
   9   6   0    0.90    0.48
   9   6   0    0.56    0.16
 -10  -6   0    0.61    0.14
 -10  -6   0    0.84    0.26
 -10  -6   0    0.93    0.21
  10   6   0    0.39    0.14
  10   6   0    1.54    0.57
 -11  -6   0   -0.04    0.20
 -11  -6   0    0.61    0.21
 -11  -6   0    0.04    0.11
  11   6   0    0.25    0.15
  11   6   0    1.07    0.49
   8  -7   0    0.33    0.21
  -8   7   0    0.36    0.15
  -8   7   0    0.13    0.23
  -8   7   0    0.03    0.12
   7  -7   0    0.08    0.17
  -7   7   0   -0.19    0.12
  -7   7   0    0.11    0.12
  -7   7   0    0.03    0.20
   6  -7   0    0.21    0.18
  -6   7   0    0.13    0.21
  -6   7   0    0.09    0.14
  -6   7   0    0.38    0.12
   5  -7   0    0.20    0.18
   5  -7   0   -0.20    0.21
   5  -7   0   -0.21    0.09
  -5   7   0    0.14    0.09
  -5   7   0    0.05    0.09
  -5   7   0   -0.17    0.12
  -5   7   0   -0.06    0.20
   4  -7   0    2.22    0.36
   4  -7   0    1.89    0.23
  -4   7   0    1.58    0.27
  -4   7   0    2.04    0.25
  -4   7   0    2.06    0.18
  -4   7   0    2.18    0.20
   3  -7   0    0.31    0.23
   3  -7   0    0.31    0.15
   3  -7   0    0.43    0.13
  -3   7   0    0.62    0.13
  -3   7   0    0.48    0.12
  -3   7   0    0.30    0.13
   2  -7   0    5.12    0.42
   2  -7   0    4.66    0.60
   2  -7   0    4.61    0.27
  -2   7   0    4.54    0.28
  -2   7   0    4.84    0.24
  -2   7   0    4.67    0.26
   1  -7   0    0.11    0.20
   1  -7   0    0.14    0.10
   1  -7   0    0.03    0.10
  -1   7   0    0.09    0.10
  -1   7   0    0.08    0.09
  -1   7   0    0.01    0.10
  -1   7   0    1.03    0.59
   0  -7   0    4.39    0.34
   0  -7   0    4.47    0.28
   0  -7   0    4.22    0.62
   0   7   0    4.22    0.31
   0   7   0    4.27    0.28
   0   7   0    3.89    0.22
   0   7   0    4.64    0.73
  -1  -7   0    0.90    0.26
  -1  -7   0    1.33    0.18
  -1  -7   0    1.73    0.21
   1   7   0    1.30    0.17
   1   7   0    1.25    0.18
   1   7   0    1.70    0.54
  -2  -7   0    0.79    0.15
  -2  -7   0    0.76    0.16
   2   7   0    1.17    0.50
   2   7   0    0.73    0.13
   2   7   0    0.65    0.14
  -3  -7   0    0.50    0.14
  -3  -7   0    0.67    0.11
  -3  -7   0    0.70    0.17
   3   7   0    0.83    0.15
   3   7   0    0.36    0.12
   3   7   0    0.72    0.42
  -4  -7   0    1.60    0.20
  -4  -7   0    1.57    0.26
   4   7   0    1.51    0.20
   4   7   0    1.59    0.20
   4   7   0    1.75    0.47
  -5  -7   0    1.07    0.17
  -5  -7   0    1.12    0.22
  -5  -7   0    1.12    0.12
  -5  -7   0    0.86    0.13
   5   7   0    1.03    0.17
   5   7   0    1.45    0.19
   5   7   0    1.69    0.50
  -6  -7   0    2.40    0.18
  -6  -7   0    2.59    0.21
  -6  -7   0    2.58    0.32
  -6  -7   0    2.55    0.25
   6   7   0    2.77    0.24
   6   7   0    2.63    0.59
   6   7   0    2.55    0.24
  -7  -7   0    0.12    0.09
  -7  -7   0    0.26    0.13
  -7  -7   0    0.14    0.18
  -7  -7   0    0.15    0.10
   7   7   0    0.28    0.15
   7   7   0   -0.07    0.34
   7   7   0    0.28    0.12
  -8  -7   0    0.39    0.20
  -8  -7   0    0.55    0.14
  -8  -7   0    0.32    0.14
   8   7   0    0.60    0.17
   8   7   0    0.24    0.43
  -9  -7   0    0.08    0.13
  -9  -7   0    0.35    0.15
  -9  -7   0    0.36    0.23
   9   7   0    0.37    0.15
   9   7   0    0.57    0.44
 -10  -7   0    0.09    0.13
 -10  -7   0   -0.06    0.20
 -10  -7   0   -0.30    0.11
  10   7   0    0.20    0.44
  10   7   0   -0.11    0.12
 -11  -7   0   -0.03    0.21
 -11  -7   0   -0.23    0.11
   7  -8   0    0.02    0.18
  -7   8   0   -0.10    0.14
  -7   8   0    0.23    0.25
   6  -8   0   -0.01    0.16
  -6   8   0   -0.10    0.15
  -6   8   0   -0.14    0.20
   5  -8   0    0.23    0.18
   5  -8   0   -0.42    0.25
  -5   8   0   -0.02    0.09
  -5   8   0   -0.11    0.14
  -5   8   0   -0.11    0.20
   4  -8   0   -0.14    0.24
   4  -8   0    0.12    0.13
   4  -8   0    0.50    0.19
  -4   8   0    0.07    0.21
  -4   8   0    0.10    0.11
  -4   8   0    0.07    0.14
   3  -8   0    0.52    0.14
   3  -8   0    0.66    0.19
   3  -8   0    0.37    0.27
  -3   8   0    0.91    0.16
  -3   8   0    0.68    0.18
  -3   8   0    0.78    0.14
   2  -8   0    0.89    0.30
   2  -8   0    1.28    0.19
   2  -8   0    1.70    0.33
  -2   8   0    1.45    0.21
  -2   8   0    1.40    0.19
   1  -8   0    1.13    0.32
   1  -8   0    2.02    0.24
   1  -8   0    2.17    0.31
  -1   8   0    1.74    0.23
  -1   8   0    1.97    0.21
  -1   8   0    2.96    0.78
   0  -8   0    0.74    0.28
   0  -8   0    0.71    0.16
   0  -8   0    1.21    0.24
   0   8   0    1.40    0.72
   0   8   0    0.85    0.18
   0   8   0    0.96    0.26
   0   8   0    0.74    0.14
  -1  -8   0   -0.03    0.07
  -1  -8   0    0.07    0.13
  -1  -8   0   -0.03    0.20
   1   8   0    0.05    0.13
   1   8   0    0.59    0.63
   1   8   0    0.04    0.10
  -2  -8   0   -0.03    0.07
  -2  -8   0    0.07    0.12
   2   8   0    0.12    0.58
   2   8   0   -0.05    0.12
   2   8   0   -0.05    0.10
  -3  -8   0    2.21    0.27
  -3  -8   0    2.18    0.28
  -3  -8   0    1.94    0.18
   3   8   0    2.04    0.61
   3   8   0    2.20    0.27
   3   8   0    2.08    0.23
  -4  -8   0   -0.01    0.15
  -4  -8   0   -0.15    0.11
   4   8   0   -0.04    0.44
   4   8   0   -0.07    0.12
   4   8   0    0.08    0.11
  -5  -8   0    1.63    0.22
  -5  -8   0    2.27    0.30
   5   8   0    2.11    0.23
   5   8   0    1.76    0.55
   5   8   0    1.47    0.21
  -6  -8   0    0.12    0.17
  -6  -8   0   -0.03    0.13
   6   8   0    0.09    0.12
   6   8   0    0.14    0.12
   6   8   0   -0.12    0.41
  -7  -8   0   -0.02    0.13
  -7  -8   0    0.30    0.20
  -7  -8   0    0.04    0.09
   7   8   0    0.09    0.45
   7   8   0    0.10    0.15
   7   8   0    0.01    0.11
  -8  -8   0    0.30    0.12
  -8  -8   0    0.21    0.21
  -8  -8   0    0.24    0.14
   8   8   0    0.25    0.15
   8   8   0    0.23    0.43
  -9  -8   0    0.14    0.24
  -9  -8   0    0.65    0.17
  -9  -8   0    0.50    0.16
   9   8   0    0.62    0.54
   9   8   0    0.24    0.16
 -10  -8   0    0.18    0.23
 -10  -8   0    0.11    0.16
 -10  -8   0   -0.29    0.12
  10   8   0    0.17    0.15
  10   8   0    0.39    0.47
   6  -9   0    0.00    0.18
  -6   9   0   -0.40    0.14
  -6   9   0   -0.20    0.24
   5  -9   0    0.20    0.18
  -5   9   0   -0.23    0.14
  -5   9   0   -0.15    0.22
   4  -9   0    0.16    0.18
  -4   9   0    0.03    0.16
  -4   9   0   -0.33    0.20
  -4   9   0   -0.05    0.10
   3  -9   0   -0.34    0.25
   3  -9   0   -0.15    0.13
   3  -9   0   -0.02    0.14
  -3   9   0   -0.06    0.15
  -3   9   0    0.11    0.12
   2  -9   0    0.01    0.13
   2  -9   0    0.13    0.14
   2  -9   0   -0.11    0.24
  -2   9   0   -0.16    0.14
  -2   9   0   -0.05    0.11
   1  -9   0   -0.22    0.23
   1  -9   0   -0.06    0.13
   1  -9   0    0.02    0.11
  -1   9   0   -0.20    0.12
  -1   9   0   -0.05    0.12
   0  -9   0    2.69    0.71
   0  -9   0    3.34    0.30
   0  -9   0    3.79    0.39
   0   9   0    2.04    0.33
   0   9   0    3.01    0.29
   0   9   0    3.20    0.94
   0   9   0    2.99    0.28
  -1  -9   0    0.93    0.19
  -1  -9   0    1.32    0.26
   1   9   0    0.92    0.19
   1   9   0    0.96    0.17
   1   9   0    1.00    0.82
  -2  -9   0    4.60    0.33
  -2  -9   0    4.12    0.32
   2   9   0    3.74    0.28
   2   9   0    4.49    0.33
   2   9   0    3.95    0.93
  -3  -9   0    2.03    0.26
  -3  -9   0    1.80    0.21
  -3  -9   0    1.81    0.30
   3   9   0    2.30    0.30
   3   9   0    1.77    0.23
   3   9   0    1.32    0.72
  -4  -9   0    0.57    0.19
  -4  -9   0    0.52    0.19
   4   9   0    0.00    0.57
   4   9   0    0.78    0.20
   4   9   0    0.52    0.16
  -5  -9   0    0.56    0.19
  -5  -9   0    0.71    0.21
   5   9   0    0.37    0.57
   5   9   0    0.61    0.18
   5   9   0    0.78    0.18
  -6  -9   0    0.71    0.19
  -6  -9   0    0.71    0.23
   6   9   0    1.09    0.21
   6   9   0    0.99    0.61
   6   9   0    0.92    0.18
  -7  -9   0    0.67    0.26
  -7  -9   0    0.40    0.18
   7   9   0    0.52    0.18
   7   9   0    0.55    0.16
   7   9   0    0.16    0.51
  -8  -9   0    3.92    0.47
  -8  -9   0    3.65    0.34
   8   9   0    4.13    0.85
   8   9   0    3.92    0.34
  -9  -9   0    0.39    0.25
  -9  -9   0    0.20    0.16
   9   9   0    0.19    0.17
   9   9   0    0.41    0.52
   5 -10   0    0.13    0.18
  -5  10   0   -0.30    0.22
  -5  10   0   -0.26    0.16
   4 -10   0    0.72    0.23
  -4  10   0    0.45    0.19
  -4  10   0    0.63    0.16
  -4  10   0    0.62    0.29
   3 -10   0   -0.48    0.28
   3 -10   0   -0.08    0.15
   3 -10   0    0.19    0.17
  -3  10   0    0.16    0.18
  -3  10   0    0.09    0.12
   2 -10   0    0.94    0.21
   2 -10   0    0.36    0.33
   2 -10   0    0.79    0.21
  -2  10   0    1.44    0.25
  -2  10   0    1.31    0.20
   1 -10   0    0.15    0.15
   1 -10   0   -0.17    0.13
   1 -10   0   -0.29    0.25
  -1  10   0    0.01    0.12
  -1  10   0   -0.13    0.14
   0 -10   0    0.34    0.17
   0 -10   0    0.10    0.26
   0 -10   0    0.26    0.15
   0  10   0    0.35    0.17
   0  10   0    0.42    0.18
  -1 -10   0    0.14    0.16
  -1 -10   0   -0.05    0.11
   1  10   0   -0.12    0.14
   1  10   0   -0.29    0.10
  -3 -10   0    0.09    0.09
  -3 -10   0    0.06    0.16
  -3 -10   0    0.05    0.17
   3  10   0   -1.37    0.76
   3  10   0    0.14    0.14
   3  10   0    0.21    0.16
  -4 -10   0    0.64    0.21
  -4 -10   0    0.77    0.24
   4  10   0    0.57    0.19
   4  10   0   -0.88    0.71
   4  10   0    0.53    0.19
  -5 -10   0   -0.08    0.17
  -5 -10   0    0.34    0.22
   5  10   0    0.14    0.15
   5  10   0   -0.59    0.57
   5  10   0    0.07    0.15
  -6 -10   0    0.52    0.23
  -6 -10   0    0.17    0.18
   6  10   0    0.25    0.16
   6  10   0    0.14    0.15
   6  10   0   -0.27    0.57
  -7 -10   0   -0.12    0.17
  -7 -10   0    0.30    0.25
   7  10   0    0.03    0.14
   7  10   0   -0.63    0.57
   7  10   0    0.19    0.17
  -8 -10   0    0.05    0.18
  -8 -10   0    0.52    0.28
   8  10   0   -0.45    0.53
   8  10   0    0.56    0.20
  -9 -10   0    0.26    0.24
  -9 -10   0   -0.02    0.18
   9  10   0    0.06    0.62
   9  10   0    0.29    0.19
   3 -11   0    0.54    0.23
   3 -11   0   -0.09    0.34
  -3  11   0    0.83    0.19
  -3  11   0    0.28    0.20
   2 -11   0   -0.14    0.17
   2 -11   0    0.36    0.20
   2 -11   0   -0.21    0.30
  -2  11   0    0.35    0.20
  -2  11   0    0.56    0.17
   1 -11   0    0.18    0.16
   1 -11   0   -0.18    0.15
   1 -11   0   -0.11    0.29
  -1  11   0    0.18    0.15
  -1  11   0   -0.09    0.15
   0 -11   0    0.06    0.15
   0 -11   0   -0.07    0.16
   0  11   0    0.26    0.17
   0  11   0    0.29    0.18
  -1 -11   0    0.21    0.14
  -1 -11   0    0.30    0.19
   1  11   0    0.30    0.16
   1  11   0    0.42    0.19
  -2 -11   0    1.91    0.33
  -2 -11   0    0.97    0.25
   2  11   0    0.84    0.23
   2  11   0    1.22    0.21
  -4 -11   0    0.31    0.21
  -4 -11   0    0.95    0.26
   4  11   0    0.68    0.20
   4  11   0    0.41    0.18
  -5 -11   0    0.90    0.27
  -5 -11   0    0.38    0.23
   5  11   0    0.29    0.17
   5  11   0    0.47    0.19
  -6 -11   0    0.33    0.25
  -6 -11   0   -0.10    0.17
   6  11   0    0.03    0.15
   6  11   0    0.25    0.17
  -7 -11   0   -0.10    0.19
  -7 -11   0    0.42    0.26
   7  11   0   -0.03    0.17
   1 -12   0    0.12    0.17
   1 -12   0    0.09    0.21
  -1  12   0    0.23    0.20
  -1  12   0    0.36    0.18
   0 -12   0   -0.03    0.19
   0 -12   0    0.08    0.16
   0  12   0    0.14    0.18
   0  12   0    0.17    0.17
  -1 -12   0    0.45    0.22
   1  12   0    0.57    0.20
   1  12   0    0.86    0.24
  -2 -12   0   -0.29    0.19
  -2 -12   0    0.57    0.21
   2  12   0    0.33    0.17
   2  12   0    0.06    0.20
  -3 -12   0    0.95    0.25
  -3 -12   0    0.41    0.22
   3  12   0    0.41    0.20
   3  12   0    0.71    0.20
  -4 -12   0    0.54    0.25
  -4 -12   0   -0.16    0.19
   4  12   0    0.07    0.18
   4  12   0   -0.02    0.17
  -5 -12   0   -0.09    0.21
  -5 -12   0    0.73    0.28
   5  12   0    0.15    0.18
   5  12   0    0.32    0.18
  -6 -12   0    0.34    0.28
  -6 -12   0   -0.26    0.19
   6  12   0    0.17    0.19
   6  12   0    0.15    0.18
   5  12  -1    0.66    0.21
   5  12  -1    0.40    0.19
  -5 -12   1    0.67    0.23
  -5 -12   1    1.00    0.30
   4  12  -1   -0.13    0.16
   4  12  -1    0.15    0.18
  -4 -12   1   -0.12    0.19
  -4 -12   1    0.56    0.27
   3  12  -1    0.16    0.17
   3  12  -1   -0.03    0.19
  -3 -12   1   -0.19    0.18
  -3 -12   1    0.53    0.25
   2  12  -1   -0.15    0.17
   2  12  -1    0.05    0.16
  -2 -12   1   -0.28    0.19
   1  12  -1    0.75    0.22
   1  12  -1    0.78    0.25
  -1 -12   1    0.61    0.26
   0  12  -1    0.26    0.17
   0  12  -1    0.30    0.19
   0 -12   1    0.24    0.23
  -1  12  -1    0.07    0.20
  -1  12  -1    0.00    0.16
   1 -12   1   -0.13    0.20
   1 -12   1    0.11    0.16
   1 -12   1   -0.38    0.30
   7  11  -1    0.43    0.21
  -7 -11   1    0.54    0.29
  -7 -11   1    0.11    0.22
   6  11  -1    0.21    0.17
   6  11  -1    0.18    0.16
  -6 -11   1    0.51    0.27
  -6 -11   1   -0.11    0.17
   5  11  -1    0.20    0.17
   5  11  -1    0.18    0.16
  -5 -11   1    0.26    0.23
  -5 -11   1   -0.02    0.19
   4  11  -1    0.05    0.16
   4  11  -1    0.15    0.17
  -4 -11   1    0.29    0.23
  -4 -11   1   -0.12    0.19
   3  11  -1    0.43    0.18
   3  11  -1    0.19    0.17
  -3 -11   1    0.02    0.18
  -3 -11   1    0.49    0.24
   2  11  -1    1.01    0.21
   2  11  -1    1.08    0.24
  -2 -11   1    0.95    0.25
   1  11  -1    0.58    0.19
   1  11  -1    1.42    0.25
  -1 -11   1    0.65    0.21
  -1 -11   1    1.57    0.33
   0  11  -1    0.13    0.15
   0  11  -1    0.19    0.17
   0 -11   1    0.03    0.17
   0 -11   1    0.13    0.14
   0 -11   1   -0.32    0.28
  -1  11  -1    0.19    0.17
  -1  11  -1    0.42    0.17
   1 -11   1    0.28    0.16
   1 -11   1    0.05    0.32
   1 -11   1    0.29    0.19
  -2  11  -1    1.80    0.25
  -2  11  -1    1.45    0.27
   2 -11   1    1.46    0.27
   2 -11   1    2.42    0.43
  -3  11  -1    0.06    0.14
  -3  11  -1   -0.16    0.16
   3 -11   1    0.03    0.16
   8  10  -1   -0.01    0.16
   8  10  -1   -0.16    0.50
  -8 -10   1   -0.18    0.15
  -8 -10   1   -0.10    0.21
   7  10  -1    1.41    0.24
   7  10  -1    0.77    0.66
   7  10  -1    1.22    0.25
  -7 -10   1    1.22    0.30
  -7 -10   1    1.35    0.25
   6  10  -1   -0.53    0.53
   6  10  -1    0.36    0.16
   6  10  -1    0.19    0.18
  -6 -10   1    0.42    0.24
  -6 -10   1    0.22    0.19
   5  10  -1   -0.35    0.54
   5  10  -1   -0.01    0.16
   5  10  -1    0.06    0.16
  -5 -10   1    0.13    0.18
  -5 -10   1    0.16    0.20
   4  10  -1    0.50    0.19
   4  10  -1    0.36    0.16
   4  10  -1   -0.48    0.67
  -4 -10   1    0.82    0.25
  -4 -10   1    0.63    0.21
   3  10  -1    0.76    0.21
   3  10  -1   -0.75    0.73
   3  10  -1    0.88    0.20
  -3 -10   1    0.64    0.21
   2  10  -1    0.08    0.15
   2  10  -1   -0.06    0.15
  -2 -10   1    0.09    0.10
  -2 -10   1   -0.04    0.16
   1  10  -1    0.05    0.14
   1  10  -1   -0.09    0.16
  -1 -10   1   -0.09    0.16
  -1 -10   1   -0.07    0.10
   0  10  -1    0.10    0.17
   0  10  -1    0.20    0.14
   0 -10   1   -0.07    0.30
   0 -10   1    0.05    0.17
   0 -10   1    0.01    0.12
  -1  10  -1    0.44    0.19
  -1  10  -1    0.37    0.16
   1 -10   1   -0.12    0.30
   1 -10   1    0.38    0.16
   1 -10   1    0.22    0.16
  -2  10  -1    0.04    0.15
  -2  10  -1    0.30    0.15
   2 -10   1    0.22    0.15
   2 -10   1   -0.36    0.26
   2 -10   1    0.04    0.17
  -3  10  -1    0.68    0.20
  -3  10  -1    0.59    0.16
   3 -10   1    0.72    0.22
   3 -10   1    0.40    0.18
  -4  10  -1   -0.25    0.23
  -4  10  -1   -0.02    0.17
  -4  10  -1    0.16    0.12
   4 -10   1    0.15    0.16
  -5  10  -1   -0.36    0.24
  -5  10  -1   -0.06    0.17
   5 -10   1    0.16    0.19
   9   9  -1   -0.08    0.49
   9   9  -1    0.27    0.18
  -9  -9   1   -0.17    0.14
  -9  -9   1    0.10    0.23
   8   9  -1    0.83    0.56
   8   9  -1    0.38    0.19
  -8  -9   1    0.59    0.18
  -8  -9   1    0.39    0.24
   7   9  -1   -0.17    0.44
   7   9  -1    0.20    0.17
   7   9  -1    0.18    0.14
  -7  -9   1    0.19    0.21
  -7  -9   1    0.03    0.14
   6   9  -1    0.10    0.13
   6   9  -1    0.09    0.13
   6   9  -1   -0.05    0.50
  -6  -9   1    0.19    0.17
  -6  -9   1    0.10    0.19
   5   9  -1    1.33    0.20
   5   9  -1    1.27    0.21
   5   9  -1    1.60    0.65
  -5  -9   1    1.77    0.30
  -5  -9   1    1.20    0.21
   4   9  -1   -0.08    0.13
   4   9  -1   -0.29    0.47
   4   9  -1    0.00    0.13
  -4  -9   1   -0.01    0.14
  -4  -9   1    0.03    0.17
   3   9  -1    0.67    0.61
   3   9  -1    1.73    0.23
   3   9  -1    1.30    0.21
  -3  -9   1    1.11    0.17
  -3  -9   1    1.19    0.21
   2   9  -1    3.29    0.89
   2   9  -1    3.20    0.32
   2   9  -1    3.45    0.29
  -2  -9   1    3.10    0.33
  -2  -9   1    3.17    0.29
   1   9  -1    0.12    0.14
   1   9  -1   -0.26    0.72
   1   9  -1    0.04    0.13
  -1  -9   1    0.09    0.28
  -1  -9   1    0.10    0.10
  -1  -9   1    0.03    0.14
   0   9  -1    1.58    0.83
   0   9  -1    1.84    0.23
   0   9  -1    2.47    0.28
   0  -9   1    1.25    0.36
   0  -9   1    2.62    0.34
   0  -9   1    2.01    0.27
  -1   9  -1    1.79    0.22
  -1   9  -1    2.07    0.29
   1  -9   1    1.93    0.34
   1  -9   1    1.83    0.25
  -2   9  -1    0.04    0.13
  -2   9  -1    0.03    0.12
   2  -9   1    0.01    0.13
   2  -9   1   -0.25    0.27
   2  -9   1   -0.07    0.10
  -3   9  -1    0.71    0.16
  -3   9  -1    0.93    0.20
   3  -9   1    0.56    0.19
   3  -9   1    0.38    0.15
   3  -9   1    0.26    0.32
  -4   9  -1    0.23    0.16
  -4   9  -1    0.24    0.12
  -4   9  -1    0.00    0.23
   4  -9   1    0.36    0.18
  -5   9  -1   -0.23    0.14
  -5   9  -1   -0.07    0.23
   5  -9   1    0.15    0.18
  -6   9  -1   -0.12    0.15
  -6   9  -1   -0.22    0.19
   6  -9   1    0.03    0.18
  10   8  -1    0.19    0.47
  10   8  -1    0.01    0.15
 -10  -8   1   -0.12    0.13
 -10  -8   1   -0.04    0.22
   9   8  -1    0.24    0.48
   9   8  -1    0.35    0.17
  -9  -8   1    0.52    0.16
  -9  -8   1    0.09    0.21
   8   8  -1    0.49    0.17
   8   8  -1    0.58    0.47
  -8  -8   1    0.45    0.16
  -8  -8   1    0.39    0.22
   7   8  -1    1.39    0.54
   7   8  -1    0.85    0.17
   7   8  -1    0.81    0.19
  -7  -8   1    0.65    0.23
  -7  -8   1    0.79    0.17
   6   8  -1    0.23    0.14
   6   8  -1   -0.04    0.41
   6   8  -1    0.31    0.14
  -6  -8   1    0.28    0.14
  -6  -8   1    0.37    0.19
   5   8  -1    0.14    0.13
   5   8  -1    0.07    0.12
   5   8  -1    0.14    0.42
  -5  -8   1    0.13    0.18
  -5  -8   1    0.10    0.14
   4   8  -1    2.51    0.28
   4   8  -1    2.80    0.66
   4   8  -1    2.51    0.24
  -4  -8   1    2.99    0.34
  -4  -8   1    2.89    0.29
   3   8  -1    0.29    0.50
   3   8  -1    0.37    0.14
   3   8  -1    0.27    0.13
  -3  -8   1    0.26    0.15
  -3  -8   1    0.21    0.07
   2   8  -1    2.78    0.23
   2   8  -1    2.49    0.66
   2   8  -1    2.98    0.27
  -2  -8   1    2.78    0.24
  -2  -8   1    2.90    0.26
   1   8  -1    0.94    0.65
   1   8  -1    0.28    0.12
   1   8  -1    0.47    0.14
  -1  -8   1    0.29    0.14
  -1  -8   1    0.33    0.26
  -1  -8   1    0.35    0.11
   0   8  -1   -0.09    0.12
   0   8  -1   -0.03    0.11
   0   8  -1    0.40    0.63
   0   8  -1   -0.01    0.11
   0  -8   1    0.04    0.12
   0  -8   1    0.13    0.09
   0  -8   1   -0.02    0.21
  -1   8  -1    2.01    0.24
  -1   8  -1    2.30    0.71
  -1   8  -1    2.13    0.22
   1  -8   1    2.33    0.32
   1  -8   1    2.10    0.24
  -2   8  -1    2.34    0.22
  -2   8  -1    2.16    0.26
   2  -8   1    2.03    0.34
   2  -8   1    1.88    0.23
  -3   8  -1    2.70    0.28
  -3   8  -1    2.50    0.22
  -3   8  -1    2.95    0.25
   3  -8   1    3.56    0.44
   3  -8   1    2.39    0.24
   3  -8   1    1.66    0.38
  -4   8  -1   -0.06    0.13
  -4   8  -1    0.05    0.21
  -4   8  -1    0.04    0.10
   4  -8   1   -0.31    0.23
   4  -8   1   -0.10    0.12
   4  -8   1    0.11    0.14
  -5   8  -1   -0.15    0.13
  -5   8  -1    0.03    0.09
  -5   8  -1    0.12    0.22
   5  -8   1    0.22    0.18
  -6   8  -1    0.10    0.11
  -6   8  -1   -0.25    0.13
  -6   8  -1   -0.21    0.19
   6  -8   1   -0.03    0.16
  -7   8  -1    0.45    0.14
  -7   8  -1    0.14    0.22
  -7   8  -1    0.23    0.16
   7  -8   1    0.25    0.19
  10   7  -1    0.18    0.43
  10   7  -1   -0.03    0.14
 -10  -7   1    0.12    0.21
 -10  -7   1   -0.23    0.11
   9   7  -1    0.69    0.46
   9   7  -1    0.61    0.16
  -9  -7   1    0.29    0.14
  -9  -7   1    0.22    0.14
  -9  -7   1    0.26    0.20
   8   7  -1    2.82    0.66
   8   7  -1    2.09    0.25
  -8  -7   1    2.02    0.25
  -8  -7   1    1.80    0.32
   7   7  -1    0.35    0.12
   7   7  -1    0.29    0.16
   7   7  -1   -0.12    0.37
  -7  -7   1    0.22    0.19
  -7  -7   1    0.19    0.13
   6   7  -1   -0.13    0.32
   6   7  -1   -0.03    0.11
   6   7  -1    0.06    0.11
  -6  -7   1    0.19    0.13
  -6  -7   1    0.00    0.09
  -6  -7   1    0.08    0.17
   5   7  -1    0.11    0.12
   5   7  -1    0.10    0.11
   5   7  -1    0.05    0.31
  -5  -7   1    0.01    0.10
  -5  -7   1   -0.04    0.16
  -5  -7   1    0.05    0.09
   4   7  -1    7.91    0.75
   4   7  -1    7.76    0.34
   4   7  -1    7.59    0.34
  -4  -7   1    7.29    0.34
  -4  -7   1    7.20    0.42
  -4  -7   1    7.87    0.34
   3   7  -1    1.82    0.19
   3   7  -1    2.06    0.53
   3   7  -1    1.73    0.20
  -3  -7   1    1.59    0.13
  -3  -7   1    1.94    0.21
   2   7  -1    2.84    0.61
   2   7  -1    2.31    0.24
   2   7  -1    2.48    0.22
  -2  -7   1    2.59    0.25
  -2  -7   1    2.77    0.21
   1   7  -1    0.71    0.51
   1   7  -1    0.24    0.10
   1   7  -1    0.13    0.11
  -1  -7   1    0.18    0.21
  -1  -7   1    0.19    0.08
  -1  -7   1    0.20    0.12
   0   7  -1    7.38    0.31
   0   7  -1    7.08    0.33
   0   7  -1    7.89    0.86
   0  -7   1    6.53    0.55
   0  -7   1    7.26    0.42
   0  -7   1    7.48    0.34
   0  -7   1    7.65    0.76
  -1   7  -1    0.41    0.11
  -1   7  -1    0.48    0.12
  -1   7  -1    0.39    0.13
  -1   7  -1    1.39    0.58
   1  -7   1    0.30    0.23
   1  -7   1    0.50    0.14
   1  -7   1    0.30    0.28
   1  -7   1    0.41    0.12
  -2   7  -1    8.41    0.31
  -2   7  -1    7.91    0.36
  -2   7  -1    7.81    0.34
   2  -7   1    8.06    0.35
   2  -7   1    8.74    0.54
   2  -7   1    8.33    0.77
  -3   7  -1   -0.05    0.06
  -3   7  -1    0.10    0.09
  -3   7  -1    0.01    0.12
  -3   7  -1    0.04    0.09
   3  -7   1    0.01    0.21
   3  -7   1   -0.03    0.09
   3  -7   1    0.00    0.11
  -4   7  -1    0.60    0.13
  -4   7  -1    0.48    0.11
  -4   7  -1    0.55    0.12
  -4   7  -1    0.41    0.19
  -4   7  -1    0.44    0.15
   4  -7   1    0.31    0.16
   4  -7   1    0.16    0.24
   4  -7   1    0.36    0.13
  -5   7  -1    1.12    0.15
  -5   7  -1    0.87    0.23
  -5   7  -1    1.04    0.18
  -5   7  -1    1.22    0.15
   5  -7   1    0.84    0.15
   5  -7   1    0.43    0.28
   5  -7   1    0.99    0.23
  -6   7  -1   -0.02    0.13
  -6   7  -1    0.32    0.12
  -6   7  -1    0.10    0.19
   6  -7   1    0.09    0.15
   6  -7   1   -0.33    0.22
  -7   7  -1   -0.19    0.12
  -7   7  -1    0.21    0.12
  -7   7  -1   -0.17    0.21
   7  -7   1    0.09    0.17
  -8   7  -1    0.14    0.21
  -8   7  -1   -0.21    0.11
  -8   7  -1    0.20    0.14
   8  -7   1   -0.01    0.15
  11   6  -1    0.72    0.47
  11   6  -1    0.31    0.15
 -11  -6   1    0.30    0.18
 -11  -6   1    0.08    0.11
 -11  -6   1   -0.03    0.22
  10   6  -1    0.94    0.19
  10   6  -1    0.55    0.15
 -10  -6   1    0.76    0.15
 -10  -6   1    0.69    0.27
 -10  -6   1    1.24    0.23
   9   6  -1   -0.01    0.12
   9   6  -1    0.39    0.39
  -9  -6   1    0.11    0.13
  -9  -6   1   -0.10    0.10
  -9  -6   1    0.05    0.18
   8   6  -1    2.06    0.24
   8   6  -1    2.67    0.55
  -8  -6   1    1.99    0.34
  -8  -6   1    2.09    0.23
  -8  -6   1    2.33    0.23
   7   6  -1    1.87    0.52
   7   6  -1    1.24    0.18
   7   6  -1    1.58    0.20
  -7  -6   1    1.49    0.20
  -7  -6   1    1.53    0.17
  -7  -6   1    1.47    0.19
  -7  -6   1    1.79    0.31
   6   6  -1    3.81    0.24
   6   6  -1    3.49    0.54
   6   6  -1    3.68    0.26
  -6  -6   1    3.50    0.21
  -6  -6   1    3.85    0.37
  -6  -6   1    3.79    0.23
  -6  -6   1    3.84    0.25
   5   6  -1    0.62    0.14
   5   6  -1    0.60    0.34
   5   6  -1    0.52    0.12
  -5  -6   1    0.69    0.19
  -5  -6   1    0.48    0.10
  -5  -6   1    0.91    0.15
   4   6  -1    1.45    0.37
   4   6  -1    1.36    0.18
   4   6  -1    1.25    0.16
  -4  -6   1    1.27    0.17
  -4  -6   1    1.09    0.20
  -4  -6   1    1.24    0.14
   3   6  -1    3.03    0.48
   3   6  -1    3.18    0.23
   3   6  -1    3.50    0.22
  -3  -6   1    3.55    0.21
  -3  -6   1    3.45    0.22
  -3  -6   1    3.28    0.14
   2   6  -1   11.50    0.77
   2   6  -1   10.69    0.37
   2   6  -1   11.24    0.36
  -2  -6   1   11.39    0.39
  -2  -6   1   11.10    0.36
  -2  -6   1   11.42    0.67
  -2  -6   1   10.79    0.37
  -2  -6   1   11.37    0.78
   1   6  -1    0.21    0.32
   1   6  -1    0.09    0.09
   1   6  -1    0.11    0.08
   1   6  -1   -0.06    0.10
  -1  -6   1    0.25    0.19
  -1  -6   1    0.24    0.11
  -1  -6   1    0.06    0.14
   0   6  -1   -0.02    0.08
   0   6  -1    0.14    0.08
   0   6  -1    0.00    0.13
   0   6  -1    0.59    0.42
   0   6  -1    0.00    0.08
   0  -6   1    0.15    0.17
   0  -6   1    0.17    0.10
   0  -6   1    0.02    0.16
  -1   6  -1    2.61    0.20
  -1   6  -1    2.97    0.19
  -1   6  -1    2.58    0.47
  -1   6  -1    3.70    0.64
  -1   6  -1    2.72    0.20
   1  -6   1    2.61    0.21
   1  -6   1    3.47    0.55
   1  -6   1    2.09    0.36
  -2   6  -1    0.89    0.12
  -2   6  -1    0.94    0.13
  -2   6  -1    0.74    0.13
   2  -6   1    0.74    0.14
   2  -6   1    0.48    0.21
   2  -6   1    0.59    0.33
  -3   6  -1    0.66    0.13
  -3   6  -1    0.97    0.13
  -3   6  -1    0.70    0.11
  -3   6  -1    0.83    0.10
   3  -6   1    0.63    0.12
   3  -6   1    0.25    0.39
   3  -6   1    0.49    0.22
   3  -6   1    0.64    0.17
  -4   6  -1    4.77    0.21
  -4   6  -1    4.58    0.33
  -4   6  -1    4.40    0.24
  -4   6  -1    4.68    0.27
  -4   6  -1    4.52    0.22
   4  -6   1    5.18    0.45
   4  -6   1    4.38    0.25
   4  -6   1    4.36    0.63
  -5   6  -1    1.60    0.17
  -5   6  -1    1.38    0.24
  -5   6  -1    1.85    0.18
  -5   6  -1    1.71    0.14
  -5   6  -1    1.77    0.22
   5  -6   1    1.60    0.17
   5  -6   1    2.00    0.36
  -6   6  -1    2.47    0.31
  -6   6  -1    2.33    0.23
  -6   6  -1    2.16    0.14
  -6   6  -1    2.56    0.22
   6  -6   1    2.73    0.42
  -7   6  -1    0.30    0.13
  -7   6  -1   -0.12    0.20
  -7   6  -1    0.00    0.12
   7  -6   1    0.04    0.15
   7  -6   1   -0.20    0.20
  -8   6  -1    1.65    0.23
  -8   6  -1    1.14    0.28
  -8   6  -1    1.02    0.14
   8  -6   1    0.61    0.22
   8  -6   1    0.38    0.27
  -9   6  -1    0.25    0.15
  -9   6  -1    0.37    0.22
   9  -6   1    0.28    0.20
  11   5  -1    1.30    0.48
  11   5  -1    0.53    0.16
 -11  -5   1    0.49    0.26
 -11  -5   1    0.65    0.22
  10   5  -1    0.99    0.44
  10   5  -1    0.32    0.13
  10   5  -1    0.48    0.15
 -10  -5   1    0.54    0.23
 -10  -5   1    0.26    0.11
 -10  -5   1    0.71    0.19
   9   5  -1    0.23    0.14
   9   5  -1    0.22    0.12
   9   5  -1    0.80    0.40
  -9  -5   1    0.31    0.21
  -9  -5   1    0.26    0.11
  -9  -5   1    0.46    0.16
   8   5  -1    4.93    0.25
   8   5  -1    5.04    0.28
   8   5  -1    5.19    0.65
   8   5  -1    4.61    0.25
  -8  -5   1    5.21    0.26
  -8  -5   1    4.99    0.43
  -8  -5   1    5.03    0.30
   7   5  -1    2.59    0.20
   7   5  -1    2.17    0.15
   7   5  -1    2.69    0.52
   7   5  -1    2.28    0.22
  -7  -5   1    2.68    0.21
  -7  -5   1    2.25    0.34
  -7  -5   1    2.70    0.21
  -7  -5   1    2.61    0.18
   6   5  -1    1.14    0.38
   6   5  -1    0.88    0.13
   6   5  -1    0.91    0.14
  -6  -5   1    0.99    0.14
  -6  -5   1    1.04    0.13
  -6  -5   1    0.85    0.13
  -6  -5   1    0.88    0.20
   5   5  -1   12.07    0.78
   5   5  -1   11.48    0.37
   5   5  -1   11.76    0.37
  -5  -5   1   11.51    0.35
  -5  -5   1   11.39    0.51
  -5  -5   1   11.66    0.36
  -5  -5   1   11.80    0.37
   4   5  -1    3.60    0.20
   4   5  -1    3.76    0.22
   4   5  -1    3.67    0.45
  -4  -5   1    3.49    0.19
  -4  -5   1    3.20    0.17
  -4  -5   1    3.33    0.21
  -4  -5   1    3.42    0.29
   3   5  -1   -0.02    0.06
   3   5  -1   -0.02    0.08
   3   5  -1   -0.13    0.18
   3   5  -1   -0.11    0.12
   3   5  -1   -0.05    0.07
  -3  -5   1    0.04    0.06
  -3  -5   1    0.08    0.12
  -3  -5   1    0.01    0.07
   2   5  -1    0.13    0.14
   2   5  -1    0.22    0.22
   2   5  -1    0.00    0.08
   2   5  -1    0.11    0.08
   2   5  -1    0.05    0.07
  -2  -5   1    0.06    0.14
  -2  -5   1    0.17    0.07
  -2  -5   1    0.17    0.14
  -2  -5   1    0.08    0.07
  -2  -5   1    0.09    0.08
   1   5  -1    3.26    0.19
   1   5  -1    2.95    0.18
   1   5  -1    2.94    0.42
   1   5  -1    3.03    0.44
   1   5  -1    2.75    0.19
  -1  -5   1    3.07    0.20
  -1  -5   1    2.80    0.30
  -1  -5   1    2.98    0.43
  -1  -5   1    2.94    0.16
   0   5  -1    1.04    0.14
   0   5  -1    0.90    0.20
   0   5  -1    1.30    0.13
   0   5  -1    1.22    0.14
   0   5  -1    1.91    0.47
   0  -5   1    1.13    0.14
   0  -5   1    0.88    0.21
   0  -5   1    0.98    0.23
  -1   5  -1    0.41    0.35
  -1   5  -1   -0.02    0.06
  -1   5  -1   -0.05    0.11
  -1   5  -1    0.04    0.07
  -1   5  -1    0.01    0.08
  -1   5  -1   -0.04    0.06
   1  -5   1   -0.06    0.06
   1  -5   1   -0.05    0.18
   1  -5   1    0.08    0.15
  -2   5  -1   10.01    0.33
  -2   5  -1   10.42    0.32
  -2   5  -1   10.31    0.29
  -2   5  -1   10.29    0.64
   2  -5   1   10.70    0.69
   2  -5   1    9.04    0.64
   2  -5   1   11.24    0.34
  -3   5  -1    0.20    0.12
  -3   5  -1    0.04    0.08
  -3   5  -1    0.09    0.07
  -3   5  -1    0.06    0.05
  -3   5  -1    0.09    0.10
  -3   5  -1    0.15    0.07
   3  -5   1    0.07    0.07
   3  -5   1    0.02    0.13
   3  -5   1   -0.25    0.29
  -4   5  -1    0.15    0.09
  -4   5  -1    0.19    0.13
  -4   5  -1    0.28    0.07
  -4   5  -1    0.14    0.07
  -4   5  -1    0.21    0.08
  -4   5  -1    0.12    0.09
   4  -5   1    0.14    0.08
   4  -5   1   -0.21    0.36
   4  -5   1    0.26    0.17
  -5   5  -1    0.12    0.14
  -5   5  -1   -0.05    0.09
  -5   5  -1    0.03    0.07
  -5   5  -1   -0.03    0.05
  -5   5  -1   -0.01    0.07
   5  -5   1    0.01    0.07
   5  -5   1    0.02    0.16
   5  -5   1   -0.11    0.10
  -6   5  -1   14.40    0.41
  -6   5  -1   13.86    0.46
  -6   5  -1   14.14    0.38
  -6   5  -1   14.42    0.56
   6  -5   1   15.24    0.82
   6  -5   1   14.38    0.95
   6  -5   1   14.91    0.71
   6  -5   1   14.02    0.38
  -7   5  -1    0.04    0.18
  -7   5  -1    0.12    0.10
   7  -5   1    0.14    0.15
  -8   5  -1    6.46    0.36
  -8   5  -1    5.65    0.42
  -8   5  -1    5.67    0.24
   8  -5   1    6.57    0.62
   8  -5   1    5.99    0.74
  -9   5  -1    0.08    0.19
  -9   5  -1    0.24    0.15
   9  -5   1    0.04    0.19
   9  -5   1    0.34    0.21
  11   4  -1    0.32    0.39
 -11  -4   1    0.19    0.18
 -11  -4   1   -0.16    0.18
  10   4  -1    0.69    0.42
  10   4  -1   -0.12    0.10
 -10  -4   1    0.09    0.20
 -10  -4   1    0.05    0.16
 -10  -4   1   -0.16    0.07
   9   4  -1    0.10    0.10
   9   4  -1    0.00    0.08
   9   4  -1    0.62    0.39
   9   4  -1   -0.09    0.10
  -9  -4   1   -0.07    0.16
  -9  -4   1   -0.02    0.11
  -9  -4   1    0.03    0.08
   8   4  -1    5.22    0.66
   8   4  -1    4.19    0.29
   8   4  -1    4.48    0.25
   8   4  -1    4.76    0.22
  -8  -4   1    4.80    0.23
  -8  -4   1    4.52    0.40
  -8  -4   1    4.40    0.20
  -8  -4   1    4.57    0.29
   7   4  -1    0.01    0.05
   7   4  -1    0.10    0.07
   7   4  -1    0.14    0.28
   7   4  -1    0.05    0.09
  -7  -4   1    0.02    0.08
  -7  -4   1   -0.02    0.14
  -7  -4   1    0.09    0.09
  -7  -4   1    0.09    0.06
   6   4  -1    7.39    0.28
   6   4  -1    7.90    0.64
   6   4  -1    7.14    0.26
   6   4  -1    7.27    0.28
  -6  -4   1    7.15    0.30
  -6  -4   1    7.01    0.25
  -6  -4   1    6.88    0.41
  -6  -4   1    7.28    0.27
   5   4  -1    0.21    0.09
   5   4  -1    0.20    0.04
   5   4  -1    0.30    0.08
   5   4  -1    0.33    0.22
   5   4  -1    0.21    0.07
  -5  -4   1    0.29    0.09
  -5  -4   1    0.11    0.12
  -5  -4   1    0.36    0.09
  -5  -4   1    0.27    0.07
   4   4  -1    2.37    0.40
   4   4  -1    2.17    0.32
   4   4  -1    2.62    0.17
   4   4  -1    2.24    0.16
   4   4  -1    2.48    0.17
  -4  -4   1    2.46    0.15
  -4  -4   1    2.27    0.24
  -4  -4   1    2.44    0.16
  -4  -4   1    2.30    0.14
  -4  -4   1    2.48    0.15
   3   4  -1    0.66    0.23
   3   4  -1    0.86    0.12
   3   4  -1    0.49    0.09
   3   4  -1    0.56    0.10
   3   4  -1    0.48    0.15
  -3  -4   1    0.55    0.09
  -3  -4   1    0.59    0.18
  -3  -4   1    0.62    0.09
  -3  -4   1    0.70    0.10
   2   4  -1   31.63    0.61
   2   4  -1   32.53    0.63
   2   4  -1   32.34    1.21
   2   4  -1   31.27    1.23
   2   4  -1   32.15    0.64
  -2  -4   1   31.60    1.17
  -2  -4   1   32.32    0.60
  -2  -4   1   32.67    0.63
  -2  -4   1   30.54    0.63
   1   4  -1    0.14    0.18
   1   4  -1   -0.01    0.06
   1   4  -1    0.09    0.06
   1   4  -1   -0.07    0.06
   1   4  -1    0.04    0.10
  -1  -4   1    0.10    0.06
  -1  -4   1   -0.01    0.06
  -1  -4   1    0.03    0.09
  -1  -4   1    0.14    0.12
   0   4  -1    4.50    0.18
   0   4  -1    4.71    0.19
   0   4  -1    4.07    0.19
   0   4  -1    5.26    0.46
   0   4  -1    4.76    0.41
   0  -4   1    4.90    0.18
   0  -4   1    4.42    0.34
   0  -4   1    5.43    0.46
   0  -4   1    4.61    0.20
  -1   4  -1    0.32    0.07
  -1   4  -1    0.13    0.10
  -1   4  -1    0.74    0.30
  -1   4  -1    0.24    0.07
  -1   4  -1    0.26    0.07
   1  -4   1    0.27    0.07
   1  -4   1    0.29    0.08
   1  -4   1    0.33    0.20
   1  -4   1    0.26    0.13
  -2   4  -1   53.40    1.83
  -2   4  -1   53.70    0.86
  -2   4  -1   54.01    0.94
  -2   4  -1   53.20    0.93
   2  -4   1   54.76    1.85
   2  -4   1   50.16    1.77
   2  -4   1   53.52    0.93
  -3   4  -1    2.17    0.20
  -3   4  -1    1.94    0.29
  -3   4  -1    1.82    0.12
  -3   4  -1    1.68    0.12
  -3   4  -1    1.64    0.15
  -3   4  -1    1.95    0.13
   3  -4   1    1.78    0.14
   3  -4   1    1.85    0.33
   3  -4   1    1.79    0.17
   3  -4   1    1.78    0.40
  -4   4  -1    0.66    0.11
  -4   4  -1    0.44    0.09
  -4   4  -1    0.89    0.23
  -4   4  -1    0.68    0.14
  -4   4  -1    0.66    0.09
  -4   4  -1    0.61    0.09
   4  -4   1    0.48    0.11
   4  -4   1    0.69    0.09
   4  -4   1    0.42    0.16
  -5   4  -1    0.55    0.07
  -5   4  -1    0.47    0.05
  -5   4  -1    0.49    0.11
  -5   4  -1    0.64    0.09
  -5   4  -1    0.50    0.10
  -5   4  -1    0.42    0.14
   5  -4   1    0.47    0.12
   5  -4   1    0.42    0.08
   5  -4   1    0.28    0.16
  -6   4  -1    6.58    0.31
  -6   4  -1    6.03    0.37
  -6   4  -1    6.52    0.25
   6  -4   1    6.74    0.53
   6  -4   1    5.59    0.21
   6  -4   1    6.03    0.61
   6  -4   1    7.35    0.49
  -7   4  -1    0.24    0.13
  -7   4  -1    0.04    0.08
  -7   4  -1    0.17    0.06
  -7   4  -1    0.04    0.16
   7  -4   1    0.09    0.14
   7  -4   1   -0.07    0.15
  -8   4  -1    3.23    0.27
  -8   4  -1    3.29    0.35
  -8   4  -1    3.16    0.15
   8  -4   1    3.22    0.58
   8  -4   1    4.33    0.53
  -9   4  -1   -0.03    0.18
  -9   4  -1    0.25    0.15
   9  -4   1    0.15    0.17
   9  -4   1    0.13    0.19
 -10   4  -1   -0.08    0.19
 -10   4  -1    0.11    0.15
  10  -4   1    0.02    0.16
  11   3  -1    0.30    0.37
 -11  -3   1    0.01    0.20
 -11  -3   1   -0.25    0.18
 -11  -3   1   -0.03    0.18
  10   3  -1    0.10    0.10
  10   3  -1    0.79    0.42
  10   3  -1    0.21    0.11
 -10  -3   1    0.07    0.18
 -10  -3   1    0.16    0.16
 -10  -3   1    0.08    0.20
   9   3  -1    3.25    0.56
   9   3  -1    2.95    0.19
   9   3  -1    2.76    0.30
   9   3  -1    2.78    0.21
  -9  -3   1    2.38    0.29
  -9  -3   1    2.88    0.28
  -9  -3   1    2.81    0.15
  -9  -3   1    2.94    0.38
   8   3  -1    3.82    0.59
   8   3  -1    3.54    0.20
   8   3  -1    3.38    0.16
   8   3  -1    3.73    0.22
   8   3  -1    3.59    0.30
  -8  -3   1    3.73    0.29
  -8  -3   1    3.57    0.30
  -8  -3   1    3.60    0.18
  -8  -3   1    3.53    0.38
   7   3  -1    1.63    0.16
   7   3  -1    1.72    0.15
   7   3  -1    1.72    0.20
   7   3  -1    1.81    0.13
   7   3  -1    1.51    0.40
  -7  -3   1    1.43    0.18
  -7  -3   1    1.59    0.14
  -7  -3   1    1.70    0.12
  -7  -3   1    1.65    0.23
  -7  -3   1    1.63    0.26
   6   3  -1    2.66    0.15
   6   3  -1    2.16    0.39
   6   3  -1    2.24    0.19
   6   3  -1    2.23    0.14
   6   3  -1    2.27    0.16
  -6  -3   1    2.53    0.15
  -6  -3   1    2.40    0.14
  -6  -3   1    2.17    0.26
  -6  -3   1    2.16    0.19
  -6  -3   1    2.40    0.21
   5   3  -1    0.00    0.18
   5   3  -1    0.12    0.08
   5   3  -1    0.04    0.06
   5   3  -1    0.13    0.05
   5   3  -1    0.00    0.05
  -5  -3   1    0.15    0.07
  -5  -3   1    0.03    0.08
  -5  -3   1    0.05    0.11
  -5  -3   1    0.16    0.06
  -5  -3   1    0.26    0.07
   4   3  -1    1.17    0.27
   4   3  -1    1.28    0.11
   4   3  -1    1.22    0.10
   4   3  -1    1.16    0.12
   4   3  -1    1.10    0.11
  -4  -3   1    1.29    0.11
  -4  -3   1    1.39    0.11
  -4  -3   1    1.21    0.11
  -4  -3   1    1.12    0.12
  -4  -3   1    1.05    0.17
   3   3  -1   26.51    0.53
   3   3  -1   26.22    0.52
   3   3  -1   26.40    1.05
   3   3  -1   26.90    1.05
   3   3  -1   26.16    0.51
  -3  -3   1   26.81    0.50
  -3  -3   1   27.22    0.53
  -3  -3   1   27.69    0.53
   2   3  -1    1.29    0.11
   2   3  -1    1.16    0.22
   2   3  -1    1.76    0.31
   2   3  -1    1.23    0.11
   2   3  -1    1.31    0.11
  -2  -3   1    1.34    0.11
  -2  -3   1    1.29    0.10
  -2  -3   1    1.49    0.10
  -2  -3   1    1.35    0.19
   1   3  -1   12.11    0.60
   1   3  -1   12.11    0.55
   1   3  -1   10.98    0.29
   1   3  -1   11.46    0.28
   1   3  -1   11.61    0.29
  -1  -3   1   11.70    0.29
  -1  -3   1   11.14    0.51
  -1  -3   1   11.36    0.29
  -1  -3   1   11.58    0.59
  -1  -3   1   11.51    0.27
   0   3  -1    1.83    0.13
   0   3  -1    1.95    0.12
   0   3  -1    2.35    0.28
   0   3  -1    2.03    0.12
   0  -3   1    2.00    0.11
   0  -3   1    1.88    0.13
   0  -3   1    2.03    0.21
  -1   3  -1    2.59    0.17
  -1   3  -1    1.84    0.13
  -1   3  -1    2.21    0.28
  -1   3  -1    2.15    0.13
  -1   3  -1    2.05    0.11
   1  -3   1    2.08    0.13
   1  -3   1    2.13    0.11
   1  -3   1    2.43    0.28
   1  -3   1    2.33    0.30
  -2   3  -1    1.68    0.25
  -2   3  -1    1.59    0.11
  -2   3  -1    1.75    0.10
  -2   3  -1    1.75    0.11
   2  -3   1    1.75    0.12
   2  -3   1    1.75    0.27
   2  -3   1    2.23    0.33
   2  -3   1    2.22    0.16
   2  -3   1    1.62    0.09
  -3   3  -1    2.35    0.17
  -3   3  -1    2.77    0.14
  -3   3  -1    2.52    0.29
  -3   3  -1    2.38    0.13
  -3   3  -1    2.50    0.12
  -3   3  -1    2.72    0.11
   3  -3   1    2.51    0.22
   3  -3   1    2.52    0.13
   3  -3   1    2.41    0.31
  -4   3  -1    1.65    0.17
  -4   3  -1    1.70    0.11
  -4   3  -1    1.59    0.08
  -4   3  -1    1.77    0.13
  -4   3  -1    1.65    0.13
   4  -3   1    1.57    0.22
   4  -3   1    1.55    0.11
   4  -3   1    1.73    0.31
  -5   3  -1    4.01    0.25
  -5   3  -1    3.76    0.21
  -5   3  -1    3.76    0.17
   5  -3   1    3.78    0.15
   5  -3   1    3.80    0.35
   5  -3   1    3.74    0.43
   5  -3   1    3.87    0.15
  -6   3  -1    4.68    0.26
  -6   3  -1    4.79    0.16
  -6   3  -1    4.85    0.18
  -6   3  -1    5.05    0.31
   6  -3   1    4.82    0.15
   6  -3   1    5.01    0.52
   6  -3   1    4.79    0.42
   6  -3   1    4.73    0.15
  -7   3  -1    0.18    0.16
  -7   3  -1    0.34    0.06
  -7   3  -1    0.36    0.05
  -7   3  -1    0.43    0.13
   7  -3   1    0.34    0.05
   7  -3   1    0.22    0.17
   7  -3   1    0.34    0.05
   7  -3   1    0.52    0.18
  -8   3  -1    1.02    0.22
  -8   3  -1    1.07    0.20
   8  -3   1    0.79    0.21
   8  -3   1    0.76    0.24
  -9   3  -1   -0.03    0.17
  -9   3  -1    0.22    0.14
   9  -3   1    0.13    0.18
   9  -3   1    0.38    0.19
 -10   3  -1    0.25    0.20
 -10   3  -1    0.37    0.18
  10  -3   1    0.47    0.21
  11   2  -1    0.05    0.14
  11   2  -1    0.97    0.44
 -11  -2   1    0.01    0.19
 -11  -2   1    0.23    0.19
 -11  -2   1   -0.13    0.19
  10   2  -1    0.02    0.11
  10   2  -1    0.24    0.34
 -10  -2   1    0.16    0.18
 -10  -2   1    0.02    0.15
 -10  -2   1    0.13    0.20
   9   2  -1    0.83    0.38
   9   2  -1    0.22    0.12
   9   2  -1    0.19    0.10
  -9  -2   1    0.24    0.04
  -9  -2   1    0.50    0.18
  -9  -2   1    0.16    0.18
  -9  -2   1    0.35    0.17
  -9  -2   1    0.22    0.05
   8   2  -1    0.73    0.12
   8   2  -1    0.97    0.09
   8   2  -1    0.78    0.09
   8   2  -1    0.56    0.13
  -8  -2   1    0.87    0.20
  -8  -2   1    1.07    0.11
  -8  -2   1    0.81    0.09
  -8  -2   1    0.79    0.22
  -8  -2   1    1.09    0.19
   7   2  -1    0.44    0.07
   7   2  -1    0.38    0.10
   7   2  -1    0.59    0.09
   7   2  -1    0.45    0.10
   7   2  -1    0.47    0.06
  -7  -2   1    0.54    0.13
  -7  -2   1    0.41    0.14
  -7  -2   1    0.44    0.06
  -7  -2   1    0.48    0.16
  -7  -2   1    0.48    0.07
   6   2  -1    2.15    0.21
   6   2  -1    2.11    0.13
   6   2  -1    2.13    0.12
   6   2  -1    2.06    0.14
   6   2  -1    2.16    0.12
  -6  -2   1    2.15    0.13
  -6  -2   1    2.28    0.20
  -6  -2   1    2.06    0.18
  -6  -2   1    2.16    0.08
  -6  -2   1    2.12    0.24
   5   2  -1    8.69    0.36
   5   2  -1    8.86    0.24
   5   2  -1    8.53    0.24
  -5  -2   1    8.52    0.23
  -5  -2   1    8.57    0.23
  -5  -2   1    8.62    0.23
  -5  -2   1    8.87    0.39
  -5  -2   1    8.53    0.30
  -5  -2   1    8.80    0.31
   4   2  -1   15.17    0.33
   4   2  -1   14.70    0.33
   4   2  -1   15.74    0.47
  -4  -2   1   15.24    0.32
  -4  -2   1   14.77    0.38
  -4  -2   1   15.19    0.32
  -4  -2   1   15.05    0.33
  -4  -2   1   15.11    0.39
  -4  -2   1   14.67    0.48
   3   2  -1    0.15    0.14
   3   2  -1    0.17    0.04
   3   2  -1    0.13    0.05
   3   2  -1    0.23    0.06
  -3  -2   1    0.27    0.05
  -3  -2   1    0.17    0.05
  -3  -2   1    0.15    0.06
  -3  -2   1    0.22    0.05
  -3  -2   1    0.16    0.09
   2   2  -1   31.13    0.54
   2   2  -1   32.40    0.71
   2   2  -1   30.89    1.09
   2   2  -1   31.40    0.56
   2   2  -1   32.03    1.10
  -2  -2   1   32.54    0.72
  -2  -2   1   31.21    0.56
  -2  -2   1   31.98    0.56
  -2  -2   1   32.52    0.54
   1   2  -1    4.78    0.27
   1   2  -1    4.79    0.15
   1   2  -1    5.30    0.33
   1   2  -1    4.78    0.15
  -1  -2   1    4.89    0.15
  -1  -2   1    4.71    0.27
  -1  -2   1    4.89    0.15
  -1  -2   1    5.65    0.37
  -1  -2   1    4.87    0.16
   0   2  -1    0.28    0.05
   0   2  -1    0.28    0.08
   0   2  -1    0.24    0.05
   0  -2   1    0.43    0.10
   0  -2   1    0.31    0.06
   0  -2   1    0.28    0.05
   0  -2   1    0.28    0.05
  -1   2  -1    6.38    0.26
  -1   2  -1    6.14    0.36
  -1   2  -1    6.18    0.17
  -1   2  -1    5.98    0.17
  -1   2  -1    6.13    0.16
   1  -2   1    6.24    0.37
   1  -2   1    5.92    0.17
   1  -2   1    5.96    0.15
  -2   2  -1    2.77    0.10
  -2   2  -1    2.86    0.11
  -2   2  -1    2.73    0.11
  -2   2  -1    2.93    0.14
  -2   2  -1    2.76    0.25
   2  -2   1    2.78    0.28
   2  -2   1    2.91    0.12
   2  -2   1    2.84    0.09
   2  -2   1    2.75    0.20
  -3   2  -1   13.39    0.63
  -3   2  -1   12.66    0.27
  -3   2  -1   13.84    0.24
  -3   2  -1   13.93    0.34
  -3   2  -1   13.71    0.28
  -3   2  -1   13.36    0.36
   3  -2   1   13.85    0.65
   3  -2   1   13.44    0.57
   3  -2   1   13.66    0.27
  -4   2  -1    2.31    0.18
  -4   2  -1    2.46    0.11
  -4   2  -1    2.51    0.21
  -4   2  -1    2.31    0.15
   4  -2   1    2.20    0.10
   4  -2   1    2.33    0.10
   4  -2   1    2.48    0.31
  -5   2  -1    5.03    0.23
  -5   2  -1    4.81    0.25
  -5   2  -1    5.08    0.14
  -5   2  -1    5.42    0.31
  -5   2  -1    5.13    0.15
   5  -2   1    5.06    0.45
   5  -2   1    4.92    0.13
   5  -2   1    5.00    0.13
  -6   2  -1    1.47    0.23
  -6   2  -1    1.44    0.21
  -6   2  -1    1.43    0.08
  -6   2  -1    1.53    0.16
  -6   2  -1    1.38    0.07
   6  -2   1    1.34    0.05
   6  -2   1    1.28    0.05
   6  -2   1    1.38    0.33
  -7   2  -1    3.56    0.30
  -7   2  -1    3.28    0.24
  -7   2  -1    3.11    0.34
   7  -2   1    3.67    0.48
   7  -2   1    3.40    0.39
   7  -2   1    3.06    0.11
  -8   2  -1    0.72    0.23
  -8   2  -1    1.42    0.20
  -8   2  -1    1.00    0.21
   8  -2   1    1.71    0.36
   8  -2   1    0.69    0.22
  -9   2  -1    0.13    0.18
  -9   2  -1   -0.07    0.23
  -9   2  -1    0.34    0.17
   9  -2   1    0.34    0.21
   9  -2   1    0.20    0.15
 -10   2  -1   -0.44    0.25
 -10   2  -1    0.20    0.19
 -10   2  -1    0.28    0.16
  10  -2   1    0.41    0.19
  10  -2   1    0.24    0.18
  11  -2   1    3.92    0.53
  11   1  -1    0.08    0.13
  11   1  -1    0.75    0.38
 -11  -1   1    0.14    0.18
 -11  -1   1    0.06    0.23
 -11  -1   1    0.07    0.17
  10   1  -1    0.04    0.12
 -10  -1   1   -0.03    0.14
 -10  -1   1    0.14    0.20
 -10  -1   1    0.02    0.17
   9   1  -1    0.76    0.11
   9   1  -1    0.49    0.16
  -9  -1   1    0.80    0.20
  -9  -1   1    0.86    0.24
  -9  -1   1    1.08    0.22
   8   1  -1    1.73    0.14
   8   1  -1    1.73    0.29
  -8  -1   1    1.57    0.07
  -8  -1   1    1.92    0.24
  -8  -1   1    1.73    0.07
  -8  -1   1    1.69    0.27
  -8  -1   1    1.52    0.21
   7   1  -1    4.86    0.36
   7   1  -1    4.55    0.14
   7   1  -1    4.85    0.19
   7   1  -1    4.69    0.13
  -7  -1   1    5.01    0.15
  -7  -1   1    5.02    0.30
  -7  -1   1    5.05    0.28
  -7  -1   1    5.01    0.14
  -7  -1   1    5.14    0.37
   6   1  -1    2.71    0.11
   6   1  -1    2.58    0.14
   6   1  -1    2.69    0.26
  -6  -1   1    2.84    0.12
  -6  -1   1    3.03    0.28
  -6  -1   1    2.73    0.22
  -6  -1   1    2.90    0.11
  -6  -1   1    2.88    0.20
   5   1  -1    1.19    0.09
   5   1  -1    1.32    0.08
   5   1  -1    1.41    0.09
   5   1  -1    1.36    0.17
   5   1  -1    1.26    0.11
  -5  -1   1    1.36    0.06
  -5  -1   1    1.38    0.18
  -5  -1   1    1.33    0.14
  -5  -1   1    1.27    0.09
  -5  -1   1    1.10    0.15
  -5  -1   1    1.38    0.09
   4   1  -1   26.94    0.47
   4   1  -1   27.65    0.48
   4   1  -1   27.69    0.49
   4   1  -1   27.74    0.48
   4   1  -1   28.29    0.78
  -4  -1   1   27.71    0.46
  -4  -1   1   26.93    0.70
  -4  -1   1   27.98    0.47
  -4  -1   1   27.59    0.59
  -4  -1   1   27.71    0.59
  -4  -1   1   27.58    0.48
   3   1  -1   12.08    0.26
   3   1  -1   11.76    0.25
   3   1  -1   11.79    0.24
   3   1  -1   11.60    0.24
   3   1  -1   12.19    0.39
  -3  -1   1   11.70    0.30
  -3  -1   1   11.68    0.24
  -3  -1   1   11.68    0.25
  -3  -1   1   12.11    0.24
  -3  -1   1   11.62    0.29
  -3  -1   1   11.84    0.37
   2   1  -1    0.24    0.05
   2   1  -1    0.18    0.04
   2   1  -1    0.27    0.04
   2   1  -1    0.28    0.05
  -2  -1   1    0.19    0.04
  -2  -1   1    0.16    0.04
  -2  -1   1    0.20    0.05
  -2  -1   1    0.26    0.05
  -2  -1   1    0.20    0.04
   1   1  -1    1.74    0.07
   1   1  -1    1.61    0.07
   1   1  -1    1.87    0.16
   1   1  -1    1.69    0.07
   1   1  -1    1.85    0.09
  -1  -1   1    1.71    0.16
  -1  -1   1    1.78    0.08
  -1  -1   1    1.75    0.07
  -1  -1   1    1.58    0.07
  -1  -1   1    1.66    0.07
   0   1  -1    0.13    0.05
   0   1  -1    0.08    0.04
   0   1  -1    0.16    0.05
   0   1  -1    0.12    0.03
   0   1  -1    0.12    0.03
   0   1  -1    0.11    0.03
   0  -1   1    0.13    0.03
   0  -1   1    0.08    0.03
   0  -1   1    0.12    0.04
   0  -1   1    0.12    0.05
   0  -1   1    0.07    0.03
  -1   1  -1    4.39    0.25
  -1   1  -1    4.31    0.10
  -1   1  -1    4.26    0.11
  -1   1  -1    4.28    0.21
  -1   1  -1    4.53    0.12
  -1   1  -1    4.34    0.11
   1  -1   1    4.36    0.11
   1  -1   1    4.36    0.11
   1  -1   1    4.61    0.22
   1  -1   1    4.37    0.25
   1  -1   1    4.42    0.10
  -2   1  -1    0.09    0.02
  -2   1  -1    0.05    0.03
  -2   1  -1    0.12    0.05
   2  -1   1    0.10    0.03
   2  -1   1    0.10    0.03
   2  -1   1    0.08    0.03
  -3   1  -1    0.10    0.08
  -3   1  -1   -0.01    0.02
  -3   1  -1    0.02    0.04
  -3   1  -1    0.03    0.02
  -3   1  -1    0.03    0.06
   3  -1   1    0.01    0.02
   3  -1   1   -0.08    0.05
   3  -1   1    0.04    0.02
   3  -1   1    0.02    0.02
  -4   1  -1   24.05    0.37
  -4   1  -1   24.47    0.55
  -4   1  -1   24.43    0.38
  -4   1  -1   24.68    0.55
  -4   1  -1   23.88    0.62
   4  -1   1   23.21    0.96
   4  -1   1   23.82    0.37
   4  -1   1   24.46    0.37
  -5   1  -1    0.28    0.09
  -5   1  -1    0.39    0.10
  -5   1  -1    0.27    0.12
   5  -1   1    0.26    0.11
  -6   1  -1    1.03    0.18
  -6   1  -1    1.13    0.17
  -6   1  -1    0.91    0.13
   6  -1   1    0.62    0.16
  -7   1  -1    3.21    0.23
  -7   1  -1    2.85    0.30
  -7   1  -1    3.00    0.26
   7  -1   1    3.21    0.35
   7  -1   1    3.37    0.43
  -8   1  -1    1.36    0.27
  -8   1  -1    1.57    0.21
  -8   1  -1    1.76    0.26
   8  -1   1    1.96    0.42
   8  -1   1    2.18    0.34
  -9   1  -1   -0.11    0.14
  -9   1  -1   -0.04    0.22
  -9   1  -1    0.06    0.13
   9  -1   1    0.01    0.12
   9  -1   1    0.09    0.14
 -10   1  -1   -0.11    0.17
 -10   1  -1   -0.21    0.25
 -10   1  -1    0.04    0.14
  10  -1   1    0.08    0.15
 -11   1  -1    0.17    0.18
 -11   1  -1    0.05    0.17
 -11   1  -1   -0.47    0.26
  11  -1   1    0.11    0.15
  11   0  -1    0.91    0.23
 -11   0   1    0.99    0.27
 -11   0   1    0.93    0.27
 -11   0   1    0.88    0.30
  10   0  -1    0.15    0.15
 -10   0   1    0.04    0.17
 -10   0   1   -0.08    0.15
 -10   0   1   -0.13    0.21
   9   0  -1   -0.03    0.12
  -9   0   1   -0.12    0.13
  -9   0   1   -0.09    0.14
  -9   0   1   -0.02    0.17
   8   0  -1    0.51    0.08
   8   0  -1    0.19    0.13
  -8   0   1    0.17    0.17
  -8   0   1    0.49    0.16
  -8   0   1    0.37    0.16
   7   0  -1    0.31    0.12
   7   0  -1    0.43    0.07
  -7   0   1    0.60    0.18
  -7   0   1    0.41    0.15
  -7   0   1    0.45    0.06
  -7   0   1    0.50    0.13
  -7   0   1    0.46    0.06
   6   0  -1    2.94    0.13
   6   0  -1    3.35    0.30
   6   0  -1    3.13    0.10
   6   0  -1    3.02    0.10
  -6   0   1    3.26    0.11
  -6   0   1    3.33    0.11
  -6   0   1    3.17    0.27
  -6   0   1    2.85    0.23
  -6   0   1    2.86    0.20
   5   0  -1    1.74    0.08
   5   0  -1    1.69    0.08
   5   0  -1    1.71    0.10
   5   0  -1    1.99    0.22
  -5   0   1    1.70    0.16
  -5   0   1    1.74    0.07
  -5   0   1    1.71    0.15
  -5   0   1    1.87    0.09
  -5   0   1    1.59    0.09
  -5   0   1    1.82    0.19
   4   0  -1    1.63    0.18
   4   0  -1    1.51    0.09
   4   0  -1    1.54    0.08
   4   0  -1    1.72    0.08
  -4   0   1    1.54    0.17
  -4   0   1    1.57    0.13
  -4   0   1    1.55    0.13
  -4   0   1    1.64    0.07
  -4   0   1    1.57    0.09
   3   0  -1    5.26    0.14
   3   0  -1    5.18    0.14
   3   0  -1    4.98    0.26
   3   0  -1    5.27    0.13
  -3   0   1    5.65    0.23
  -3   0   1    5.50    0.19
  -3   0   1    5.16    0.14
  -3   0   1    5.34    0.19
  -3   0   1    5.40    0.12
  -3   0   1    5.28    0.12
   2   0  -1   38.46    0.60
   2   0  -1   37.13    0.61
   2   0  -1   37.68    0.58
   2   0  -1   38.50    0.59
   2   0  -1   39.38    0.94
  -2   0   1   38.17    0.93
  -2   0   1   38.94    0.58
  -2   0   1   38.19    0.77
  -2   0   1   38.67    0.60
  -2   0   1   38.04    0.56
  -2   0   1   38.01    0.66
  -2   0   1   35.28    0.59
  -2   0   1   38.46    0.62
   1   0  -1    1.12    0.05
   1   0  -1    1.07    0.05
   1   0  -1    1.04    0.05
   1   0  -1    1.12    0.05
   1   0  -1    1.16    0.09
  -1   0   1    1.11    0.05
  -1   0   1    1.14    0.08
  -1   0   1    1.14    0.05
  -1   0   1    1.10    0.05
  -1   0   1    1.11    0.06
  -1   0   1    1.21    0.05
   0   0  -1   -0.01    0.01
   0   0  -1    0.00    0.01
   0   0  -1    0.00    0.01
   0   0  -1    0.00    0.01
   0   0  -1   -0.02    0.01
   0   0  -1    0.00    0.01
   0   0   1    0.00    0.01
   0   0   1   -0.01    0.01
   0   0   1   -0.03    0.01
   0   0   1    0.00    0.01
   0   0   1    0.00    0.01
   0   0   1   -0.01    0.01
  -1   0  -1    0.72    0.06
  -1   0  -1    0.83    0.10
   1   0   1    0.95    0.04
   1   0   1    1.03    0.04
   1   0   1    0.94    0.03
   1   0   1    0.99    0.04
   1   0   1    0.88    0.07
  -2   0  -1   31.99    0.66
  -2   0  -1   30.56    0.45
  -2   0  -1   31.02    0.46
   2   0   1   30.89    0.45
   2   0   1   29.95    0.49
   2   0   1   31.57    0.45
  -3   0  -1    3.00    0.14
  -3   0  -1    3.31    0.19
   3   0   1    3.23    0.07
  -4   0  -1    0.24    0.08
  -4   0  -1    0.10    0.06
  -4   0  -1    0.03    0.08
   4   0   1    0.12    0.03
  -5   0  -1    1.76    0.15
  -5   0  -1    1.69    0.21
  -5   0  -1    1.71    0.16
   5   0   1    1.75    0.07
  -6   0  -1    0.47    0.15
  -6   0  -1    1.07    0.16
  -6   0  -1    0.94    0.13
   6   0   1    0.77    0.06
  -7   0  -1    0.31    0.11
  -7   0  -1    0.34    0.14
  -7   0  -1    0.24    0.15
   7   0   1    0.24    0.04
   7   0   1    0.09    0.09
  -8   0  -1    0.70    0.20
  -8   0  -1    0.94    0.19
  -8   0  -1    0.67    0.23
   8   0   1    0.53    0.15
  -9   0  -1    0.10    0.14
  -9   0  -1    0.16    0.18
  -9   0  -1    0.18    0.21
   9   0   1    0.18    0.13
 -10   0  -1   -0.23    0.21
 -10   0  -1   -0.05    0.17
 -10   0  -1   -0.01    0.13
  10   0   1    0.12    0.15
  11   0   1    2.28    0.50
  11  -1  -1    0.10    0.15
 -11   1   1   -0.30    0.25
 -11   1   1    0.19    0.22
 -11   1   1    0.11    0.19
  10  -1  -1   -0.01    0.13
 -10   1   1   -0.22    0.14
 -10   1   1   -0.30    0.20
 -10   1   1   -0.27    0.14
   9  -1  -1   -0.02    0.13
  -9   1   1   -0.26    0.15
  -9   1   1    0.03    0.14
  -9   1   1   -0.15    0.18
   8  -1  -1    0.45    0.15
   8  -1  -1    0.32    0.17
  -8   1   1    0.49    0.17
  -8   1   1    0.60    0.21
  -8   1   1    0.77    0.19
   7  -1  -1    0.23    0.12
   7  -1  -1    0.14    0.12
  -7   1   1    0.21    0.12
  -7   1   1    0.30    0.15
  -7   1   1    0.23    0.04
  -7   1   1    0.23    0.04
  -7   1   1    0.25    0.15
   6  -1  -1    1.49    0.09
   6  -1  -1    1.52    0.08
   6  -1  -1    1.50    0.08
   6  -1  -1    1.52    0.26
  -6   1   1    1.44    0.09
  -6   1   1    1.74    0.23
  -6   1   1    1.64    0.09
  -6   1   1    1.41    0.20
  -6   1   1    1.40    0.16
   5  -1  -1   -0.02    0.03
   5  -1  -1    0.02    0.03
   5  -1  -1    0.01    0.03
   5  -1  -1    0.01    0.04
   5  -1  -1    0.00    0.07
  -5   1   1    0.08    0.09
  -5   1   1    0.03    0.06
  -5   1   1   -0.01    0.04
  -5   1   1   -0.04    0.09
  -5   1   1    0.02    0.04
   4  -1  -1    7.68    0.18
   4  -1  -1    7.99    0.40
   4  -1  -1    7.73    0.19
   4  -1  -1    8.00    0.18
   4  -1  -1    7.87    0.18
  -4   1   1    7.52    0.14
  -4   1   1    7.71    0.27
  -4   1   1    8.07    0.20
  -4   1   1    7.40    0.27
  -4   1   1    8.04    0.18
  -4   1   1    7.51    0.29
   3  -1  -1   -0.01    0.03
   3  -1  -1    0.01    0.05
   3  -1  -1    0.04    0.04
   3  -1  -1    0.04    0.03
   3  -1  -1    0.05    0.03
  -3   1   1    0.05    0.06
  -3   1   1    0.04    0.03
  -3   1   1    0.01    0.06
  -3   1   1    0.07    0.05
  -3   1   1    0.04    0.04
  -3   1   1    0.02    0.03
   2  -1  -1    3.83    0.21
   2  -1  -1    4.09    0.11
   2  -1  -1    3.91    0.22
   2  -1  -1    4.00    0.12
   2  -1  -1    4.04    0.12
   2  -1  -1    4.09    0.12
  -2   1   1    4.07    0.15
  -2   1   1    4.17    0.11
  -2   1   1    4.35    0.16
  -2   1   1    4.01    0.12
  -2   1   1    3.90    0.22
  -2   1   1    3.99    0.13
   1  -1  -1    2.15    0.08
   1  -1  -1    2.11    0.14
   1  -1  -1    1.99    0.18
   1  -1  -1    2.02    0.08
   1  -1  -1    2.11    0.08
   1  -1  -1    2.25    0.12
  -1   1   1    2.12    0.07
  -1   1   1    1.97    0.11
  -1   1   1    2.18    0.13
  -1   1   1    2.10    0.08
  -1   1   1    2.02    0.07
  -1   1   1    2.13    0.09
   0  -1  -1    2.27    0.21
   0  -1  -1    1.80    0.10
   0  -1  -1    2.45    0.08
   0  -1  -1    2.19    0.10
   0  -1  -1    1.94    0.09
   0  -1  -1    2.41    0.19
   0  -1  -1    2.28    0.14
   0   1   1    2.26    0.19
   0   1   1    2.38    0.14
   0   1   1    2.08    0.10
   0   1   1    2.60    0.22
   0   1   1    2.10    0.10
  -1  -1  -1    0.35    0.08
  -1  -1  -1    0.07    0.06
  -1  -1  -1    0.12    0.06
  -1  -1  -1    0.18    0.06
  -1  -1  -1    0.15    0.13
   1   1   1    0.43    0.09
   1   1   1    0.18    0.07
   1   1   1    0.13    0.13
   1   1   1    0.22    0.06
   1   1   1    0.04    0.15
  -2  -1  -1    1.87    0.12
  -2  -1  -1    1.84    0.07
  -2  -1  -1    1.96    0.07
  -2  -1  -1    1.97    0.10
  -2  -1  -1    1.82    0.17
   2   1   1    1.87    0.07
   2   1   1    1.88    0.18
   2   1   1    1.95    0.07
  -3  -1  -1    8.64    0.24
  -3  -1  -1    8.70    0.17
  -3  -1  -1    8.62    0.16
  -3  -1  -1    8.47    0.30
   3   1   1    7.86    0.44
   3   1   1    8.30    0.16
   3   1   1    8.64    0.17
  -4  -1  -1   11.09    0.20
  -4  -1  -1   11.08    0.32
  -4  -1  -1   11.13    0.32
  -4  -1  -1   11.78    0.40
  -4  -1  -1   11.43    0.20
   4   1   1   11.21    0.20
   4   1   1   10.67    0.22
   4   1   1   11.30    0.20
  -5  -1  -1    2.59    0.18
  -5  -1  -1    2.57    0.17
  -5  -1  -1    2.59    0.23
   5   1   1    2.70    0.10
  -6  -1  -1    1.34    0.18
  -6  -1  -1    1.17    0.14
  -6  -1  -1    1.22    0.21
   6   1   1    1.26    0.08
  -7  -1  -1    0.53    0.14
  -7  -1  -1    0.63    0.14
  -7  -1  -1    0.55    0.18
   7   1   1    0.49    0.07
   7   1   1    0.41    0.12
   7   1   1    0.54    0.07
  -8  -1  -1    0.01    0.16
  -8  -1  -1    0.03    0.14
  -8  -1  -1   -0.06    0.09
   8   1   1    0.05    0.10
   8   1   1    0.08    0.06
  -9  -1  -1   -0.16    0.17
  -9  -1  -1   -0.07    0.12
  -9  -1  -1   -0.23    0.14
   9   1   1    0.01    0.10
   9   1   1    0.17    0.28
 -10  -1  -1    0.09    0.15
 -10  -1  -1   -0.26    0.21
 -10  -1  -1   -0.05    0.14
  10   1   1    0.65    0.35
  10   1   1   -0.01    0.10
 -11  -1  -1   -0.23    0.23
 -11  -1  -1   -0.06    0.15
 -11  -1  -1   -0.17    0.15
  11   1   1    0.93    0.40
  11   1   1    0.15    0.13
  11  -2  -1    0.51    0.23
 -11   2   1   -0.18    0.28
  10  -2  -1    0.27    0.20
 -10   2   1    0.20    0.18
 -10   2   1    0.17    0.18
 -10   2   1   -0.37    0.22
   9  -2  -1    0.25    0.18
   9  -2  -1    0.43    0.17
  -9   2   1    0.34    0.20
  -9   2   1    0.10    0.21
  -9   2   1    0.11    0.15
   8  -2  -1    1.33    0.36
   8  -2  -1    0.72    0.21
  -8   2   1    0.76    0.22
  -8   2   1    1.10    0.21
  -8   2   1    1.31    0.25
   7  -2  -1   -0.03    0.03
   7  -2  -1    0.02    0.10
   7  -2  -1   -0.03    0.03
   7  -2  -1   -0.07    0.10
  -7   2   1   -0.05    0.10
  -7   2   1    0.10    0.15
  -7   2   1   -0.20    0.13
  -7   2   1   -0.01    0.05
  -7   2   1    0.05    0.04
   6  -2  -1    3.91    0.14
   6  -2  -1    3.83    0.13
   6  -2  -1    3.98    0.40
   6  -2  -1    3.99    0.14
   6  -2  -1    4.00    0.38
  -6   2   1    3.70    0.23
  -6   2   1    4.11    0.16
  -6   2   1    3.81    0.28
  -6   2   1    3.73    0.29
  -6   2   1    4.14    0.15
   5  -2  -1    0.05    0.04
   5  -2  -1    0.10    0.08
   5  -2  -1    0.11    0.05
   5  -2  -1   -0.02    0.08
   5  -2  -1    0.08    0.04
  -5   2   1    0.04    0.09
  -5   2   1    0.06    0.10
  -5   2   1    0.05    0.06
  -5   2   1    0.22    0.09
  -5   2   1    0.13    0.04
   4  -2  -1    0.23    0.05
   4  -2  -1    0.25    0.05
   4  -2  -1    0.12    0.08
   4  -2  -1    0.21    0.05
   4  -2  -1    0.08    0.08
  -4   2   1    0.21    0.05
  -4   2   1    0.27    0.05
  -4   2   1    0.15    0.09
  -4   2   1    0.28    0.10
  -4   2   1    0.15    0.06
  -4   2   1    0.34    0.09
   3  -2  -1    0.20    0.05
   3  -2  -1    0.24    0.05
   3  -2  -1    0.18    0.07
   3  -2  -1    0.16    0.07
  -3   2   1    0.21    0.08
  -3   2   1    0.17    0.06
  -3   2   1    0.26    0.05
  -3   2   1    0.33    0.07
  -3   2   1    0.26    0.05
  -3   2   1    0.23    0.07
   2  -2  -1    2.54    0.11
   2  -2  -1    2.85    0.12
   2  -2  -1    2.79    0.22
   2  -2  -1    2.68    0.21
  -2   2   1    2.90    0.13
  -2   2   1    2.85    0.16
  -2   2   1    2.64    0.12
  -2   2   1    2.77    0.12
  -2   2   1    2.40    0.20
   1  -2  -1    1.82    0.17
   1  -2  -1    2.18    0.11
   1  -2  -1    1.96    0.10
  -1   2   1    2.13    0.11
  -1   2   1    2.39    0.19
  -1   2   1    1.84    0.16
  -1   2   1    2.10    0.11
   0  -2  -1    3.02    0.22
   0  -2  -1    2.80    0.11
   0  -2  -1    3.54    0.28
   0  -2  -1    2.78    0.16
   0  -2  -1    2.48    0.17
   0  -2  -1    2.57    0.11
   0   2   1    2.78    0.19
   0   2   1    3.24    0.22
   0   2   1    2.75    0.12
   0   2   1    2.56    0.11
   0   2   1    2.57    0.15
  -1  -2  -1   14.38    0.38
  -1  -2  -1   15.30    0.59
  -1  -2  -1   14.97    0.30
  -1  -2  -1   14.63    0.30
  -1  -2  -1   14.51    0.34
   1   2   1   14.87    0.30
   1   2   1   14.74    0.60
   1   2   1   14.26    0.29
   1   2   1   14.78    0.38
  -2  -2  -1   19.34    0.74
  -2  -2  -1   19.45    0.37
  -2  -2  -1   19.48    0.47
  -2  -2  -1   18.95    0.37
   2   2   1   19.40    0.36
   2   2   1   21.21    0.38
   2   2   1   20.01    0.76
   2   2   1   19.68    0.47
  -3  -2  -1    5.40    0.36
  -3  -2  -1    5.29    0.15
  -3  -2  -1    5.52    0.24
  -3  -2  -1    5.49    0.16
   3   2   1    5.18    0.37
   3   2   1    5.47    0.16
   3   2   1    5.46    0.15
  -4  -2  -1   23.12    0.63
  -4  -2  -1   23.96    0.42
  -4  -2  -1   23.58    0.52
  -4  -2  -1   22.99    0.52
   4   2   1   23.03    0.95
   4   2   1   23.99    0.42
   4   2   1   23.04    0.42
   4   2   1   23.19    0.42
  -5  -2  -1    1.03    0.08
  -5  -2  -1    1.20    0.12
  -5  -2  -1    1.06    0.17
  -5  -2  -1    0.97    0.13
  -5  -2  -1    1.21    0.06
   5   2   1    1.09    0.08
   5   2   1    1.09    0.10
   5   2   1    1.11    0.08
   5   2   1    1.35    0.30
  -6  -2  -1   13.64    0.53
  -6  -2  -1   14.30    0.27
  -6  -2  -1   13.86    0.27
  -6  -2  -1   13.60    0.42
  -6  -2  -1   13.60    0.43
   6   2   1   13.30    0.27
   6   2   1   14.16    0.27
   6   2   1   13.44    0.30
   6   2   1   13.71    0.79
  -7  -2  -1    0.02    0.03
  -7  -2  -1   -0.08    0.10
  -7  -2  -1    0.03    0.03
  -7  -2  -1    0.07    0.09
  -7  -2  -1    0.09    0.14
   7   2   1    0.00    0.03
   7   2   1   -0.13    0.21
   7   2   1    0.02    0.03
   7   2   1    0.01    0.06
   7   2   1    0.00    0.05
  -8  -2  -1    1.24    0.21
  -8  -2  -1    1.37    0.21
  -8  -2  -1    1.30    0.25
   8   2   1    1.73    0.47
   8   2   1    1.11    0.23
   8   2   1    1.16    0.11
  -9  -2  -1    0.33    0.17
  -9  -2  -1    0.27    0.15
  -9  -2  -1   -0.05    0.18
   9   2   1    0.29    0.09
   9   2   1    0.67    0.32
   9   2   1    0.21    0.11
   9   2   1    0.24    0.07
 -10  -2  -1    0.24    0.18
 -10  -2  -1    0.07    0.22
 -10  -2  -1    0.21    0.17
  10   2   1    0.27    0.13
  10   2   1    0.89    0.44
 -11  -2  -1    0.09    0.20
 -11  -2  -1    0.20    0.24
 -11  -2  -1    0.29    0.18
  11   2   1    0.15    0.12
  11   2   1    0.66    0.38
 -12  -2  -1   -0.28    0.25
  10  -3  -1    0.33    0.21
 -10   3   1    0.47    0.22
 -10   3   1    0.22    0.22
   9  -3  -1    0.15    0.17
   9  -3  -1    0.25    0.16
  -9   3   1    0.43    0.18
  -9   3   1   -0.30    0.22
  -9   3   1    0.36    0.21
   8  -3  -1    0.08    0.13
   8  -3  -1    0.11    0.14
  -8   3   1    0.13    0.06
  -8   3   1    0.12    0.13
  -8   3   1    0.27    0.20
  -8   3   1   -0.21    0.18
   7  -3  -1    0.07    0.05
   7  -3  -1    0.14    0.12
   7  -3  -1    0.03    0.05
   7  -3  -1   -0.04    0.11
  -7   3   1    0.01    0.15
  -7   3   1    0.15    0.12
  -7   3   1    0.10    0.06
  -7   3   1   -0.04    0.07
  -7   3   1   -0.14    0.15
   6  -3  -1    0.68    0.18
   6  -3  -1    0.96    0.10
   6  -3  -1    0.70    0.10
   6  -3  -1    0.51    0.15
   6  -3  -1    0.67    0.09
  -6   3   1    0.89    0.16
  -6   3   1    0.70    0.10
  -6   3   1    0.68    0.17
  -6   3   1    0.72    0.17
   5  -3  -1   -0.03    0.08
   5  -3  -1   -0.05    0.09
   5  -3  -1    0.02    0.04
   5  -3  -1    0.00    0.05
   5  -3  -1   -0.08    0.04
  -5   3   1    0.01    0.05
  -5   3   1   -0.02    0.06
  -5   3   1   -0.05    0.11
  -5   3   1   -0.03    0.06
  -5   3   1   -0.01    0.03
  -5   3   1    0.02    0.10
  -5   3   1    0.04    0.04
   4  -3  -1    1.12    0.24
   4  -3  -1    1.10    0.21
   4  -3  -1    1.22    0.11
   4  -3  -1    1.24    0.10
  -4   3   1    1.06    0.12
  -4   3   1    1.11    0.16
  -4   3   1    0.89    0.12
  -4   3   1    1.27    0.17
  -4   3   1    1.14    0.11
   3  -3  -1    1.41    0.23
   3  -3  -1    1.22    0.10
   3  -3  -1    1.27    0.11
   3  -3  -1    1.19    0.19
  -3   3   1    1.18    0.16
  -3   3   1    1.31    0.19
  -3   3   1    1.16    0.11
  -3   3   1    1.28    0.12
  -3   3   1    1.12    0.10
   2  -3  -1    1.16    0.10
   2  -3  -1    1.22    0.19
   2  -3  -1    1.24    0.10
   2  -3  -1    1.77    0.24
  -2   3   1    1.15    0.12
  -2   3   1    1.17    0.18
  -2   3   1    1.20    0.10
   1  -3  -1    0.78    0.10
   1  -3  -1    0.69    0.11
   1  -3  -1    1.19    0.23
   1  -3  -1    0.56    0.10
   1  -3  -1    0.74    0.09
  -1   3   1    1.01    0.20
  -1   3   1    0.88    0.09
  -1   3   1    0.56    0.08
   0  -3  -1   -0.03    0.05
   0  -3  -1    0.17    0.10
   0  -3  -1    0.04    0.06
   0  -3  -1    0.46    0.21
   0  -3  -1    0.00    0.05
   0   3   1    0.22    0.09
   0   3   1   -0.04    0.05
   0   3   1   -0.06    0.04
   0   3   1    0.08    0.06
   0   3   1   -0.09    0.06
  -1  -3  -1   13.58    0.32
  -1  -3  -1   13.62    0.32
  -1  -3  -1   13.80    0.40
  -1  -3  -1   13.36    0.34
  -1  -3  -1   13.42    0.61
   1   3   1   14.50    0.66
   1   3   1   13.96    0.33
   1   3   1   13.70    0.31
   1   3   1   13.79    0.40
   1   3   1   13.51    0.60
  -2  -3  -1   12.71    0.37
  -2  -3  -1   12.68    0.30
  -2  -3  -1   13.32    0.34
  -2  -3  -1   12.63    0.59
  -2  -3  -1   12.84    0.31
   2   3   1   12.93    0.62
   2   3   1   12.89    0.34
   2   3   1   12.66    0.31
   2   3   1   12.45    0.30
  -3  -3  -1    0.28    0.06
  -3  -3  -1    0.28    0.14
  -3  -3  -1    0.30    0.10
  -3  -3  -1    0.30    0.06
   3   3   1    0.12    0.06
   3   3   1    0.21    0.06
   3   3   1    0.29    0.07
   3   3   1    0.28    0.17
  -4  -3  -1    0.80    0.22
  -4  -3  -1    0.77    0.14
  -4  -3  -1    0.78    0.10
  -4  -3  -1    0.63    0.09
  -4  -3  -1    0.78    0.09
   4   3   1    0.64    0.08
   4   3   1    0.75    0.09
   4   3   1    0.80    0.10
   4   3   1    0.82    0.23
  -5  -3  -1   13.93    0.51
  -5  -3  -1   13.75    0.39
  -5  -3  -1   14.02    0.32
   5   3   1   13.44    0.31
   5   3   1   13.88    0.32
   5   3   1   13.37    0.75
   5   3   1   13.89    0.33
  -6  -3  -1    4.22    0.17
  -6  -3  -1    4.17    0.23
  -6  -3  -1    3.87    0.32
  -6  -3  -1    3.24    0.14
   6   3   1    4.01    0.16
   6   3   1    4.23    0.47
   6   3   1    4.28    0.18
   6   3   1    4.20    0.16
  -7  -3  -1    0.29    0.04
  -7  -3  -1    0.40    0.17
  -7  -3  -1    0.33    0.11
  -7  -3  -1    0.21    0.12
  -7  -3  -1    0.25    0.07
  -7  -3  -1    0.33    0.06
   7   3   1    0.29    0.27
   7   3   1    0.23    0.08
   7   3   1    0.30    0.06
   7   3   1    0.29    0.08
   7   3   1    0.25    0.06
  -8  -3  -1    0.43    0.06
  -8  -3  -1    0.58    0.18
  -8  -3  -1    0.32    0.19
  -8  -3  -1    0.40    0.07
  -8  -3  -1    0.57    0.16
   8   3   1    0.35    0.09
   8   3   1    0.47    0.35
   8   3   1    0.44    0.07
   8   3   1    0.35    0.06
   8   3   1    0.33    0.10
  -9  -3  -1    0.06    0.13
  -9  -3  -1    0.00    0.18
  -9  -3  -1    0.25    0.18
   9   3   1    0.14    0.08
   9   3   1    0.53    0.36
   9   3   1    0.12    0.09
 -10  -3  -1    0.27    0.16
 -10  -3  -1    0.24    0.19
 -10  -3  -1   -0.04    0.20
  10   3   1    0.33    0.11
  10   3   1    0.73    0.40
  10   3   1    0.32    0.12
 -11  -3  -1   -0.03    0.17
 -11  -3  -1   -0.29    0.16
 -11  -3  -1   -0.03    0.21
  11   3   1    0.54    0.39
 -12  -3  -1    0.52    0.31
  10  -4  -1    0.01    0.19
 -10   4   1   -0.29    0.17
 -10   4   1   -0.01    0.17
   9  -4  -1    0.03    0.17
  -9   4   1    0.19    0.19
  -9   4   1    0.07    0.17
   8  -4  -1    0.22    0.19
   8  -4  -1    0.25    0.16
  -8   4   1    0.22    0.08
  -8   4   1    0.41    0.16
  -8   4   1    0.20    0.20
   7  -4  -1    2.91    0.45
   7  -4  -1    2.38    0.45
  -7   4   1    2.61    0.19
  -7   4   1    2.70    0.33
  -7   4   1    2.69    0.24
   6  -4  -1    3.58    0.18
   6  -4  -1    3.92    0.47
   6  -4  -1    3.87    0.45
   6  -4  -1    3.40    0.19
  -6   4   1    3.53    0.10
  -6   4   1    3.69    0.19
  -6   4   1    3.51    0.31
  -6   4   1    3.58    0.24
  -6   4   1    4.13    0.22
   5  -4  -1    0.03    0.06
   5  -4  -1    0.03    0.09
   5  -4  -1   -0.05    0.10
  -5   4   1    0.02    0.06
  -5   4   1    0.04    0.04
  -5   4   1    0.14    0.09
  -5   4   1    0.11    0.13
  -5   4   1   -0.04    0.08
   4  -4  -1    3.97    0.18
   4  -4  -1    3.87    0.41
   4  -4  -1    4.01    0.19
   4  -4  -1    4.46    0.38
  -4   4   1    3.85    0.18
  -4   4   1    4.13    0.20
  -4   4   1    4.35    0.28
  -4   4   1    4.20    0.34
  -4   4   1    4.00    0.14
  -4   4   1    4.01    0.20
   3  -4  -1   15.55    0.65
   3  -4  -1   14.94    0.37
   3  -4  -1   13.91    0.58
   3  -4  -1   15.39    0.71
   3  -4  -1   14.79    0.85
   3  -4  -1   15.26    0.37
  -3   4   1   15.02    0.69
  -3   4   1   15.33    0.39
  -3   4   1   14.74    0.45
  -3   4   1   14.73    0.37
  -3   4   1   14.99    0.37
   2  -4  -1    1.13    0.11
   2  -4  -1    1.29    0.12
   2  -4  -1    1.04    0.12
   2  -4  -1    1.30    0.35
   2  -4  -1    0.94    0.20
   2  -4  -1    1.55    0.30
  -2   4   1    1.27    0.23
  -2   4   1    1.06    0.11
  -2   4   1    1.10    0.14
   1  -4  -1    2.52    0.23
   1  -4  -1    2.73    0.16
   1  -4  -1    2.95    0.34
   1  -4  -1    3.14    0.40
   1  -4  -1    2.81    0.16
  -1   4   1    2.96    0.18
  -1   4   1    2.58    0.15
  -1   4   1    2.78    0.31
   0  -4  -1    3.52    0.18
   0  -4  -1    3.33    0.23
   0  -4  -1    3.21    0.16
   0  -4  -1    3.52    0.39
   0  -4  -1    3.95    0.37
   0   4   1    3.44    0.19
   0   4   1    3.17    0.25
   0   4   1    3.96    0.36
   0   4   1    3.35    0.17
  -1  -4  -1    1.49    0.13
  -1  -4  -1    1.65    0.15
  -1  -4  -1    1.41    0.12
  -1  -4  -1    1.56    0.24
   1   4   1    1.45    0.14
   1   4   1    2.15    0.41
   1   4   1    1.83    0.28
   1   4   1    1.54    0.12
  -2  -4  -1   21.32    0.53
  -2  -4  -1   20.30    0.53
  -2  -4  -1   20.84    0.46
  -2  -4  -1   20.95    0.46
  -2  -4  -1   20.04    0.87
   2   4   1   20.69    0.53
   2   4   1   21.34    0.94
   2   4   1   20.26    0.88
   2   4   1   20.46    0.45
   2   4   1   20.22    0.46
   2   4   1   19.68    0.43
  -3  -4  -1    1.38    0.12
  -3  -4  -1    1.45    0.13
  -3  -4  -1    1.49    0.17
  -3  -4  -1    1.26    0.22
   3   4   1    1.40    0.07
   3   4   1    1.37    0.12
   3   4   1    1.28    0.13
   3   4   1    1.47    0.13
   3   4   1    1.30    0.28
  -4  -4  -1    7.80    0.52
  -4  -4  -1    8.54    0.37
  -4  -4  -1    8.25    0.26
  -4  -4  -1    8.21    0.26
  -4  -4  -1    8.57    0.26
   4   4   1    7.91    0.58
   4   4   1    8.64    0.27
   4   4   1    8.19    0.25
   4   4   1    8.78    0.27
  -5  -4  -1    6.58    0.36
  -5  -4  -1    6.62    0.25
  -5  -4  -1    6.84    0.24
   5   4   1    6.74    0.24
   5   4   1    6.77    0.24
   5   4   1    6.59    0.23
   5   4   1    6.49    0.56
  -6  -4  -1    5.46    0.22
  -6  -4  -1    5.42    0.21
  -6  -4  -1    5.55    0.26
  -6  -4  -1    5.57    0.36
   6   4   1    5.29    0.21
   6   4   1    5.20    0.22
   6   4   1    5.64    0.54
   6   4   1    5.31    0.23
   6   4   1    4.91    0.20
  -7  -4  -1    1.07    0.11
  -7  -4  -1    1.00    0.14
  -7  -4  -1    0.98    0.16
  -7  -4  -1    0.91    0.22
   7   4   1    1.09    0.14
   7   4   1    1.04    0.12
   7   4   1    1.00    0.35
   7   4   1    1.18    0.15
  -8  -4  -1    6.53    0.46
  -8  -4  -1    6.09    0.18
  -8  -4  -1    6.79    0.24
  -8  -4  -1    6.61    0.34
   8   4   1    6.56    0.34
   8   4   1    6.80    0.27
   8   4   1    6.68    0.23
   8   4   1    7.15    0.70
  -9  -4  -1    0.01    0.19
  -9  -4  -1    0.12    0.13
  -9  -4  -1    0.07    0.07
   9   4   1    0.08    0.08
   9   4   1    0.13    0.08
   9   4   1    0.45    0.35
 -10  -4  -1    1.24    0.10
 -10  -4  -1    0.78    0.26
 -10  -4  -1    1.60    0.24
  10   4   1    2.28    0.55
 -11  -4  -1    0.11    0.17
 -11  -4  -1    0.21    0.23
  11   4   1    0.97    0.45
   9  -5  -1    0.10    0.21
  -9   5   1    0.09    0.15
  -9   5   1    0.23    0.22
   8  -5  -1    0.40    0.22
   8  -5  -1    0.09    0.19
  -8   5   1    0.44    0.11
  -8   5   1    0.65    0.24
  -8   5   1    0.69    0.18
   7  -5  -1    0.15    0.16
   7  -5  -1   -0.12    0.15
  -7   5   1    0.38    0.20
  -7   5   1    0.14    0.11
  -7   5   1    0.25    0.14
   6  -5  -1    3.71    0.45
   6  -5  -1    3.38    0.20
   6  -5  -1    3.08    0.51
  -6   5   1    3.69    0.21
  -6   5   1    3.75    0.25
  -6   5   1    3.40    0.13
  -6   5   1    3.05    0.32
  -6   5   1    3.83    0.25
   5  -5  -1   -0.01    0.14
   5  -5  -1    0.01    0.07
   5  -5  -1   -0.18    0.12
   5  -5  -1    0.10    0.13
  -5   5   1    0.00    0.10
  -5   5   1    0.00    0.09
  -5   5   1   -0.01    0.15
  -5   5   1    0.01    0.07
  -5   5   1    0.00    0.05
   4  -5  -1    0.77    0.11
   4  -5  -1    0.58    0.17
   4  -5  -1    0.56    0.16
  -4   5   1    0.84    0.14
  -4   5   1    0.97    0.14
  -4   5   1    0.55    0.16
  -4   5   1    0.81    0.10
  -4   5   1    0.94    0.12
  -4   5   1    1.18    0.22
   3  -5  -1    0.32    0.09
   3  -5  -1    0.12    0.10
   3  -5  -1    0.04    0.34
   3  -5  -1    0.20    0.14
  -3   5   1    0.19    0.08
  -3   5   1    0.27    0.10
  -3   5   1    0.15    0.10
  -3   5   1    0.31    0.08
   2  -5  -1    5.69    0.24
   2  -5  -1    5.73    0.51
   2  -5  -1    5.52    0.23
   2  -5  -1    5.50    0.38
   2  -5  -1    4.90    0.60
  -2   5   1    5.74    0.24
  -2   5   1    5.80    0.26
  -2   5   1    5.55    0.45
  -2   5   1    5.64    0.21
   1  -5  -1    0.25    0.27
   1  -5  -1    0.03    0.07
   1  -5  -1    0.19    0.07
   1  -5  -1    0.18    0.09
   1  -5  -1    0.18    0.13
  -1   5   1    0.19    0.07
  -1   5   1    0.12    0.11
  -1   5   1    0.16    0.08
  -1   5   1    0.11    0.08
   0  -5  -1    2.07    0.36
   0  -5  -1    2.16    0.38
   0  -5  -1    2.07    0.16
   0  -5  -1    2.02    0.15
   0  -5  -1    2.10    0.22
   0   5   1    2.08    0.36
   0   5   1    2.10    0.15
   0   5   1    1.82    0.23
   0   5   1    2.02    0.17
   0   5   1    2.12    0.15
  -1  -5  -1    3.49    0.36
  -1  -5  -1    3.82    0.23
  -1  -5  -1    3.27    0.19
  -1  -5  -1    3.41    0.19
   1   5   1    3.53    0.20
   1   5   1    3.62    0.40
   1   5   1    3.14    0.31
   1   5   1    3.53    0.19
   1   5   1    3.43    0.17
   1   5   1    4.51    0.58
  -2  -5  -1    2.54    0.18
  -2  -5  -1    2.56    0.18
  -2  -5  -1    2.50    0.30
  -2  -5  -1    2.83    0.17
  -2  -5  -1    2.55    0.20
   2   5   1    2.62    0.19
   2   5   1    3.49    0.48
   2   5   1    2.71    0.41
   2   5   1    2.89    0.17
   2   5   1    2.41    0.18
  -3  -5  -1    3.16    0.23
  -3  -5  -1    3.06    0.15
  -3  -5  -1    2.91    0.33
  -3  -5  -1    2.89    0.18
  -3  -5  -1    2.71    0.18
   3   5   1    2.92    0.18
   3   5   1    2.91    0.40
   3   5   1    2.81    0.18
   3   5   1    3.03    0.40
   3   5   1    2.63    0.19
  -4  -5  -1    0.24    0.16
  -4  -5  -1    0.25    0.07
  -4  -5  -1    0.38    0.09
  -4  -5  -1    0.15    0.09
  -4  -5  -1    0.29    0.12
   4   5   1    0.27    0.09
   4   5   1    0.27    0.08
   4   5   1    0.26    0.24
   4   5   1    0.25    0.09
  -5  -5  -1    1.40    0.13
  -5  -5  -1    1.32    0.22
  -5  -5  -1    1.68    0.16
   5   5   1    1.39    0.34
   5   5   1    1.73    0.16
   5   5   1    1.34    0.14
  -6  -5  -1    0.56    0.11
  -6  -5  -1    0.65    0.12
  -6  -5  -1    0.48    0.09
  -6  -5  -1    0.45    0.17
   6   5   1    0.45    0.10
   6   5   1    0.58    0.11
   6   5   1    0.54    0.30
  -7  -5  -1    0.40    0.18
  -7  -5  -1    0.24    0.10
  -7  -5  -1    0.37    0.09
  -7  -5  -1    0.44    0.12
   7   5   1    0.35    0.12
   7   5   1    0.43    0.09
   7   5   1    0.34    0.10
   7   5   1    0.42    0.31
  -8  -5  -1    2.79    0.21
  -8  -5  -1    2.39    0.33
  -8  -5  -1    2.95    0.24
  -8  -5  -1    2.48    0.17
   8   5   1    2.84    0.22
   8   5   1    2.52    0.18
   8   5   1    2.83    0.55
   8   5   1    2.49    0.19
  -9  -5  -1    0.32    0.20
  -9  -5  -1    0.29    0.14
  -9  -5  -1    0.20    0.10
   9   5   1    0.15    0.11
   9   5   1    0.21    0.38
 -10  -5  -1    0.12    0.13
 -10  -5  -1   -0.08    0.08
 -10  -5  -1    0.20    0.21
  10   5   1    0.09    0.10
  10   5   1    0.67    0.41
 -11  -5  -1    0.04    0.23
 -11  -5  -1    0.12    0.18
  11   5   1    0.98    0.48
   9  -6  -1    0.17    0.21
  -9   6   1    0.14    0.23
   8  -6  -1    0.39    0.21
  -8   6   1    0.31    0.12
  -8   6   1    0.26    0.21
   7  -6  -1    0.07    0.17
  -7   6   1    0.21    0.13
  -7   6   1    0.06    0.20
  -7   6   1    0.29    0.13
   6  -6  -1    6.42    0.60
   6  -6  -1    4.38    0.63
  -6   6   1    5.76    0.32
  -6   6   1    5.57    0.20
  -6   6   1    5.20    0.40
  -6   6   1    5.57    0.29
   5  -6  -1    0.60    0.13
   5  -6  -1    0.50    0.18
  -5   6   1    0.75    0.10
  -5   6   1    0.75    0.13
  -5   6   1    0.55    0.21
  -5   6   1    0.59    0.15
   4  -6  -1    3.04    0.40
   4  -6  -1    3.16    0.23
   4  -6  -1    2.86    0.52
  -4   6   1    3.15    0.22
  -4   6   1    3.22    0.26
  -4   6   1    3.15    0.18
  -4   6   1    3.50    0.31
  -4   6   1    3.74    0.37
   3  -6  -1    0.12    0.12
   3  -6  -1    0.13    0.09
   3  -6  -1    0.06    0.17
  -3   6   1    0.11    0.11
  -3   6   1    0.02    0.11
  -3   6   1    0.20    0.08
  -3   6   1    0.09    0.08
   2  -6  -1    3.85    0.35
   2  -6  -1    3.91    0.51
   2  -6  -1    3.80    0.24
  -2   6   1    3.90    0.44
  -2   6   1    3.94    0.24
  -2   6   1    3.48    0.20
  -2   6   1    3.93    0.22
   1  -6  -1    0.01    0.15
   1  -6  -1    0.03    0.09
   1  -6  -1   -0.03    0.08
   1  -6  -1   -0.12    0.27
  -1   6   1   -0.03    0.08
  -1   6   1    0.70    0.44
  -1   6   1   -0.08    0.12
  -1   6   1   -0.03    0.08
  -1   6   1    0.09    0.07
   0  -6  -1    6.99    0.30
   0  -6  -1    6.28    0.55
   0  -6  -1    6.88    0.38
   0  -6  -1    6.59    0.56
   0   6   1    6.79    0.40
   0   6   1    6.77    0.31
   0   6   1    6.67    0.26
   0   6   1    6.35    0.56
   0   6   1    7.70    0.79
   0   6   1    6.33    0.27
  -1  -6  -1    0.08    0.07
  -1  -6  -1    0.03    0.07
  -1  -6  -1    0.17    0.19
  -1  -6  -1    0.07    0.09
   1   6   1    0.16    0.09
   1   6   1   -0.05    0.08
   1   6   1   -0.16    0.08
   1   6   1    0.05    0.15
   1   6   1    0.41    0.39
   1   6   1    0.06    0.09
  -2  -6  -1    5.36    0.48
  -2  -6  -1    6.20    0.29
  -2  -6  -1    5.69    0.30
  -2  -6  -1    5.95    0.26
  -2  -6  -1    6.33    0.28
   2   6   1    5.43    0.56
   2   6   1    5.75    0.29
   2   6   1    5.82    0.26
   2   6   1    6.23    0.25
   2   6   1    6.33    0.64
  -3  -6  -1    0.43    0.10
  -3  -6  -1    0.29    0.11
  -3  -6  -1    0.33    0.06
  -3  -6  -1    0.43    0.13
   3   6   1    0.44    0.10
   3   6   1    0.30    0.11
   3   6   1    0.49    0.33
  -4  -6  -1    6.39    0.29
  -4  -6  -1    6.00    0.26
  -4  -6  -1    5.68    0.20
  -4  -6  -1    6.19    0.35
   4   6   1    5.95    0.28
   4   6   1    6.09    0.60
   4   6   1    5.75    0.26
  -5  -6  -1   -0.01    0.06
  -5  -6  -1   -0.06    0.08
  -5  -6  -1    0.01    0.13
   5   6   1   -0.04    0.25
   5   6   1    0.00    0.09
   5   6   1    0.05    0.10
  -6  -6  -1    2.58    0.21
  -6  -6  -1    2.19    0.18
  -6  -6  -1    2.14    0.18
  -6  -6  -1    2.32    0.29
   6   6   1    2.32    0.20
   6   6   1    2.69    0.22
   6   6   1    2.51    0.48
  -7  -6  -1    0.40    0.19
  -7  -6  -1    0.23    0.09
  -7  -6  -1    0.21    0.11
  -7  -6  -1    0.22    0.11
   7   6   1    0.38    0.38
   7   6   1    0.28    0.12
   7   6   1    0.12    0.10
  -8  -6  -1    9.47    0.36
  -8  -6  -1    9.30    0.39
  -8  -6  -1    9.04    0.55
   8   6   1    9.25    0.35
   8   6   1    9.32    0.37
   8   6   1    9.41    0.90
  -9  -6  -1    0.04    0.11
  -9  -6  -1   -0.04    0.10
  -9  -6  -1   -0.08    0.17
   9   6   1   -0.08    0.11
   9   6   1    0.20    0.39
 -10  -6  -1    2.50    0.27
 -10  -6  -1    2.35    0.39
 -10  -6  -1    1.73    0.21
  10   6   1    3.52    0.72
  10   6   1    2.19    0.24
 -11  -6  -1    0.16    0.24
 -11  -6  -1   -0.18    0.09
 -11  -6  -1    0.20    0.17
  11   6   1    0.29    0.44
   8  -7  -1    0.44    0.24
  -8   7   1    0.33    0.23
  -8   7   1    0.25    0.13
   7  -7  -1    0.07    0.17
  -7   7   1    0.03    0.20
  -7   7   1    0.11    0.13
   6  -7  -1    3.89    0.54
  -6   7   1    3.14    0.36
  -6   7   1    2.87    0.28
   5  -7  -1   -0.14    0.09
   5  -7  -1    0.08    0.15
  -5   7   1   -0.33    0.12
  -5   7   1   -0.03    0.08
  -5   7   1   -0.10    0.21
   4  -7  -1    1.65    0.21
   4  -7  -1    2.13    0.39
  -4   7   1    1.82    0.26
  -4   7   1    2.04    0.18
  -4   7   1    1.59    0.27
  -4   7   1    1.92    0.20
   3  -7  -1    0.04    0.19
   3  -7  -1    0.04    0.10
   3  -7  -1    0.04    0.12
  -3   7   1    0.00    0.13
  -3   7   1    0.11    0.09
  -3   7   1    0.05    0.09
   2  -7  -1   -0.03    0.10
   2  -7  -1    0.02    0.19
   2  -7  -1   -0.02    0.10
  -2   7   1   -0.12    0.11
  -2   7   1    0.16    0.10
  -2   7   1    0.04    0.09
   1  -7  -1    0.41    0.13
   1  -7  -1    0.19    0.11
   1  -7  -1    0.32    0.20
  -1   7   1    0.35    0.11
  -1   7   1    0.36    0.14
  -1   7   1    0.38    0.11
   0  -7  -1    0.06    0.08
   0  -7  -1    0.18    0.11
   0  -7  -1    0.03    0.16
   0   7   1    0.91    0.61
   0   7   1    0.19    0.10
   0   7   1    0.04    0.11
  -1  -7  -1   -0.14    0.09
  -1  -7  -1   -0.07    0.06
   1   7   1   -0.15    0.10
   1   7   1    0.01    0.09
   1   7   1    0.01    0.09
   1   7   1    0.42    0.53
  -2  -7  -1    0.10    0.07
  -2  -7  -1    0.11    0.11
  -2  -7  -1    0.05    0.11
   2   7   1    0.13    0.10
   2   7   1    0.41    0.46
   2   7   1    0.06    0.11
  -3  -7  -1   -0.02    0.11
  -3  -7  -1    0.04    0.07
  -3  -7  -1   -0.02    0.11
  -3  -7  -1   -0.03    0.05
   3   7   1    0.03    0.09
   3   7   1    0.21    0.38
   3   7   1   -0.11    0.10
  -4  -7  -1    0.31    0.13
  -4  -7  -1    0.34    0.16
  -4  -7  -1    0.46    0.11
   4   7   1    0.21    0.13
   4   7   1    0.56    0.39
   4   7   1    0.42    0.12
  -5  -7  -1    0.92    0.12
  -5  -7  -1    1.06    0.23
  -5  -7  -1    1.23    0.18
   5   7   1    1.14    0.43
   5   7   1    0.88    0.15
   5   7   1    1.07    0.16
  -6  -7  -1    0.44    0.20
  -6  -7  -1    0.32    0.12
  -6  -7  -1    0.32    0.10
  -6  -7  -1    0.43    0.11
   6   7   1    0.47    0.15
   6   7   1    0.37    0.39
   6   7   1    0.39    0.13
  -7  -7  -1    1.14    0.16
  -7  -7  -1    1.10    0.16
  -7  -7  -1    1.13    0.17
  -7  -7  -1    1.29    0.26
   7   7   1    1.29    0.49
   7   7   1    1.18    0.19
   7   7   1    1.09    0.17
  -8  -7  -1    1.34    0.28
  -8  -7  -1    2.02    0.21
  -8  -7  -1    2.02    0.23
   8   7   1    1.80    0.24
   8   7   1    2.21    0.56
  -9  -7  -1   -0.08    0.12
  -9  -7  -1   -0.08    0.20
  -9  -7  -1   -0.02    0.12
   9   7   1    0.31    0.43
   9   7   1   -0.03    0.13
 -10  -7  -1    0.38    0.24
 -10  -7  -1    0.26    0.16
 -10  -7  -1    0.15    0.13
  10   7   1    0.24    0.14
  10   7   1    0.19    0.47
 -11  -7  -1   -0.12    0.11
 -11  -7  -1    0.01    0.23
 -11  -7  -1    0.11    0.17
  11   7   1    0.52    0.55
   7  -8  -1    0.43    0.24
  -7   8   1    0.63    0.26
  -7   8   1    0.43    0.17
   6  -8  -1    0.75    0.26
  -6   8   1    0.58    0.18
  -6   8   1    0.97    0.29
   5  -8  -1   -0.06    0.15
  -5   8   1    0.10    0.22
  -5   8   1   -0.05    0.08
  -5   8   1   -0.22    0.14
   4  -8  -1    0.04    0.15
   4  -8  -1   -0.11    0.12
   4  -8  -1   -0.28    0.22
  -4   8   1   -0.04    0.20
  -4   8   1    0.07    0.14
  -4   8   1    0.27    0.11
   3  -8  -1    0.26    0.17
   3  -8  -1    0.04    0.23
   3  -8  -1    0.28    0.13
  -3   8   1    0.38    0.14
  -3   8   1    0.46    0.17
  -3   8   1    0.73    0.14
   2  -8  -1    0.08    0.23
   2  -8  -1    0.11    0.13
   2  -8  -1   -0.05    0.11
  -2   8   1    0.23    0.11
  -2   8   1    0.00    0.14
   1  -8  -1    0.63    0.16
   1  -8  -1    0.39    0.25
   1  -8  -1    0.49    0.14
  -1   8   1    0.82    0.15
  -1   8   1    0.65    0.16
   0  -8  -1    0.19    0.22
   0  -8  -1    0.19    0.11
   0  -8  -1    0.41    0.14
   0   8   1    0.31    0.15
   0   8   1    0.25    0.12
   0   8   1    0.95    0.72
  -1  -8  -1    0.48    0.16
  -1  -8  -1    0.43    0.12
   1   8   1    0.62    0.16
   1   8   1    1.02    0.66
   1   8   1    0.46    0.14
  -2  -8  -1    3.40    0.28
  -2  -8  -1    3.37    0.27
  -2  -8  -1    3.57    0.28
   2   8   1    3.75    0.79
   2   8   1    3.65    0.24
   2   8   1    4.65    0.45
   2   8   1    3.52    0.28
  -3  -8  -1    1.51    0.24
  -3  -8  -1    1.05    0.17
  -3  -8  -1    1.26    0.19
   3   8   1    0.89    0.61
   3   8   1    0.82    0.18
   3   8   1    1.10    0.17
  -4  -8  -1    1.02    0.22
  -4  -8  -1    0.57    0.15
   4   8   1    1.30    0.57
   4   8   1    0.73    0.17
   4   8   1    0.92    0.16
  -5  -8  -1    0.05    0.12
  -5  -8  -1    0.25    0.19
  -5  -8  -1    0.18    0.07
   5   8   1    0.09    0.13
   5   8   1   -0.20    0.44
   5   8   1    0.30    0.13
  -6  -8  -1    1.74    0.16
  -6  -8  -1    2.34    0.32
  -6  -8  -1    1.99    0.26
   6   8   1    2.27    0.64
   6   8   1    2.29    0.26
   6   8   1    1.92    0.23
  -7  -8  -1    0.83    0.15
  -7  -8  -1    0.56    0.17
  -7  -8  -1    0.46    0.21
   7   8   1    0.34    0.14
   7   8   1    0.62    0.47
   7   8   1    0.70    0.17
  -8  -8  -1    1.13    0.18
  -8  -8  -1    0.86    0.28
  -8  -8  -1    1.15    0.20
   8   8   1    1.40    0.58
   8   8   1    1.18    0.21
  -9  -8  -1    0.11    0.21
  -9  -8  -1   -0.02    0.14
  -9  -8  -1    0.12    0.13
   9   8   1   -0.16    0.13
   9   8   1   -0.08    0.47
 -10  -8  -1   -0.38    0.12
 -10  -8  -1    0.13    0.16
 -10  -8  -1   -0.08    0.21
  10   8   1    0.03    0.14
  10   8   1    0.15    0.48
   6  -9  -1    0.40    0.24
  -6   9   1    0.33    0.28
  -6   9   1    0.15    0.17
   5  -9  -1    0.01    0.17
  -5   9   1   -0.15    0.24
  -5   9   1   -0.20    0.15
   4  -9  -1   -0.16    0.14
   4  -9  -1   -0.37    0.23
   4  -9  -1    0.14    0.18
  -4   9   1   -0.01    0.10
  -4   9   1    0.10    0.16
  -4   9   1   -0.15    0.21
   3  -9  -1   -0.13    0.14
   3  -9  -1   -0.02    0.14
   3  -9  -1   -0.36    0.23
  -3   9   1   -0.16    0.12
  -3   9   1   -0.23    0.09
   2  -9  -1    0.25    0.15
   2  -9  -1    0.32    0.16
   2  -9  -1   -0.04    0.23
  -2   9   1    0.22    0.17
  -2   9   1    0.37    0.14
   1  -9  -1   -0.02    0.22
   1  -9  -1   -0.10    0.13
   1  -9  -1   -0.05    0.11
  -1   9   1   -0.26    0.14
  -1   9   1   -0.11    0.10
   0  -9  -1    2.97    0.37
   0  -9  -1    2.28    0.30
   0   9   1    2.54    0.31
   0   9   1    2.84    0.94
   0   9   1    2.21    0.25
  -1  -9  -1   -0.16    0.15
  -1  -9  -1    0.13    0.11
   1   9   1    0.06    0.12
   1   9   1   -0.22    0.76
   1   9   1   -0.01    0.15
  -2  -9  -1    0.18    0.11
  -2  -9  -1    0.36    0.16
  -2  -9  -1    0.16    0.16
   2   9   1    0.39    0.70
   2   9   1    0.13    0.12
   2   9   1   -0.06    0.14
  -3  -9  -1    0.24    0.16
  -3  -9  -1    0.14    0.09
  -3  -9  -1    0.40    0.17
   3   9   1    0.47    0.73
   3   9   1    0.08    0.14
   3   9   1    0.27    0.15
  -4  -9  -1    0.51    0.17
  -4  -9  -1    0.71    0.21
   4   9   1    0.11    0.66
   4   9   1    0.46    0.15
   4   9   1    0.49    0.16
  -5  -9  -1    0.70    0.17
  -5  -9  -1    0.90    0.24
   5   9   1    0.02    0.54
   5   9   1    0.54    0.16
   5   9   1    0.29    0.15
  -6  -9  -1    0.09    0.16
  -6  -9  -1    0.12    0.18
   6   9   1   -0.03    0.14
   6   9   1    0.08    0.13
   6   9   1   -0.33    0.47
  -7  -9  -1   -0.13    0.14
  -7  -9  -1    0.20    0.21
   7   9   1   -0.33    0.47
   7   9   1    0.20    0.14
   7   9   1    0.07    0.14
  -8  -9  -1    0.75    0.16
  -8  -9  -1    0.71    0.26
  -8  -9  -1    0.47    0.18
   8   9   1    0.22    0.53
   8   9   1    0.62    0.18
  -9  -9  -1    0.05    0.13
  -9  -9  -1    0.40    0.25
  -9  -9  -1   -0.26    0.14
   9   9   1    0.04    0.17
   9   9   1   -0.36    0.47
 -10  -9  -1    0.21    0.24
 -10  -9  -1   -0.31    0.14
 -10  -9  -1    0.18    0.15
  10   9   1    0.44    0.51
  10   9   1   -0.20    0.15
   5 -10  -1    0.22    0.20
  -5  10   1   -0.04    0.18
  -5  10   1   -0.05    0.26
   4 -10  -1    0.07    0.17
  -4  10   1   -0.42    0.22
  -4  10   1   -0.04    0.11
  -4  10   1   -0.36    0.15
   3 -10  -1   -0.07    0.15
   3 -10  -1   -0.32    0.12
   3 -10  -1   -0.24    0.26
  -3  10   1   -0.08    0.11
  -3  10   1   -0.01    0.17
   2 -10  -1   -0.17    0.25
   2 -10  -1    0.28    0.18
   2 -10  -1    0.10    0.15
  -2  10   1    0.00    0.16
  -2  10   1    0.25    0.14
   1 -10  -1    0.06    0.17
   1 -10  -1    0.07    0.14
  -1  10   1    0.16    0.18
  -1  10   1    0.23    0.15
   0 -10  -1    0.30    0.16
   0 -10  -1    0.08    0.15
   0  10   1    0.12    0.15
   0  10   1    0.00    0.15
   0  10   1   -1.48    0.84
  -1 -10  -1    0.21    0.14
  -1 -10  -1   -0.11    0.11
  -1 -10  -1   -0.18    0.14
   1  10   1    0.02    0.15
   1  10   1   -1.02    0.77
   1  10   1   -0.04    0.14
  -4 -10  -1    0.59    0.21
  -5 -10  -1    0.88    0.25
  -5 -10  -1    0.54    0.19
   5  10   1   -0.06    0.74
   5  10   1    0.45    0.16
   5  10   1    0.47    0.17
  -6 -10  -1    0.53    0.18
  -6 -10  -1    0.82    0.26
   6  10   1    0.81    0.20
   6  10   1    0.54    0.19
   6  10   1   -0.01    0.64
  -7 -10  -1   -0.02    0.21
  -7 -10  -1    0.11    0.18
   7  10   1   -0.99    0.61
   7  10   1    0.00    0.14
   7  10   1    0.02    0.14
  -8 -10  -1   -0.14    0.16
  -8 -10  -1    0.31    0.24
   8  10   1   -0.27    0.57
   8  10   1    0.45    0.18
  -9 -10  -1    0.67    0.30
  -9 -10  -1    0.23    0.20
   9  10   1   -0.16    0.61
   9  10   1    0.91    0.22
   3 -11  -1   -0.48    0.27
   3 -11  -1    0.04    0.17
  -3  11   1    0.17    0.14
  -3  11   1   -0.02    0.19
   2 -11  -1    0.23    0.19
   2 -11  -1    0.12    0.17
  -2  11   1    0.39    0.16
  -2  11   1    0.05    0.19
   1 -11  -1   -0.32    0.17
   1 -11  -1   -0.04    0.15
  -1  11   1   -0.14    0.17
  -1  11   1    0.04    0.14
   0 -11  -1   -0.03    0.14
   0 -11  -1    0.00    0.17
   0  11   1   -0.03    0.16
   0  11   1    0.19    0.16
  -1 -11  -1    0.05    0.17
  -1 -11  -1    0.00    0.12
   1  11   1   -0.10    0.13
   1  11   1    0.03    0.16
  -2 -11  -1    1.81    0.32
  -2 -11  -1    1.84    0.29
   2  11   1    2.12    0.30
   2  11   1    2.49    0.30
  -6 -11  -1    0.08    0.18
  -6 -11  -1    0.49    0.27
   6  11   1    0.00    0.15
   6  11   1    0.68    0.21
  -7 -11  -1    0.15    0.23
  -7 -11  -1   -0.26    0.18
   7  11   1    0.07    0.17
  -8 -11  -1    0.55    0.31
  -8 -11  -1    0.21    0.21
   8  11   1    0.43    0.19
   8  11   1   -0.89    0.70
   1 -12  -1    0.01    0.17
   1 -12  -1   -0.21    0.19
  -1  12   1   -0.13    0.17
  -1  12   1    0.13    0.16
   0 -12  -1   -0.36    0.16
   0 -12  -1   -0.19    0.13
   0  12   1   -0.10    0.15
   0  12   1    0.02    0.18
  -1 -12  -1   -0.19    0.18
   1  12   1    0.10    0.16
   1  12   1   -0.10    0.17
  -2 -12  -1   -0.35    0.18
   2  12   1    0.00    0.14
   2  12   1   -0.07    0.19
  -3 -12  -1    0.21    0.21
   3  12   1   -0.12    0.14
   3  12   1   -0.01    0.18
  -4 -12  -1   -0.28    0.20
  -4 -12  -1    0.56    0.24
   4  12   1   -0.05    0.18
   4  12   1   -0.01    0.17
  -5 -12  -1    0.69    0.28
  -5 -12  -1    0.09    0.22
   5  12   1    0.49    0.19
   5  12   1    0.20    0.19
   5  12  -2    0.46    0.20
   5  12  -2    0.52    0.23
  -5 -12   2    0.58    0.27
  -5 -12   2    0.33    0.24
   4  12  -2    0.31    0.21
   4  12  -2    0.21    0.19
  -4 -12   2    0.13    0.22
  -4 -12   2    0.21    0.27
   3  12  -2    0.26    0.21
   3  12  -2    0.35    0.19
  -3 -12   2    0.18    0.23
   2  12  -2    0.47    0.20
   2  12  -2    0.55    0.21
  -2 -12   2    0.01    0.20
   1  12  -2    0.42    0.21
   1  12  -2    0.16    0.18
  -1 -12   2   -0.37    0.19
   0  12  -2    0.19    0.20
   0  12  -2   -0.02    0.16
   0 -12   2   -0.21    0.19
   0 -12   2   -0.37    0.32
  -1  12  -2    0.22    0.21
  -1  12  -2    0.13    0.16
   1 -12   2   -0.35    0.19
   1 -12   2   -0.38    0.34
   1 -12   2    0.19    0.15
   7  11  -2   -0.06    0.16
  -7 -11   2    0.00    0.19
  -7 -11   2    0.31    0.24
   6  11  -2    0.01    0.17
   6  11  -2    0.07    0.16
  -6 -11   2    0.26    0.19
  -6 -11   2    0.10    0.22
   5  11  -2    0.21    0.19
   5  11  -2    0.21    0.16
  -5 -11   2    0.26    0.24
  -5 -11   2   -0.21    0.15
   4  11  -2    0.44    0.18
   4  11  -2    0.71    0.20
  -4 -11   2    0.28    0.19
  -4 -11   2    0.51    0.27
   3  11  -2    0.35    0.18
   3  11  -2    0.23    0.17
  -3 -11   2    0.26    0.19
   2  11  -2    1.71    0.27
   2  11  -2    1.32    0.25
  -2 -11   2    1.54    0.28
   1  11  -2    0.27    0.17
   1  11  -2    0.40    0.18
  -1 -11   2    0.09    0.29
  -1 -11   2    0.21    0.12
  -1 -11   2   -0.03    0.17
   0  11  -2    1.16    0.23
   0  11  -2    1.30    0.23
   0 -11   2    0.29    0.37
   0 -11   2    0.98    0.22
   0 -11   2    2.16    0.36
  -1  11  -2    0.24    0.17
  -1  11  -2   -0.09    0.14
   1 -11   2   -0.12    0.31
   1 -11   2    0.19    0.14
   1 -11   2    0.03    0.16
  -2  11  -2    0.38    0.20
  -2  11  -2    0.46    0.18
   2 -11   2    0.46    0.19
   2 -11   2   -0.10    0.18
  -3  11  -2    0.19    0.15
  -3  11  -2   -0.42    0.21
  -3  11  -2   -0.37    0.14
   3 -11   2    0.12    0.16
   8  10  -2    0.37    0.61
   8  10  -2    0.05    0.16
  -8 -10   2    0.42    0.27
  -8 -10   2    0.38    0.20
   7  10  -2    0.09    0.15
   7  10  -2   -0.29    0.55
   7  10  -2    0.19    0.18
  -7 -10   2    0.20    0.24
  -7 -10   2    0.00    0.17
   6  10  -2   -0.40    0.50
   6  10  -2   -0.20    0.15
   6  10  -2   -0.12    0.13
  -6 -10   2    0.08    0.17
  -6 -10   2   -0.12    0.21
   5  10  -2    0.01    0.15
   5  10  -2   -0.26    0.12
   5  10  -2   -0.16    0.53
  -5 -10   2    0.08    0.22
  -5 -10   2   -0.14    0.16
   4  10  -2    0.86    0.21
   4  10  -2    0.91    0.21
   4  10  -2   -0.24    0.67
  -4 -10   2    1.00    0.22
   3  10  -2    0.64    0.18
   3  10  -2    0.81    0.21
  -3 -10   2    0.73    0.22
   2  10  -2    2.76    0.29
   2  10  -2    3.39    0.33
  -2 -10   2    3.46    0.34
  -2 -10   2    3.18    0.31
   1  10  -2    4.25    0.38
   1  10  -2    3.58    0.31
  -1 -10   2    4.54    0.39
  -1 -10   2    3.08    0.79
  -1 -10   2    4.54    0.39
   0  10  -2    1.56    0.26
   0  10  -2    1.62    0.24
   0 -10   2    1.83    0.27
   0 -10   2    2.28    0.35
  -1  10  -2    3.52    0.36
  -1  10  -2    3.69    0.32
   1 -10   2    2.55    0.33
   1 -10   2    3.47    0.41
  -2  10  -2    0.49    0.16
  -2  10  -2    0.45    0.17
   2 -10   2    0.24    0.16
   2 -10   2    0.62    0.19
  -3  10  -2    0.23    0.18
  -3  10  -2    0.56    0.16
   3 -10   2   -0.50    0.33
   3 -10   2    0.30    0.18
   3 -10   2    0.06    0.16
  -4  10  -2    0.92    0.18
  -4  10  -2    0.60    0.28
  -4  10  -2    0.38    0.20
   4 -10   2    0.71    0.23
  -5  10  -2   -0.02    0.22
  -5  10  -2    0.01    0.18
   5 -10   2    0.09    0.19
   9   9  -2    0.01    0.17
   9   9  -2    0.19    0.51
  -9  -9   2    0.00    0.16
  -9  -9   2    0.11    0.23
   8   9  -2    0.03    0.50
   8   9  -2   -0.16    0.15
  -8  -9   2   -0.08    0.14
  -8  -9   2    0.05    0.20
   7   9  -2    0.11    0.14
   7   9  -2    0.23    0.46
   7   9  -2   -0.11    0.14
  -7  -9   2    0.12    0.21
  -7  -9   2   -0.24    0.13
   6   9  -2    0.37    0.53
   6   9  -2    0.38    0.18
   6   9  -2    0.47    0.17
  -6  -9   2    0.19    0.20
  -6  -9   2    0.38    0.17
   5   9  -2    0.25    0.17
   5   9  -2   -0.05    0.46
   5   9  -2    0.11    0.13
  -5  -9   2    0.28    0.21
  -5  -9   2    0.37    0.16
   4   9  -2   -0.03    0.12
   4   9  -2   -0.21    0.11
   4   9  -2   -0.23    0.47
  -4  -9   2    0.18    0.17
   3   9  -2    2.05    0.27
   3   9  -2    2.09    0.70
   3   9  -2    2.31    0.28
  -3  -9   2    1.77    0.24
  -3  -9   2    2.15    0.21
   2   9  -2   -0.78    0.61
   2   9  -2    0.23    0.15
   2   9  -2    0.27    0.15
  -2  -9   2    0.22    0.10
  -2  -9   2    0.06    0.15
  -2  -9   2    0.17    0.27
   1   9  -2   -0.77    0.69
   1   9  -2    0.05    0.14
   1   9  -2    0.04    0.15
  -1  -9   2    0.23    0.10
  -1  -9   2   -0.04    0.14
  -1  -9   2    0.07    0.27
   0   9  -2    0.29    0.16
   0   9  -2    0.33    0.16
   0   9  -2   -0.59    0.69
   0  -9   2    0.11    0.29
   0  -9   2    0.59    0.15
   0  -9   2    0.45    0.17
  -1   9  -2    0.09    0.14
  -1   9  -2   -0.06    0.13
   1  -9   2   -0.18    0.12
   1  -9   2   -0.16    0.27
   1  -9   2    0.11    0.11
  -2   9  -2    0.06    0.12
  -2   9  -2    0.13    0.16
   2  -9   2    0.08    0.13
   2  -9   2   -0.08    0.28
   2  -9   2   -0.17    0.13
  -3   9  -2    0.64    0.15
  -3   9  -2    0.68    0.19
   3  -9   2    0.39    0.17
   3  -9   2    0.80    0.21
  -4   9  -2    0.62    0.15
  -4   9  -2    0.70    0.20
  -4   9  -2    0.75    0.26
   4  -9   2    0.75    0.22
  -5   9  -2    0.03    0.16
  -5   9  -2    0.50    0.24
  -5   9  -2    0.43    0.13
   5  -9   2    0.35    0.20
  -6   9  -2   -0.21    0.14
  -6   9  -2   -0.16    0.20
   6  -9   2   -0.03    0.16
  10   8  -2    0.51    0.20
  10   8  -2    1.19    0.57
  10   8  -2    0.42    0.18
 -10  -8   2    0.17    0.16
 -10  -8   2    0.26    0.25
   9   8  -2   -0.08    0.16
   9   8  -2    0.34    0.50
  -9  -8   2    0.45    0.25
  -9  -8   2   -0.04    0.14
   8   8  -2    2.46    0.30
   8   8  -2    2.98    0.65
  -8  -8   2    2.76    0.42
  -8  -8   2    2.69    0.29
   7   8  -2    0.40    0.15
   7   8  -2    0.27    0.41
   7   8  -2    0.28    0.14
  -7  -8   2    0.42    0.16
  -7  -8   2    0.24    0.20
   6   8  -2    0.42    0.14
   6   8  -2    0.26    0.15
   6   8  -2    0.68    0.48
  -6  -8   2    0.54    0.17
  -6  -8   2    0.36    0.20
   5   8  -2   -0.12    0.38
   5   8  -2   -0.07    0.13
   5   8  -2    0.03    0.13
  -5  -8   2   -0.25    0.10
  -5  -8   2    0.11    0.18
   4   8  -2    0.55    0.16
   4   8  -2    0.76    0.44
   4   8  -2    0.68    0.16
  -4  -8   2    0.60    0.16
   3   8  -2    0.18    0.13
   3   8  -2    0.36    0.42
   3   8  -2    0.26    0.14
  -3  -8   2    0.19    0.06
  -3  -8   2    0.30    0.15
   2   8  -2    0.06    0.11
   2   8  -2    0.02    0.49
   2   8  -2    0.19    0.14
  -2  -8   2    0.11    0.07
  -2  -8   2    0.10    0.26
  -2  -8   2    0.28    0.16
   1   8  -2    0.36    0.57
   1   8  -2    0.09    0.12
   1   8  -2    0.21    0.13
  -1  -8   2    0.18    0.09
  -1  -8   2    0.06    0.12
  -1  -8   2    0.01    0.23
   0   8  -2    0.12    0.13
   0   8  -2   -0.05    0.58
   0   8  -2   -0.22    0.15
   0   8  -2   -0.13    0.11
   0  -8   2   -0.02    0.23
   0  -8   2   -0.03    0.12
  -1   8  -2   -0.24    0.58
  -1   8  -2   -0.09    0.10
  -1   8  -2    0.04    0.13
   1  -8   2    0.02    0.25
   1  -8   2    0.04    0.10
   1  -8   2   -0.08    0.13
  -2   8  -2    0.15    0.12
  -2   8  -2    0.25    0.12
   2  -8   2    0.08    0.26
   2  -8   2    0.27    0.13
   2  -8   2    0.15    0.13
  -3   8  -2    2.83    0.28
  -3   8  -2    2.80    0.24
   3  -8   2    2.83    0.40
   3  -8   2    2.17    0.25
  -4   8  -2    1.68    0.30
  -4   8  -2    2.90    0.23
  -4   8  -2    2.45    0.27
   4  -8   2    3.23    0.46
   4  -8   2    2.31    0.25
  -5   8  -2    0.91    0.14
  -5   8  -2    0.98    0.27
  -5   8  -2    0.78    0.18
   5  -8   2    0.93    0.25
   5  -8   2    0.26    0.34
  -6   8  -2    0.52    0.23
  -6   8  -2    0.57    0.17
   6  -8   2    0.54    0.23
   6  -8   2   -0.07    0.31
  -7   8  -2    0.04    0.14
  -7   8  -2    0.26    0.24
  -7   8  -2    0.30    0.12
   7  -8   2    0.17    0.19
  10   7  -2    0.20    0.16
  10   7  -2    0.07    0.15
  10   7  -2    0.59    0.44
 -10  -7   2   -0.01    0.13
 -10  -7   2    0.07    0.21
   9   7  -2    0.50    0.44
   9   7  -2   -0.06    0.13
  -9  -7   2    0.10    0.20
  -9  -7   2    0.18    0.13
   8   7  -2    4.65    0.74
  -8  -7   2    4.38    0.47
  -8  -7   2    3.94    0.30
   7   7  -2    0.45    0.16
   7   7  -2    0.70    0.15
   7   7  -2    0.51    0.45
  -7  -7   2    0.39    0.13
  -7  -7   2    0.41    0.22
   6   7  -2    5.33    0.31
   6   7  -2    4.81    0.30
   6   7  -2    4.90    0.69
  -6  -7   2    4.77    0.28
  -6  -7   2    5.12    0.30
  -6  -7   2    4.66    0.41
   5   7  -2    0.51    0.40
   5   7  -2    0.28    0.14
   5   7  -2    0.30    0.13
  -5  -7   2    0.51    0.21
  -5  -7   2    0.59    0.16
  -5  -7   2    0.41    0.11
   4   7  -2    0.23    0.13
   4   7  -2    0.32    0.13
   4   7  -2    0.15    0.31
  -4  -7   2    0.33    0.13
   3   7  -2    0.09    0.11
   3   7  -2    0.19    0.11
   3   7  -2   -0.01    0.28
  -3  -7   2    0.11    0.05
  -3  -7   2   -0.04    0.10
   2   7  -2    0.87    0.16
   2   7  -2    0.95    0.40
   2   7  -2    0.75    0.15
  -2  -7   2    0.73    0.16
  -2  -7   2    0.50    0.24
   1   7  -2    9.63    0.38
   1   7  -2    9.65    0.36
   1   7  -2    9.58    0.84
  -1  -7   2    8.64    0.61
  -1  -7   2    9.40    0.38
  -1  -7   2    9.08    0.80
   0   7  -2    3.25    0.71
   0   7  -2    2.04    0.21
   0   7  -2    1.77    0.38
   0   7  -2    2.16    0.19
   0  -7   2    2.02    0.31
   0  -7   2    2.20    0.22
   0  -7   2    2.65    0.57
  -1   7  -2    2.18    0.20
  -1   7  -2    1.47    0.27
  -1   7  -2    2.23    0.21
  -1   7  -2    2.45    0.24
  -1   7  -2    2.71    0.69
   1  -7   2    2.07    0.34
   1  -7   2    2.13    0.58
   1  -7   2    2.24    0.24
  -2   7  -2    0.35    0.13
  -2   7  -2    0.40    0.12
  -2   7  -2    0.41    0.12
   2  -7   2    0.47    0.14
   2  -7   2    0.28    0.25
   2  -7   2    0.39    0.26
  -3   7  -2    1.26    0.17
  -3   7  -2    1.34    0.19
  -3   7  -2    1.39    0.19
  -3   7  -2    0.99    0.12
   3  -7   2    0.78    0.30
   3  -7   2    1.47    0.21
  -4   7  -2   -0.11    0.06
  -4   7  -2    0.05    0.09
  -4   7  -2   -0.01    0.12
  -4   7  -2   -0.02    0.09
  -4   7  -2   -0.02    0.17
   4  -7   2   -0.23    0.09
   4  -7   2   -0.16    0.21
  -5   7  -2    0.60    0.16
  -5   7  -2    1.11    0.16
  -5   7  -2    1.00    0.24
  -5   7  -2    0.99    0.13
   5  -7   2    0.40    0.29
   5  -7   2    0.92    0.15
   5  -7   2    0.67    0.21
  -6   7  -2    0.19    0.20
  -6   7  -2   -0.15    0.12
  -6   7  -2    0.03    0.09
   6  -7   2   -0.28    0.23
   6  -7   2   -0.05    0.14
  -7   7  -2    0.05    0.19
  -7   7  -2    0.03    0.10
  -7   7  -2   -0.16    0.11
   7  -7   2    0.06    0.15
  -8   7  -2   -0.29    0.11
  -8   7  -2    0.17    0.12
  -8   7  -2    0.33    0.24
   8  -7   2    0.02    0.16
  11   6  -2   -0.01    0.13
  10   6  -2    0.14    0.14
  10   6  -2    0.63    0.45
  10   6  -2   -0.05    0.13
 -10  -6   2   -0.02    0.21
 -10  -6   2   -0.08    0.11
   9   6  -2    0.27    0.14
   9   6  -2    0.28    0.15
   9   6  -2    0.81    0.45
  -9  -6   2    0.04    0.19
  -9  -6   2    0.28    0.13
   8   6  -2    0.16    0.13
   8   6  -2    0.27    0.36
  -8  -6   2    0.07    0.11
  -8  -6   2    0.22    0.19
   7   6  -2    2.04    0.21
   7   6  -2    1.80    0.23
   7   6  -2    2.04    0.55
  -7  -6   2    2.08    0.22
  -7  -6   2    1.77    0.31
  -7  -6   2    1.53    0.18
   6   6  -2    0.30    0.14
   6   6  -2    0.11    0.33
   6   6  -2    0.26    0.12
  -6  -6   2    0.08    0.18
  -6  -6   2    0.25    0.12
  -6  -6   2    0.06    0.08
   5   6  -2    0.07    0.11
   5   6  -2    0.00    0.09
   5   6  -2   -0.10    0.23
  -5  -6   2   -0.04    0.09
  -5  -6   2    0.06    0.07
  -5  -6   2   -0.11    0.13
   4   6  -2    1.98    0.19
   4   6  -2    1.72    0.20
   4   6  -2    1.80    0.42
  -4  -6   2    2.02    0.20
  -4  -6   2    1.98    0.18
   3   6  -2    5.19    0.55
   3   6  -2    5.33    0.27
   3   6  -2    5.10    0.27
  -3  -6   2    5.16    0.25
  -3  -6   2    4.98    0.22
  -3  -6   2    5.32    0.27
   2   6  -2    8.46    0.66
   2   6  -2    8.46    0.34
   2   6  -2    8.11    0.31
  -2  -6   2    8.19    0.55
  -2  -6   2    8.27    0.33
  -2  -6   2    8.44    0.70
  -2  -6   2    8.85    0.33
   1   6  -2   11.16    0.38
   1   6  -2   11.55    0.39
   1   6  -2   11.82    0.78
   1   6  -2   12.37    0.38
  -1  -6   2   11.81    0.83
  -1  -6   2   11.09    0.64
  -1  -6   2   12.14    0.40
   0   6  -2    1.76    0.17
   0   6  -2    1.81    0.18
   0   6  -2    2.66    0.55
   0   6  -2    2.06    0.34
   0   6  -2    1.82    0.16
   0  -6   2    2.26    0.49
   0  -6   2    2.01    0.28
   0  -6   2    1.79    0.19
  -1   6  -2    0.17    0.09
  -1   6  -2    0.27    0.10
  -1   6  -2    0.66    0.43
  -1   6  -2    0.06    0.10
   1  -6   2    0.22    0.10
   1  -6   2    0.17    0.18
   1  -6   2    0.35    0.20
  -2   6  -2    2.99    0.20
  -2   6  -2    3.12    0.21
  -2   6  -2    2.79    0.22
   2  -6   2    2.55    0.41
   2  -6   2    2.59    0.22
   2  -6   2    2.85    0.52
  -3   6  -2    1.99    0.17
  -3   6  -2    1.66    0.16
  -3   6  -2    2.13    0.24
  -3   6  -2    1.92    0.20
  -3   6  -2    1.80    0.13
   3  -6   2    2.19    0.55
   3  -6   2    1.18    0.40
   3  -6   2    1.83    0.19
  -4   6  -2    3.14    0.19
  -4   6  -2    3.20    0.31
  -4   6  -2    3.26    0.22
  -4   6  -2    3.27    0.24
  -4   6  -2    3.20    0.19
   4  -6   2    1.89    0.54
   4  -6   2    3.36    0.62
   4  -6   2    3.29    0.23
  -5   6  -2    0.49    0.12
  -5   6  -2    0.68    0.12
  -5   6  -2    0.60    0.14
  -5   6  -2    0.79    0.22
  -5   6  -2    0.61    0.10
   5  -6   2    0.41    0.26
   5  -6   2    0.51    0.12
  -6   6  -2    1.01    0.16
  -6   6  -2    0.84    0.23
  -6   6  -2    1.40    0.18
   6  -6   2    1.00    0.25
   6  -6   2    0.63    0.28
  -7   6  -2    0.09    0.10
  -7   6  -2   -0.13    0.10
  -7   6  -2   -0.05    0.17
   7  -6   2    0.00    0.16
   7  -6   2   -0.27    0.21
  -8   6  -2    0.16    0.20
  -8   6  -2    0.06    0.12
  -8   6  -2   -0.10    0.10
   8  -6   2    0.07    0.17
   8  -6   2   -0.25    0.22
  -9   6  -2    0.18    0.21
  -9   6  -2    0.12    0.14
   9  -6   2   -0.31    0.23
   9  -6   2    0.21    0.19
  11   5  -2    0.36    0.15
  11   5  -2    1.44    0.56
 -11  -5   2    0.43    0.25
  10   5  -2    0.61    0.40
  10   5  -2    0.12    0.13
 -10  -5   2    0.23    0.20
 -10  -5   2   -0.15    0.09
   9   5  -2    0.10    0.12
   9   5  -2    0.10    0.13
   9   5  -2    0.35    0.35
  -9  -5   2    0.08    0.18
  -9  -5   2    0.07    0.13
  -9  -5   2    0.00    0.09
   8   5  -2   -0.01    0.14
   8   5  -2    0.16    0.12
   8   5  -2    0.33    0.34
  -8  -5   2    0.25    0.14
  -8  -5   2    0.20    0.11
  -8  -5   2    0.12    0.19
   7   5  -2    0.90    0.41
   7   5  -2    0.59    0.12
   7   5  -2    0.78    0.16
  -7  -5   2    0.62    0.11
  -7  -5   2    0.86    0.16
  -7  -5   2    0.71    0.23
  -7  -5   2    0.76    0.13
   6   5  -2    2.47    0.44
   6   5  -2    2.38    0.21
   6   5  -2    2.22    0.19
  -6  -5   2    2.37    0.29
  -6  -5   2    2.36    0.20
  -6  -5   2    2.10    0.17
   5   5  -2    0.01    0.09
   5   5  -2    0.07    0.25
   5   5  -2    0.16    0.09
  -5  -5   2    0.18    0.10
  -5  -5   2    0.24    0.09
  -5  -5   2    0.17    0.15
   4   5  -2    3.45    0.21
   4   5  -2    3.18    0.20
   4   5  -2    2.99    0.43
  -4  -5   2    3.13    0.22
  -4  -5   2    3.51    0.19
   3   5  -2    0.08    0.15
   3   5  -2    0.19    0.09
   3   5  -2    0.23    0.09
   3   5  -2    0.13    0.21
  -3  -5   2    0.21    0.14
  -3  -5   2    0.15    0.07
  -3  -5   2    0.11    0.04
  -3  -5   2    0.21    0.10
   2   5  -2    5.45    0.53
   2   5  -2    6.20    0.51
   2   5  -2    5.94    0.26
   2   5  -2    6.29    0.26
   2   5  -2    6.10    0.26
  -2  -5   2    6.27    0.26
  -2  -5   2    6.62    0.27
  -2  -5   2    6.15    0.44
  -2  -5   2    6.85    0.59
   1   5  -2    3.62    0.20
   1   5  -2    3.21    0.21
   1   5  -2    3.60    0.19
   1   5  -2    3.74    0.44
   1   5  -2    3.63    0.42
  -1  -5   2    3.49    0.22
  -1  -5   2    3.42    0.18
  -1  -5   2    3.63    0.32
  -1  -5   2    3.35    0.19
  -1  -5   2    3.53    0.51
   0   5  -2    8.00    0.28
   0   5  -2    7.92    0.29
   0   5  -2    8.33    0.62
   0   5  -2    9.13    0.63
   0   5  -2    7.85    0.49
   0   5  -2    8.01    0.29
   0  -5   2    8.43    0.27
   0  -5   2    9.11    0.30
   0  -5   2    8.60    0.68
   0  -5   2    7.96    0.30
   0  -5   2    8.00    0.48
  -1   5  -2    4.95    0.55
  -1   5  -2    3.89    0.33
  -1   5  -2    3.81    0.43
  -1   5  -2    4.17    0.20
  -1   5  -2    4.12    0.22
  -1   5  -2    3.93    0.20
   1  -5   2    4.46    0.20
   1  -5   2    4.38    0.53
   1  -5   2    4.50    0.21
   1  -5   2    4.64    0.23
   1  -5   2    4.21    0.37
  -2   5  -2    2.60    0.37
  -2   5  -2    2.86    0.17
  -2   5  -2    2.77    0.18
  -2   5  -2    2.62    0.19
   2  -5   2    2.62    0.48
   2  -5   2    3.28    0.20
   2  -5   2    2.77    0.16
   2  -5   2    2.38    0.36
  -3   5  -2    0.02    0.08
  -3   5  -2    0.06    0.07
  -3   5  -2    0.09    0.06
  -3   5  -2    0.10    0.11
  -3   5  -2    0.03    0.07
   3  -5   2   -0.17    0.27
   3  -5   2    0.12    0.08
   3  -5   2    0.10    0.17
  -4   5  -2    3.92    0.17
  -4   5  -2    3.55    0.28
  -4   5  -2    3.75    0.20
  -4   5  -2    3.53    0.19
  -4   5  -2    3.55    0.21
   4  -5   2    3.17    0.27
   4  -5   2    3.81    0.56
   4  -5   2    3.61    0.20
   4  -5   2    2.18    0.52
  -5   5  -2    0.27    0.07
  -5   5  -2    0.18    0.10
  -5   5  -2    0.35    0.09
  -5   5  -2    0.30    0.09
  -5   5  -2   -0.01    0.13
   5  -5   2    0.22    0.19
   5  -5   2    0.01    0.10
   5  -5   2    0.15    0.08
  -6   5  -2    2.70    0.21
  -6   5  -2    2.56    0.22
  -6   5  -2    2.27    0.17
  -6   5  -2    2.66    0.31
   6  -5   2    2.42    0.58
   6  -5   2    1.99    0.17
  -7   5  -2    1.02    0.17
  -7   5  -2    0.83    0.22
  -7   5  -2    0.63    0.12
   7  -5   2    0.49    0.24
   7  -5   2    0.91    0.23
  -8   5  -2   -0.05    0.08
  -8   5  -2    0.22    0.20
  -8   5  -2    0.31    0.14
   8  -5   2    0.20    0.17
   8  -5   2   -0.01    0.20
  -9   5  -2    0.40    0.22
  -9   5  -2    0.45    0.15
   9  -5   2    0.59    0.24
   9  -5   2    0.35    0.23
  11   4  -2    0.99    0.45
 -11  -4   2    0.05    0.22
  10   4  -2    0.50    0.14
  10   4  -2    0.85    0.44
 -10  -4   2    0.55    0.25
 -10  -4   2    0.33    0.10
 -10  -4   2    0.40    0.20
   9   4  -2    0.54    0.15
   9   4  -2    0.37    0.12
   9   4  -2    0.49    0.13
   9   4  -2    1.07    0.43
  -9  -4   2    0.96    0.22
  -9  -4   2    0.44    0.23
  -9  -4   2    0.58    0.11
   8   4  -2   -0.08    0.07
   8   4  -2    0.05    0.10
   8   4  -2   -0.01    0.11
   8   4  -2   -0.09    0.07
   8   4  -2    0.03    0.28
  -8  -4   2   -0.07    0.15
  -8  -4   2    0.00    0.08
  -8  -4   2    0.15    0.13
   7   4  -2    0.15    0.08
   7   4  -2    0.24    0.10
   7   4  -2    0.33    0.29
   7   4  -2    0.35    0.09
   7   4  -2    0.23    0.13
  -7  -4   2    0.28    0.08
  -7  -4   2    0.36    0.12
  -7  -4   2    0.37    0.10
  -7  -4   2    0.18    0.16
   6   4  -2    3.74    0.20
   6   4  -2    4.22    0.52
   6   4  -2    4.05    0.24
   6   4  -2    4.19    0.23
  -6  -4   2    4.14    0.20
  -6  -4   2    3.93    0.33
  -6  -4   2    4.00    0.22
  -6  -4   2    4.05    0.23
   5   4  -2    0.21    0.15
   5   4  -2    0.46    0.09
   5   4  -2    0.44    0.27
   5   4  -2    0.39    0.10
   5   4  -2    0.37    0.07
  -5  -4   2    0.37    0.10
  -5  -4   2    0.46    0.15
  -5  -4   2    0.55    0.11
  -5  -4   2    0.51    0.09
   4   4  -2   29.93    1.28
   4   4  -2   32.12    0.65
   4   4  -2   31.90    1.30
   4   4  -2   31.59    0.64
   4   4  -2   31.48    0.65
  -4  -4   2   31.25    0.62
  -4  -4   2   32.62    0.65
  -4  -4   2   30.31    0.65
   3   4  -2    8.38    0.59
   3   4  -2    8.74    0.56
   3   4  -2    8.57    0.28
   3   4  -2    8.74    0.29
  -3  -4   2    8.81    0.26
  -3  -4   2    8.68    0.28
  -3  -4   2    8.59    0.27
  -3  -4   2    8.61    0.29
   2   4  -2    9.23    0.60
   2   4  -2    9.13    0.29
   2   4  -2    8.85    0.29
   2   4  -2    9.40    0.29
   2   4  -2    9.07    0.53
  -2  -4   2    8.39    0.29
  -2  -4   2    9.12    0.51
  -2  -4   2    9.42    0.28
  -2  -4   2    9.64    0.62
  -2  -4   2    9.47    0.29
   1   4  -2   20.96    0.87
   1   4  -2   21.14    0.48
   1   4  -2   21.05    0.94
   1   4  -2   20.67    0.48
   1   4  -2   20.38    0.45
  -1  -4   2   21.47    0.48
  -1  -4   2   21.01    0.96
  -1  -4   2   20.44    0.44
  -1  -4   2   20.85    0.48
  -1  -4   2   21.08    0.83
   0   4  -2    1.05    0.27
   0   4  -2    0.54    0.09
   0   4  -2    0.60    0.16
   0   4  -2    0.86    0.11
   0   4  -2    1.04    0.27
   0   4  -2    0.71    0.10
   0  -4   2    0.66    0.18
   0  -4   2    0.67    0.10
   0  -4   2    0.72    0.16
   0  -4   2    0.73    0.10
   0  -4   2    0.77    0.11
  -1   4  -2   15.54    0.39
  -1   4  -2   15.89    0.79
  -1   4  -2   15.92    0.37
  -1   4  -2   15.61    0.63
  -1   4  -2   15.92    0.74
  -1   4  -2   15.55    0.39
   1  -4   2   15.35    0.67
   1  -4   2   15.20    0.38
   1  -4   2   14.78    0.35
   1  -4   2   15.29    0.80
   1  -4   2   15.98    0.40
  -2   4  -2   40.29    1.27
  -2   4  -2   38.91    0.75
  -2   4  -2   39.41    1.49
  -2   4  -2   40.71    0.70
  -2   4  -2   39.64    0.75
   2  -4   2   40.15    0.69
   2  -4   2   37.75    1.36
   2  -4   2   39.47    0.74
   2  -4   2   41.01    0.75
   2  -4   2   40.22    1.51
  -3   4  -2    0.02    0.06
  -3   4  -2    0.05    0.09
  -3   4  -2    0.09    0.06
  -3   4  -2    0.01    0.05
  -3   4  -2    0.01    0.09
  -3   4  -2    0.01    0.06
   3  -4   2   -0.09    0.23
   3  -4   2    0.02    0.06
   3  -4   2    0.04    0.07
   3  -4   2    0.01    0.05
   3  -4   2    0.02    0.05
   3  -4   2    0.00    0.12
  -4   4  -2    9.00    0.60
  -4   4  -2    9.37    0.24
  -4   4  -2    9.08    0.36
  -4   4  -2    9.10    0.31
  -4   4  -2    9.52    0.29
  -4   4  -2    9.27    0.28
   4  -4   2    9.68    0.50
   4  -4   2    9.28    0.28
   4  -4   2    8.94    0.64
   4  -4   2    9.37    0.28
   4  -4   2    9.46    0.69
  -5   4  -2    1.22    0.14
  -5   4  -2    1.28    0.14
  -5   4  -2    1.32    0.12
  -5   4  -2    1.00    0.18
  -5   4  -2    1.22    0.06
   5  -4   2    1.20    0.12
   5  -4   2    0.80    0.17
  -6   4  -2    1.09    0.13
  -6   4  -2    0.98    0.21
  -6   4  -2    1.01    0.16
   6  -4   2    0.87    0.20
   6  -4   2    0.57    0.22
   6  -4   2    0.64    0.09
  -7   4  -2   -0.12    0.15
  -7   4  -2    0.02    0.12
   7  -4   2   -0.03    0.17
  -8   4  -2    1.89    0.12
  -8   4  -2    2.00    0.24
  -8   4  -2    2.48    0.30
   8  -4   2    2.07    0.41
   8  -4   2    2.45    0.61
  -9   4  -2   -0.05    0.18
  -9   4  -2    0.15    0.13
   9  -4   2    0.11    0.16
   9  -4   2    0.05    0.18
 -10   4  -2    0.49    0.22
 -10   4  -2    0.81    0.21
  10  -4   2    0.54    0.24
  10  -4   2    0.63    0.23
  11   3  -2    0.65    0.38
 -11  -3   2   -0.08    0.20
 -11  -3   2   -0.09    0.19
 -11  -3   2    0.30    0.21
  10   3  -2    0.59    0.14
  10   3  -2    1.33    0.52
 -10  -3   2    0.64    0.24
 -10  -3   2    0.79    0.23
 -10  -3   2    0.52    0.23
 -10  -3   2    0.54    0.09
   9   3  -2    0.00    0.09
   9   3  -2    0.27    0.32
   9   3  -2    0.07    0.10
  -9  -3   2   -0.26    0.13
  -9  -3   2   -0.05    0.13
  -9  -3   2    0.11    0.07
  -9  -3   2    0.02    0.16
   8   3  -2    0.33    0.34
   8   3  -2    0.19    0.09
   8   3  -2    0.11    0.10
   8   3  -2    0.17    0.07
   8   3  -2    0.09    0.10
  -8  -3   2    0.02    0.08
  -8  -3   2    0.31    0.14
  -8  -3   2    0.21    0.18
  -8  -3   2    0.22    0.15
  -8  -3   2    0.20    0.05
  -8  -3   2    0.13    0.07
   7   3  -2    0.46    0.08
   7   3  -2    0.61    0.32
   7   3  -2    0.44    0.10
   7   3  -2    0.36    0.10
   7   3  -2    0.57    0.12
  -7  -3   2    0.68    0.09
  -7  -3   2    0.47    0.16
  -7  -3   2    0.52    0.14
  -7  -3   2    0.52    0.08
  -7  -3   2    0.61    0.19
  -7  -3   2    0.59    0.10
   6   3  -2    1.90    0.20
   6   3  -2    2.12    0.18
   6   3  -2    1.76    0.36
   6   3  -2    2.25    0.17
  -6  -3   2    1.93    0.14
  -6  -3   2    2.13    0.20
  -6  -3   2    1.96    0.18
  -6  -3   2    2.01    0.16
  -6  -3   2    1.98    0.14
  -6  -3   2    1.84    0.27
   5   3  -2    0.25    0.07
   5   3  -2    0.30    0.23
   5   3  -2    0.34    0.09
   5   3  -2    0.22    0.07
   5   3  -2    0.23    0.13
  -5  -3   2    0.33    0.14
  -5  -3   2    0.28    0.08
  -5  -3   2    0.31    0.07
  -5  -3   2    0.44    0.11
  -5  -3   2    0.40    0.08
   4   3  -2    0.02    0.06
   4   3  -2    0.04    0.05
   4   3  -2    0.01    0.17
   4   3  -2   -0.01    0.11
   4   3  -2    0.09    0.07
  -4  -3   2    0.04    0.05
  -4  -3   2    0.00    0.05
  -4  -3   2    0.02    0.03
  -4  -3   2    0.04    0.10
  -4  -3   2    0.00    0.06
  -4  -3   2   -0.04    0.05
   3   3  -2    0.06    0.06
   3   3  -2   -0.11    0.13
   3   3  -2   -0.01    0.11
   3   3  -2    0.03    0.06
   3   3  -2    0.09    0.07
  -3  -3   2    0.09    0.06
  -3  -3   2    0.05    0.03
  -3  -3   2   -0.01    0.05
  -3  -3   2    0.03    0.06
   2   3  -2    0.48    0.08
   2   3  -2    0.30    0.12
   2   3  -2    0.50    0.08
   2   3  -2    0.57    0.09
   2   3  -2    0.39    0.16
  -2  -3   2    0.43    0.07
  -2  -3   2    0.48    0.09
  -2  -3   2    0.64    0.10
  -2  -3   2    0.44    0.14
  -2  -3   2    0.45    0.07
   1   3  -2   14.15    0.34
   1   3  -2   14.42    0.61
   1   3  -2   13.85    0.34
   1   3  -2   14.39    0.69
   1   3  -2   14.07    0.33
  -1  -3   2   14.05    0.59
  -1  -3   2   14.71    0.70
  -1  -3   2   13.67    0.34
  -1  -3   2   14.48    0.33
  -1  -3   2   14.46    0.34
   0   3  -2   23.67    0.48
   0   3  -2   23.40    0.45
   0   3  -2   23.71    0.94
   0   3  -2   23.35    0.84
   0   3  -2   23.26    0.89
   0  -3   2   23.65    0.48
   0  -3   2   22.70    0.44
   0  -3   2   23.40    0.81
   0  -3   2   23.16    0.94
   0  -3   2   22.45    0.48
  -1   3  -2    7.17    0.41
  -1   3  -2    6.20    0.19
  -1   3  -2    6.50    0.44
  -1   3  -2    5.82    0.20
  -1   3  -2    6.42    0.36
  -1   3  -2    6.14    0.21
   1  -3   2    6.16    0.19
   1  -3   2    6.13    0.20
   1  -3   2    6.38    0.34
   1  -3   2    6.62    0.46
   1  -3   2    5.92    0.20
  -2   3  -2    0.25    0.06
  -2   3  -2    0.49    0.09
  -2   3  -2    0.24    0.10
  -2   3  -2    0.33    0.07
  -2   3  -2    0.18    0.06
  -2   3  -2    0.28    0.06
   2  -3   2    0.31    0.06
   2  -3   2    0.25    0.12
   2  -3   2    0.35    0.07
   2  -3   2    0.16    0.06
   2  -3   2    0.65    0.20
  -3   3  -2    0.03    0.04
  -3   3  -2    0.06    0.05
  -3   3  -2   -0.03    0.06
  -3   3  -2    0.02    0.05
  -3   3  -2    0.13    0.06
  -3   3  -2    0.02    0.08
   3  -3   2    0.04    0.07
   3  -3   2    0.07    0.04
   3  -3   2    0.07    0.05
   3  -3   2    0.06    0.04
   3  -3   2   -0.04    0.09
  -4   3  -2    1.49    0.11
  -4   3  -2    1.42    0.16
  -4   3  -2    1.37    0.13
  -4   3  -2    1.34    0.12
  -4   3  -2    1.32    0.06
  -4   3  -2    1.63    0.25
   4  -3   2    1.14    0.26
   4  -3   2    1.31    0.10
   4  -3   2    1.32    0.11
   4  -3   2    1.28    0.32
  -5   3  -2    1.16    0.13
  -5   3  -2    1.25    0.18
  -5   3  -2    1.21    0.12
   5  -3   2    1.20    0.10
   5  -3   2    1.12    0.10
   5  -3   2    0.81    0.20
   5  -3   2    1.02    0.29
  -6   3  -2    0.47    0.12
  -6   3  -2    0.35    0.08
  -6   3  -2    0.48    0.16
  -6   3  -2    0.39    0.06
   6  -3   2    0.42    0.06
   6  -3   2    0.31    0.17
   6  -3   2    0.41    0.06
   6  -3   2    0.56    0.16
  -7   3  -2    0.41    0.13
  -7   3  -2    0.31    0.05
  -7   3  -2    0.24    0.17
  -7   3  -2    0.31    0.06
   7  -3   2    0.29    0.04
   7  -3   2    0.21    0.18
   7  -3   2    0.32    0.04
  -8   3  -2    2.07    0.31
  -8   3  -2    1.99    0.23
   8  -3   2    2.55    0.43
  -9   3  -2    4.37    0.40
  -9   3  -2    3.91    0.33
   9  -3   2    4.16    0.50
   9  -3   2    4.20    0.66
 -10   3  -2    0.41    0.21
 -10   3  -2    0.35    0.17
  10  -3   2    0.38    0.19
  11   2  -2    0.59    0.39
 -11  -2   2   -0.16    0.20
 -11  -2   2    0.12    0.19
 -11  -2   2   -0.06    0.19
  10   2  -2    0.92    0.43
  10   2  -2    0.38    0.15
 -10  -2   2    0.61    0.21
 -10  -2   2    0.37    0.21
 -10  -2   2    0.70    0.26
   9   2  -2    0.81    0.17
   9   2  -2    0.52    0.13
  -9  -2   2    1.00    0.12
  -9  -2   2    1.16    0.23
  -9  -2   2    0.96    0.25
  -9  -2   2    0.98    0.21
   8   2  -2    4.91    0.19
   8   2  -2    4.87    0.24
   8   2  -2    4.73    0.38
  -8  -2   2    4.17    0.39
  -8  -2   2    5.38    0.35
  -8  -2   2    4.81    0.20
  -8  -2   2    5.04    0.32
  -8  -2   2    4.92    0.18
   7   2  -2    0.14    0.09
   7   2  -2    0.17    0.09
  -7  -2   2    0.17    0.12
  -7  -2   2    0.12    0.10
  -7  -2   2    0.16    0.07
  -7  -2   2    0.11    0.04
  -7  -2   2    0.11    0.13
  -7  -2   2    0.17    0.04
   6   2  -2   -0.03    0.07
   6   2  -2    0.02    0.06
   6   2  -2    0.03    0.06
   6   2  -2    0.04    0.06
  -6  -2   2    0.11    0.08
  -6  -2   2    0.05    0.05
  -6  -2   2    0.03    0.12
  -6  -2   2    0.01    0.05
  -6  -2   2   -0.03    0.09
  -6  -2   2    0.04    0.06
  -6  -2   2    0.05    0.04
   5   2  -2    0.78    0.15
   5   2  -2    0.87    0.10
   5   2  -2    0.84    0.11
   5   2  -2    0.84    0.10
   5   2  -2    0.71    0.09
  -5  -2   2    0.74    0.09
  -5  -2   2    0.75    0.11
  -5  -2   2    0.71    0.09
  -5  -2   2    0.81    0.16
  -5  -2   2    0.97    0.13
  -5  -2   2    0.86    0.13
   4   2  -2    9.98    0.27
   4   2  -2   10.40    0.38
   4   2  -2   10.62    0.27
   4   2  -2   10.22    0.28
   4   2  -2   10.67    0.29
  -4  -2   2   10.12    0.37
  -4  -2   2   10.24    0.40
  -4  -2   2   10.46    0.27
  -4  -2   2    9.98    0.30
  -4  -2   2   10.33    0.26
  -4  -2   2   10.19    0.28
  -4  -2   2    9.89    0.31
   3   2  -2    2.36    0.13
   3   2  -2    2.33    0.16
   3   2  -2    2.33    0.29
   3   2  -2    2.32    0.13
  -3  -2   2    2.17    0.12
  -3  -2   2    2.18    0.13
  -3  -2   2    2.20    0.13
  -3  -2   2    2.13    0.14
  -3  -2   2    2.28    0.12
   2   2  -2   -0.01    0.04
   2   2  -2    0.01    0.05
   2   2  -2    0.12    0.09
   2   2  -2   -0.01    0.05
  -2  -2   2   -0.05    0.04
  -2  -2   2    0.02    0.03
  -2  -2   2    0.05    0.09
  -2  -2   2    0.01    0.04
  -2  -2   2   -0.05    0.05
   1   2  -2   64.88    1.99
   1   2  -2   69.17    1.09
   1   2  -2   65.40    1.03
   1   2  -2   66.32    1.07
   1   2  -2   66.88    2.05
  -1  -2   2   68.29    1.08
  -1  -2   2   67.82    1.03
  -1  -2   2   69.80    1.51
  -1  -2   2   66.95    1.08
  -1  -2   2   68.54    2.06
   0   2  -2   15.18    0.63
   0   2  -2   14.17    0.30
   0   2  -2   14.27    0.32
   0   2  -2   14.70    0.32
   0   2  -2   15.28    0.64
   0   2  -2   14.55    0.52
   0  -2   2   14.15    0.30
   0  -2   2   14.28    0.31
   0  -2   2   13.90    0.32
   0  -2   2   15.14    0.64
   0  -2   2   13.56    0.50
  -1   2  -2   42.40    0.68
  -1   2  -2   41.95    0.72
  -1   2  -2   41.19    0.71
  -1   2  -2   44.01    1.42
  -1   2  -2   43.99    1.39
  -1   2  -2   43.63    1.27
   1  -2   2   43.39    1.42
   1  -2   2   42.24    0.72
   1  -2   2   41.75    0.71
   1  -2   2   42.40    1.38
   1  -2   2   43.38    1.26
   1  -2   2   41.85    0.68
  -2   2  -2    9.04    0.42
  -2   2  -2    9.06    0.21
  -2   2  -2    9.20    0.23
  -2   2  -2    9.21    0.19
  -2   2  -2    9.12    0.25
  -2   2  -2    9.02    0.50
   2  -2   2    9.22    0.22
   2  -2   2    8.84    0.23
   2  -2   2    9.45    0.52
   2  -2   2    9.95    0.46
   2  -2   2    9.37    0.21
  -3   2  -2    5.38    0.16
  -3   2  -2    5.26    0.16
  -3   2  -2    5.42    0.22
  -3   2  -2    5.53    0.12
  -3   2  -2    5.24    0.39
  -3   2  -2    5.06    0.20
   3  -2   2    5.30    0.16
   3  -2   2    5.32    0.42
   3  -2   2    5.42    0.14
   3  -2   2    5.25    0.16
   3  -2   2    5.52    0.37
  -4   2  -2   22.24    0.40
  -4   2  -2   21.05    0.53
  -4   2  -2   22.02    0.52
   4  -2   2   22.41    0.92
   4  -2   2   21.69    0.35
   4  -2   2   21.36    0.39
   4  -2   2   21.61    0.97
   4  -2   2   22.00    0.40
  -5   2  -2    1.72    0.10
  -5   2  -2    1.66    0.17
  -5   2  -2    1.84    0.15
  -5   2  -2    1.73    0.09
   5  -2   2    1.62    0.08
   5  -2   2    1.67    0.31
   5  -2   2    1.60    0.08
   5  -2   2    1.60    0.30
  -6   2  -2    0.47    0.06
  -6   2  -2    0.56    0.14
  -6   2  -2    0.47    0.07
  -6   2  -2    0.68    0.19
  -6   2  -2    0.45    0.11
   6  -2   2    0.48    0.04
   6  -2   2    0.38    0.15
   6  -2   2    0.47    0.04
   6  -2   2    0.44    0.17
  -7   2  -2    0.63    0.21
  -7   2  -2    0.92    0.18
  -7   2  -2    0.93    0.16
   7  -2   2    0.80    0.23
   7  -2   2    1.57    0.38
  -8   2  -2    8.96    0.45
  -8   2  -2    8.68    0.51
  -8   2  -2    8.91    0.41
   8  -2   2    8.75    0.77
  -9   2  -2    0.63    0.18
  -9   2  -2    0.53    0.21
  -9   2  -2    0.47    0.28
   9  -2   2    0.80    0.27
   9  -2   2    0.51    0.19
 -10   2  -2    2.53    0.29
 -10   2  -2    2.24    0.32
  10  -2   2    4.04    0.61
  10  -2   2    2.80    0.46
  11  -2   2    4.07    0.55
  11   1  -2    0.09    0.13
 -11  -1   2   -0.01    0.18
 -11  -1   2   -0.05    0.23
 -11  -1   2   -0.03    0.18
  10   1  -2    2.15    0.37
 -10  -1   2    2.30    0.39
 -10  -1   2    2.63    0.31
 -10  -1   2    2.87    0.34
   9   1  -2    4.93    0.45
   9   1  -2    3.90    0.21
  -9  -1   2    4.34    0.14
  -9  -1   2    4.05    0.41
  -9  -1   2    4.75    0.35
  -9  -1   2    5.27    0.36
   8   1  -2    8.84    0.53
   8   1  -2    8.39    0.28
  -8  -1   2    8.26    0.40
  -8  -1   2    8.31    0.22
  -8  -1   2    9.04    0.42
  -8  -1   2    8.69    0.23
  -8  -1   2    8.91    0.50
   7   1  -2    7.66    0.22
   7   1  -2    7.37    0.25
   7   1  -2    7.62    0.46
  -7  -1   2    7.76    0.35
  -7  -1   2    7.39    0.21
  -7  -1   2    7.73    0.43
  -7  -1   2    8.06    0.23
  -7  -1   2    7.54    0.35
   6   1  -2    1.13    0.12
   6   1  -2    0.98    0.19
   6   1  -2    1.04    0.10
   6   1  -2    0.91    0.10
  -6  -1   2    0.95    0.18
  -6  -1   2    1.22    0.18
  -6  -1   2    1.07    0.09
  -6  -1   2    1.09    0.11
  -6  -1   2    1.01    0.15
  -6  -1   2    1.01    0.07
   5   1  -2    0.45    0.10
   5   1  -2    0.49    0.09
   5   1  -2    0.61    0.08
   5   1  -2    0.70    0.08
  -5  -1   2    0.71    0.14
  -5  -1   2    0.75    0.08
  -5  -1   2    0.68    0.12
  -5  -1   2    0.68    0.08
  -5  -1   2    0.68    0.07
  -5  -1   2    0.67    0.11
  -5  -1   2    0.59    0.08
   4   1  -2   -0.03    0.04
   4   1  -2   -0.05    0.05
   4   1  -2   -0.09    0.04
   4   1  -2   -0.01    0.05
  -4  -1   2    0.00    0.06
  -4  -1   2   -0.01    0.04
  -4  -1   2   -0.09    0.05
  -4  -1   2    0.02    0.03
  -4  -1   2    0.00    0.05
  -4  -1   2   -0.02    0.08
  -4  -1   2   -0.07    0.04
  -4  -1   2    0.00    0.04
   3   1  -2    6.65    0.19
   3   1  -2    7.15    0.19
   3   1  -2    7.11    0.20
   3   1  -2    7.33    0.30
  -3  -1   2    7.00    0.29
  -3  -1   2    6.92    0.19
  -3  -1   2    6.86    0.19
  -3  -1   2    7.15    0.21
  -3  -1   2    6.98    0.23
  -3  -1   2    6.91    0.22
   2   1  -2    3.43    0.26
   2   1  -2    3.07    0.17
   2   1  -2    2.94    0.12
   2   1  -2    2.97    0.13
   2   1  -2    2.94    0.13
   2   1  -2    2.94    0.13
  -2  -1   2    3.16    0.12
  -2  -1   2    2.94    0.13
  -2  -1   2    3.06    0.12
  -2  -1   2    3.19    0.17
  -2  -1   2    3.06    0.12
   1   1  -2   31.16    0.52
   1   1  -2   29.91    0.51
   1   1  -2   30.96    0.53
   1   1  -2   32.04    1.00
   1   1  -2   30.79    0.54
   1   1  -2   30.91    0.76
  -1  -1   2   31.26    0.52
  -1  -1   2   32.25    0.76
  -1  -1   2   32.92    1.01
  -1  -1   2   30.25    0.54
  -1  -1   2   30.70    0.53
   0   1  -2    4.32    0.13
   0   1  -2    4.43    0.13
   0   1  -2    5.07    0.31
   0   1  -2    4.62    0.26
   0   1  -2    4.44    0.14
   0   1  -2    4.39    0.13
   0  -1   2    4.36    0.13
   0  -1   2    4.48    0.14
   0  -1   2    4.89    0.28
   0  -1   2    4.12    0.13
   0  -1   2    4.48    0.13
  -1   1  -2   45.40    1.39
  -1   1  -2   44.17    0.71
  -1   1  -2   44.00    0.71
  -1   1  -2   42.89    0.70
  -1   1  -2   44.33    0.66
  -1   1  -2   45.95    1.44
   1  -1   2   43.34    0.70
   1  -1   2   44.56    0.66
   1  -1   2   41.14    0.70
   1  -1   2   45.84    1.44
   1  -1   2   42.09    0.67
   1  -1   2   44.39    1.39
  -2   1  -2    3.00    0.13
  -2   1  -2    2.75    0.27
  -2   1  -2    3.28    0.09
  -2   1  -2    3.15    0.11
  -2   1  -2    3.12    0.11
  -2   1  -2    2.68    0.24
   2  -1   2    3.13    0.09
   2  -1   2    3.02    0.28
   2  -1   2    2.88    0.27
   2  -1   2    3.09    0.11
   2  -1   2    3.19    0.10
   2  -1   2    3.04    0.10
  -3   1  -2   11.77    0.31
  -3   1  -2   11.06    0.30
  -3   1  -2   11.66    0.37
   3  -1   2   10.88    0.21
   3  -1   2   11.19    0.22
   3  -1   2   10.82    0.57
   3  -1   2   11.24    0.56
   3  -1   2   11.18    0.22
  -4   1  -2    0.03    0.05
  -4   1  -2   -0.01    0.03
  -4   1  -2    0.11    0.11
  -4   1  -2    0.02    0.03
  -4   1  -2    0.03    0.07
   4  -1   2    0.03    0.03
   4  -1   2    0.02    0.02
   4  -1   2    0.07    0.03
   4  -1   2   -0.05    0.07
   4  -1   2   -0.03    0.07
  -5   1  -2    1.40    0.15
  -5   1  -2    1.56    0.14
  -5   1  -2    1.64    0.21
   5  -1   2    1.44    0.29
   5  -1   2    1.02    0.28
  -6   1  -2    0.46    0.11
  -6   1  -2    0.36    0.13
  -6   1  -2    0.34    0.17
   6  -1   2    0.20    0.13
  -7   1  -2    5.72    0.42
  -7   1  -2    5.93    0.31
  -7   1  -2    5.71    0.33
   7  -1   2    5.73    0.54
  -8   1  -2    8.14    0.43
  -8   1  -2    7.80    0.38
  -8   1  -2    7.93    0.49
   8  -1   2    8.54    0.72
  -9   1  -2    2.09    0.29
  -9   1  -2    2.59    0.27
  -9   1  -2    1.98    0.34
   9  -1   2    3.00    0.53
   9  -1   2    2.59    0.39
 -10   1  -2    3.42    0.34
 -10   1  -2    3.41    0.36
 -10   1  -2    3.11    0.44
  10  -1   2    4.34    0.49
  11   0  -2    0.14    0.15
 -11   0   2   -0.08    0.18
 -11   0   2    0.10    0.20
 -11   0   2   -0.11    0.24
  10   0  -2    1.89    0.38
 -10   0   2    2.00    0.29
 -10   0   2    1.61    0.28
 -10   0   2    1.52    0.30
   9   0  -2    0.60    0.19
  -9   0   2    0.96    0.22
  -9   0   2    1.20    0.24
  -9   0   2    0.70    0.22
   8   0  -2    0.39    0.09
   8   0  -2    0.29    0.15
   8   0  -2    0.30    0.05
  -8   0   2    0.61    0.17
  -8   0   2    0.39    0.16
  -8   0   2    0.23    0.06
  -8   0   2    0.23    0.06
  -8   0   2    0.26    0.18
   7   0  -2    0.73    0.09
   7   0  -2    0.67    0.15
   7   0  -2    0.87    0.12
   7   0  -2    0.83    0.09
  -7   0   2    0.82    0.10
  -7   0   2    0.61    0.17
  -7   0   2    1.08    0.18
  -7   0   2    0.86    0.10
  -7   0   2    1.00    0.20
   6   0  -2    0.00    0.06
   6   0  -2    0.03    0.08
   6   0  -2    0.04    0.04
   6   0  -2   -0.01    0.05
  -6   0   2   -0.06    0.02
  -6   0   2   -0.04    0.05
  -6   0   2   -0.03    0.09
  -6   0   2    0.01    0.04
  -6   0   2    0.07    0.09
  -6   0   2   -0.05    0.09
   5   0  -2    0.70    0.09
   5   0  -2    0.42    0.11
   5   0  -2    0.62    0.08
   5   0  -2    0.71    0.09
  -5   0   2    0.59    0.11
  -5   0   2    0.58    0.07
  -5   0   2    0.66    0.14
  -5   0   2    0.65    0.07
  -5   0   2    0.70    0.12
   4   0  -2    2.38    0.12
   4   0  -2    2.35    0.22
   4   0  -2    2.28    0.12
   4   0  -2    2.37    0.11
  -4   0   2    2.51    0.21
  -4   0   2    2.35    0.16
  -4   0   2    2.43    0.16
  -4   0   2    2.32    0.11
  -4   0   2    2.29    0.18
  -4   0   2    2.32    0.10
  -4   0   2    2.38    0.10
  -4   0   2    2.35    0.13
   3   0  -2    0.07    0.04
   3   0  -2    0.10    0.05
   3   0  -2    0.00    0.04
   3   0  -2    0.02    0.05
  -3   0   2    0.05    0.03
  -3   0   2    0.09    0.04
  -3   0   2    0.08    0.06
  -3   0   2    0.08    0.04
  -3   0   2    0.06    0.05
  -3   0   2    0.04    0.04
  -3   0   2    0.11    0.07
  -3   0   2    0.08    0.05
   2   0  -2   21.00    0.41
   2   0  -2   21.93    0.40
   2   0  -2   23.29    0.65
   2   0  -2   21.60    0.42
   2   0  -2   23.61    0.43
  -2   0   2   25.54    0.45
  -2   0   2   23.30    0.41
  -2   0   2   22.38    0.64
  -2   0   2   22.53    0.42
  -2   0   2   24.88    0.40
   1   0  -2   25.26    0.75
   1   0  -2   25.67    0.43
   1   0  -2   25.00    0.93
   1   0  -2   25.41    0.45
   1   0  -2   25.43    0.43
   1   0  -2   24.26    0.45
   1   0  -2   24.62    0.64
  -1   0   2   25.14    0.65
  -1   0   2   24.82    0.42
  -1   0   2   24.84    0.43
  -1   0   2   25.33    0.42
  -1   0   2   25.71    0.75
  -1   0   2   24.63    0.45
  -1   0   2   24.42    0.44
   0   0  -2    4.04    0.20
   0   0  -2    4.21    0.13
   0   0  -2    4.04    0.12
   0   0  -2    4.59    0.28
   0   0  -2    4.35    0.19
   0   0  -2    4.26    0.12
   0   0  -2    4.36    0.12
   0   0   2    4.26    0.21
   0   0   2    4.21    0.12
   0   0   2    4.20    0.13
   0   0   2    4.22    0.18
   0   0   2    4.16    0.12
   0   0   2    4.21    0.12
   0   0   2    4.64    0.29
  -1   0  -2   31.50    0.55
  -1   0  -2   33.80    0.93
  -1   0  -2   33.15    0.50
  -1   0  -2   32.51    0.53
  -1   0  -2   31.22    0.52
  -1   0  -2   30.95    0.51
  -1   0  -2   32.67    1.10
   1   0   2   31.63    0.51
   1   0   2   33.39    1.11
   1   0   2   31.37    0.55
   1   0   2   31.92    0.52
   1   0   2   32.70    0.93
   1   0   2   31.71    1.02
   1   0   2   32.15    0.50
  -2   0  -2   28.49    1.03
  -2   0  -2   27.86    0.52
  -2   0  -2   28.70    0.46
  -2   0  -2   30.28    0.64
   2   0   2   28.67    0.47
   2   0   2   29.04    1.04
   2   0   2   28.56    0.44
   2   0   2   28.54    0.89
   2   0   2   27.87    0.49
   2   0   2   28.75    0.46
  -3   0  -2    0.52    0.11
  -3   0  -2    0.36    0.07
  -3   0  -2    0.63    0.08
  -3   0  -2    0.41    0.04
  -3   0  -2    0.46    0.05
   3   0   2    0.41    0.05
   3   0   2    0.47    0.04
   3   0   2    0.47    0.05
  -4   0  -2    1.74    0.05
  -4   0  -2    1.52    0.13
  -4   0  -2    1.89    0.14
  -4   0  -2    1.82    0.18
  -4   0  -2    1.73    0.05
   4   0   2    1.61    0.07
  -5   0  -2    0.72    0.15
  -5   0  -2    0.92    0.13
  -5   0  -2    0.85    0.12
   5   0   2    0.79    0.05
  -6   0  -2    0.28    0.12
  -6   0  -2    0.23    0.09
  -6   0  -2    0.16    0.14
   6   0   2    0.26    0.03
  -7   0  -2    1.37    0.20
  -7   0  -2    1.65    0.18
  -7   0  -2    1.22    0.23
  -8   0  -2    0.34    0.16
  -8   0  -2    0.26    0.20
  -8   0  -2    0.37    0.13
  -9   0  -2    1.27    0.22
  -9   0  -2    1.19    0.29
  -9   0  -2    1.10    0.22
   9   0   2    0.93    0.21
 -10   0  -2    0.72    0.29
 -10   0  -2    1.00    0.22
 -10   0  -2    1.05    0.23
  10   0   2    0.77    0.20
  11  -1  -2    0.13    0.18
 -11   1   2    0.08    0.19
 -11   1   2   -0.40    0.24
 -11   1   2   -0.22    0.19
  10  -1  -2    1.19    0.27
 -10   1   2    1.30    0.26
 -10   1   2    1.35    0.31
 -10   1   2    1.75    0.30
  -9   1   2   -0.11    0.18
  -9   1   2   -0.08    0.16
  -9   1   2   -0.04    0.14
   8  -1  -2    1.28    0.25
   8  -1  -2    1.95    0.32
  -8   1   2    1.64    0.23
  -8   1   2    1.47    0.10
  -8   1   2    1.27    0.22
  -8   1   2    1.35    0.25
  -8   1   2    1.47    0.10
   7  -1  -2    2.82    0.12
   7  -1  -2    2.99    0.36
   7  -1  -2    3.19    0.34
   7  -1  -2    2.91    0.13
   7  -1  -2    2.82    0.14
  -7   1   2    2.92    0.14
  -7   1   2    2.81    0.13
  -7   1   2    3.10    0.24
  -7   1   2    3.24    0.31
  -7   1   2    2.73    0.27
   6  -1  -2    6.94    0.20
   6  -1  -2    6.54    0.20
   6  -1  -2    7.03    0.20
   6  -1  -2    6.88    0.46
  -6   1   2    6.88    0.21
  -6   1   2    7.14    0.34
  -6   1   2    7.11    0.32
  -6   1   2    6.95    0.36
  -6   1   2    6.57    0.15
   5  -1  -2   12.29    0.28
   5  -1  -2   12.42    0.57
   5  -1  -2   12.61    0.28
   5  -1  -2   12.21    0.27
   5  -1  -2   12.51    0.29
  -5   1   2   12.41    0.40
  -5   1   2   12.35    0.40
  -5   1   2   12.48    0.30
  -5   1   2   12.97    0.44
  -5   1   2   12.28    0.24
   4  -1  -2   29.12    0.51
   4  -1  -2   29.65    0.93
   4  -1  -2   28.36    0.53
   4  -1  -2   29.71    0.52
   4  -1  -2   29.43    0.53
  -4   1   2   29.10    0.52
  -4   1   2   29.21    0.64
  -4   1   2   28.33    0.47
  -4   1   2   29.51    0.70
  -4   1   2   29.85    0.64
  -4   1   2   29.53    0.54
   3  -1  -2    0.78    0.08
   3  -1  -2    0.85    0.07
   3  -1  -2    0.53    0.10
   3  -1  -2    0.80    0.08
   3  -1  -2    0.76    0.08
  -3   1   2    0.82    0.11
  -3   1   2    0.70    0.08
  -3   1   2    0.70    0.14
  -3   1   2    0.74    0.09
  -3   1   2    0.80    0.11
  -3   1   2    0.78    0.10
   2  -1  -2    0.77    0.07
   2  -1  -2    0.67    0.07
   2  -1  -2    0.73    0.08
   2  -1  -2    0.81    0.09
   2  -1  -2    0.85    0.13
  -2   1   2    0.99    0.10
  -2   1   2    0.62    0.09
  -2   1   2    0.66    0.07
  -2   1   2    0.81    0.08
  -2   1   2    0.73    0.12
  -2   1   2    0.72    0.07
  -2   1   2    0.67    0.09
   1  -1  -2    1.34    0.13
   1  -1  -2    1.22    0.08
   1  -1  -2    1.26    0.09
   1  -1  -2    1.38    0.09
   1  -1  -2    1.44    0.10
  -1   1   2    1.39    0.09
  -1   1   2    1.83    0.31
  -1   1   2    1.24    0.10
  -1   1   2    1.16    0.12
  -1   1   2    1.22    0.08
  -1   1   2    1.28    0.08
   0  -1  -2   29.76    0.98
   0  -1  -2   29.00    0.53
   0  -1  -2   29.70    0.75
   0  -1  -2   29.65    1.03
   0  -1  -2   30.50    0.52
   0  -1  -2   29.89    0.50
   0   1   2   30.36    0.49
   0   1   2   30.10    0.54
   0   1   2   30.17    0.50
   0   1   2   29.95    0.75
   0   1   2   30.06    0.52
   0   1   2   30.51    1.04
  -1  -1  -2    0.33    0.08
  -1  -1  -2    0.45    0.05
  -1  -1  -2    0.67    0.09
  -1  -1  -2    0.43    0.06
  -1  -1  -2    0.51    0.05
  -1  -1  -2    0.58    0.13
   1   1   2    0.42    0.05
   1   1   2    0.35    0.09
   1   1   2    0.41    0.05
   1   1   2    0.39    0.05
  -2  -1  -2    7.67    0.35
  -2  -1  -2    7.55    0.25
  -2  -1  -2    7.57    0.18
  -2  -1  -2    7.44    0.18
  -2  -1  -2    7.10    0.42
  -2  -1  -2    7.52    0.17
   2   1   2    7.37    0.18
   2   1   2    7.62    0.18
   2   1   2    7.43    0.36
   2   1   2    7.62    0.17
   2   1   2    7.32    0.43
  -3  -1  -2  136.69    2.09
  -3  -1  -2  124.52    1.89
  -3  -1  -2  126.45    2.02
  -3  -1  -2  128.30    2.04
  -3  -1  -2  126.70    2.39
   3   1   2  126.55    2.02
   3   1   2  128.67    3.68
   3   1   2  127.87    3.98
   3   1   2  126.58    1.94
   3   1   2  128.76    1.98
  -4  -1  -2   16.68    0.29
  -4  -1  -2   16.29    0.30
  -4  -1  -2   16.38    0.28
  -4  -1  -2   16.30    0.41
  -4  -1  -2   17.40    0.43
  -4  -1  -2   16.29    0.50
   4   1   2   16.41    0.28
   4   1   2   16.34    0.29
   4   1   2   16.32    0.71
  -5  -1  -2   11.25    0.19
  -5  -1  -2   11.48    0.36
  -5  -1  -2   11.41    0.44
  -5  -1  -2   11.31    0.36
   5   1   2   11.26    0.61
   5   1   2   11.10    0.19
   5   1   2   11.22    0.19
  -6  -1  -2   15.43    0.46
  -6  -1  -2   15.52    0.47
  -6  -1  -2   15.06    0.56
   6   1   2   14.82    0.29
   6   1   2   15.20    0.80
  -7  -1  -2    2.07    0.22
  -7  -1  -2    1.93    0.30
  -7  -1  -2    1.98    0.19
   7   1   2    2.04    0.10
   7   1   2    2.19    0.38
  -8  -1  -2    0.88    0.24
  -8  -1  -2    0.82    0.18
  -8  -1  -2    0.83    0.17
   8   1   2    1.37    0.40
   8   1   2    0.95    0.09
   8   1   2    0.93    0.07
  -9  -1  -2    0.70    0.20
  -9  -1  -2    0.76    0.19
  -9  -1  -2    0.74    0.24
   9   1   2    0.85    0.35
   9   1   2    0.43    0.14
 -10  -1  -2    2.26    0.28
 -10  -1  -2    1.97    0.35
 -10  -1  -2    2.26    0.32
  10   1   2    2.99    0.40
 -11  -1  -2   -0.29    0.23
 -11  -1  -2    0.05    0.15
 -11  -1  -2    0.14    0.19
  11   1   2    0.85    0.38
  11   1   2    0.07    0.11
  10  -2  -2    0.16    0.17
 -10   2   2   -0.03    0.24
 -10   2   2    0.23    0.19
 -10   2   2    0.68    0.22
   9  -2  -2    0.20    0.16
  -9   2   2    0.11    0.21
  -9   2   2    0.39    0.20
  -9   2   2    0.21    0.16
   8  -2  -2    0.39    0.15
   8  -2  -2    0.30    0.16
  -8   2   2    0.36    0.07
  -8   2   2    0.44    0.06
  -8   2   2    0.30    0.19
  -8   2   2    0.58    0.20
  -8   2   2    0.51    0.17
   7  -2  -2   -0.12    0.11
   7  -2  -2   -0.06    0.05
   7  -2  -2   -0.01    0.04
   7  -2  -2   -0.01    0.09
  -7   2   2   -0.06    0.05
  -7   2   2   -0.01    0.14
  -7   2   2   -0.06    0.06
  -7   2   2   -0.08    0.11
  -7   2   2    0.01    0.14
   6  -2  -2    0.62    0.08
   6  -2  -2    0.49    0.13
   6  -2  -2    0.56    0.16
   6  -2  -2    0.62    0.08
   6  -2  -2    0.64    0.08
  -6   2   2    0.73    0.05
  -6   2   2    0.57    0.15
  -6   2   2    0.70    0.16
  -6   2   2    0.82    0.15
  -6   2   2    0.67    0.09
   5  -2  -2    0.21    0.06
   5  -2  -2    0.15    0.06
   5  -2  -2    0.21    0.05
   5  -2  -2    0.17    0.11
   5  -2  -2    0.16    0.08
  -5   2   2    0.19    0.11
  -5   2   2    0.21    0.09
  -5   2   2    0.23    0.07
  -5   2   2    0.09    0.10
  -5   2   2    0.11    0.06
   4  -2  -2   46.40    1.47
   4  -2  -2   46.76    0.79
   4  -2  -2   46.13    0.82
   4  -2  -2   46.31    1.34
   4  -2  -2   47.95    0.81
  -4   2   2   47.14    0.79
  -4   2   2   44.87    0.91
  -4   2   2   47.69    0.81
  -4   2   2   46.06    0.93
  -4   2   2   46.47    0.99
   3  -2  -2    0.04    0.07
   3  -2  -2    0.20    0.06
   3  -2  -2    0.16    0.05
   3  -2  -2    0.12    0.05
   3  -2  -2    0.09    0.05
  -3   2   2    0.12    0.05
  -3   2   2    0.07    0.06
  -3   2   2    0.13    0.06
  -3   2   2    0.14    0.06
  -3   2   2    0.15    0.09
  -3   2   2    0.11    0.06
   2  -2  -2   16.84    0.36
   2  -2  -2   16.29    0.34
   2  -2  -2   15.66    0.69
   2  -2  -2   15.76    0.55
   2  -2  -2   16.09    0.36
   2  -2  -2   17.20    0.59
  -2   2   2   17.50    0.36
  -2   2   2   16.57    0.36
  -2   2   2   16.61    0.57
  -2   2   2   16.25    0.34
  -2   2   2   16.04    0.54
  -2   2   2   16.50    0.39
   1  -2  -2    0.00    0.05
   1  -2  -2    0.07    0.05
   1  -2  -2    0.06    0.05
   1  -2  -2    0.01    0.05
  -1   2   2    0.00    0.04
  -1   2   2    0.00    0.01
   0  -2  -2  925.84   13.85
   0  -2  -2  953.06   20.36
   0  -2  -2  862.76   26.42
   0  -2  -2  944.67   14.70
   0  -2  -2  981.80   13.89
   0   2   2  947.98   13.90
   0   2   2  911.32   27.67
   0   2   2  967.61   13.84
   0   2   2  950.46   20.28
   0   2   2  897.78   26.50
  -1  -2  -2    3.15    0.28
  -1  -2  -2    4.09    0.15
  -1  -2  -2    3.76    0.15
  -1  -2  -2    3.93    0.15
  -1  -2  -2    3.92    0.20
  -1  -2  -2    4.26    0.32
  -1  -2  -2    4.18    0.15
   1   2   2    4.06    0.16
   1   2   2    3.88    0.14
   1   2   2    3.62    0.18
   1   2   2    3.23    0.31
  -2  -2  -2  951.51   17.29
  -2  -2  -2  973.62   14.18
  -2  -2  -2  980.86   15.08
  -2  -2  -2  932.07   14.14
  -2  -2  -2 1000.00   27.41
   2   2   2  950.83   28.95
   2   2   2  969.68   27.41
   2   2   2  950.89   14.14
   2   2   2  927.72   20.47
  -3  -2  -2    5.84    0.17
  -3  -2  -2    5.84    0.26
  -3  -2  -2    5.56    0.36
  -3  -2  -2    5.75    0.17
  -3  -2  -2    5.74    0.17
   3   2   2    5.90    0.17
   3   2   2    4.99    0.37
   3   2   2    5.80    0.16
  -4  -2  -2    8.33    0.27
  -4  -2  -2    8.19    0.20
  -4  -2  -2    8.26    0.20
  -4  -2  -2    8.05    0.20
  -4  -2  -2    8.38    0.34
  -4  -2  -2    7.97    0.27
   4   2   2    7.35    0.47
   4   2   2    7.90    0.19
   4   2   2    7.85    0.20
  -5  -2  -2    4.02    0.12
  -5  -2  -2    3.89    0.13
  -5  -2  -2    3.88    0.20
  -5  -2  -2    3.83    0.21
  -5  -2  -2    3.89    0.27
   5   2   2    3.94    0.39
   5   2   2    3.85    0.13
   5   2   2    3.78    0.13
  -6  -2  -2    0.90    0.18
  -6  -2  -2    1.10    0.08
  -6  -2  -2    1.23    0.14
  -6  -2  -2    0.95    0.07
  -6  -2  -2    0.94    0.15
   6   2   2    1.06    0.10
   6   2   2    1.08    0.29
   6   2   2    1.02    0.07
   6   2   2    1.03    0.07
  -7  -2  -2    0.81    0.20
  -7  -2  -2    0.79    0.05
  -7  -2  -2    1.00    0.16
  -7  -2  -2    1.13    0.18
  -7  -2  -2    0.78    0.05
   7   2   2    0.81    0.10
   7   2   2    0.79    0.33
  -8  -2  -2    0.45    0.17
  -8  -2  -2    0.46    0.14
  -8  -2  -2    0.29    0.19
   8   2   2    0.64    0.35
   8   2   2    0.43    0.07
  -9  -2  -2   -0.11    0.19
  -9  -2  -2   -0.12    0.15
  -9  -2  -2   -0.22    0.10
   9   2   2   -0.07    0.05
   9   2   2    0.19    0.29
   9   2   2    0.03    0.10
 -10  -2  -2    0.30    0.18
 -10  -2  -2    0.17    0.16
 -10  -2  -2    0.39    0.24
  10   2   2    0.65    0.37
  10   2   2    0.34    0.14
 -11  -2  -2    0.01    0.16
 -11  -2  -2    0.19    0.19
 -11  -2  -2   -0.17    0.24
  11   2   2    0.68    0.36
  11   2   2    0.05    0.11
 -12  -2  -2   -0.05    0.27
 -12  -2  -2    0.02    0.18
 -12  -2  -2   -0.12    0.20
  10  -3  -2    0.57    0.24
 -10   3   2    0.33    0.28
 -10   3   2    0.73    0.26
   9  -3  -2    0.09    0.17
  -9   3   2   -0.41    0.19
  -9   3   2   -0.09    0.14
  -9   3   2   -0.10    0.18
   8  -3  -2    1.91    0.37
   8  -3  -2    1.44    0.29
  -8   3   2    1.99    0.29
  -8   3   2    2.00    0.15
  -8   3   2    2.15    0.25
  -8   3   2    1.70    0.27
   7  -3  -2    0.09    0.07
   7  -3  -2    0.07    0.11
   7  -3  -2    0.21    0.06
   7  -3  -2    0.16    0.15
  -7   3   2    0.11    0.16
  -7   3   2    0.04    0.15
  -7   3   2    0.03    0.05
  -7   3   2    0.00    0.12
  -7   3   2    0.14    0.08
   6  -3  -2    0.01    0.09
   6  -3  -2    0.11    0.13
   6  -3  -2    0.16    0.06
   6  -3  -2    0.10    0.06
  -6   3   2    0.06    0.07
  -6   3   2    0.18    0.11
  -6   3   2   -0.01    0.14
  -6   3   2    0.10    0.08
  -6   3   2    0.03    0.12
   5  -3  -2    0.34    0.11
   5  -3  -2    0.41    0.13
   5  -3  -2    0.45    0.08
   5  -3  -2    0.57    0.09
   5  -3  -2    0.66    0.09
  -5   3   2    0.62    0.09
  -5   3   2    0.59    0.12
  -5   3   2    0.63    0.15
  -5   3   2    0.57    0.13
  -5   3   2    0.53    0.10
   4  -3  -2    4.49    0.36
   4  -3  -2    4.57    0.18
   4  -3  -2    4.65    0.19
   4  -3  -2    4.57    0.34
   4  -3  -2    4.48    0.19
  -4   3   2    4.29    0.22
  -4   3   2    4.49    0.19
  -4   3   2    4.57    0.21
  -4   3   2    4.36    0.26
  -4   3   2    4.81    0.22
   3  -3  -2    0.09    0.06
   3  -3  -2    0.09    0.07
   3  -3  -2    0.09    0.10
   3  -3  -2    0.13    0.06
   3  -3  -2    0.09    0.06
   3  -3  -2    0.00    0.08
  -3   3   2    0.02    0.07
  -3   3   2    0.08    0.06
  -3   3   2    0.12    0.10
  -3   3   2    0.10    0.07
   2  -3  -2    6.75    0.41
   2  -3  -2    6.97    0.38
   2  -3  -2    7.13    0.37
   2  -3  -2    6.93    0.23
   2  -3  -2    7.19    0.22
  -2   3   2    6.87    0.35
  -2   3   2    6.96    0.37
  -2   3   2    7.12    0.22
  -2   3   2    6.99    0.24
   1  -3  -2   51.49    0.87
   1  -3  -2   49.82    1.29
   1  -3  -2   49.38    1.51
   1  -3  -2   49.47    0.85
   1  -3  -2   48.41    1.69
   1  -3  -2   51.05    1.60
  -1   3   2   49.58    1.60
  -1   3   2   48.63    0.86
  -1   3   2   50.06    0.85
  -1   3   2   47.31    1.27
  -1   3   2   50.83    1.52
   0  -3  -2   53.57    1.31
   0  -3  -2   52.58    1.77
   0  -3  -2   55.82    1.72
   0  -3  -2   52.03    0.90
   0  -3  -2   51.81    0.89
   0  -3  -2   51.63    0.95
   0   3   2   54.23    1.72
   0   3   2   54.73    0.92
   0   3   2   53.42    1.31
   0   3   2   53.04    1.63
   0   3   2   54.45    1.78
   0   3   2   52.74    0.89
  -1  -3  -2  356.64    5.50
  -1  -3  -2  361.76    7.95
  -1  -3  -2  362.68    5.43
  -1  -3  -2  364.29    6.53
  -1  -3  -2  349.43   10.53
   1   3   2  365.64    5.49
   1   3   2  362.25    5.48
   1   3   2  366.00    7.93
   1   3   2  342.99   10.38
   1   3   2  371.06   11.12
  -2  -3  -2   10.55    0.32
  -2  -3  -2   10.62    0.28
  -2  -3  -2   10.52    0.54
  -2  -3  -2   11.28    0.28
  -2  -3  -2   10.83    0.35
   2   3   2   10.34    0.27
   2   3   2   10.75    0.60
   2   3   2   10.21    0.28
   2   3   2   10.51    0.33
   2   3   2   10.06    0.58
  -3  -3  -2   -0.01    0.10
  -3  -3  -2    0.09    0.05
  -3  -3  -2    0.05    0.05
   3   3   2    0.03    0.06
   3   3   2    0.09    0.05
   3   3   2   -0.02    0.16
  -4  -3  -2   14.18    0.32
  -4  -3  -2   14.74    0.38
  -4  -3  -2   14.31    0.71
  -4  -3  -2   13.92    0.47
  -4  -3  -2   14.09    0.33
   4   3   2   14.35    0.74
   4   3   2   14.54    0.34
   4   3   2   13.94    0.32
  -5  -3  -2   35.63    0.64
  -5  -3  -2   35.62    0.92
  -5  -3  -2   35.82    0.76
  -5  -3  -2   36.34    0.64
  -5  -3  -2   35.32    0.65
   5   3   2   36.54    0.65
   5   3   2   34.52    0.63
   5   3   2   35.73    1.41
  -6  -3  -2   14.98    0.32
  -6  -3  -2   15.25    0.57
  -6  -3  -2   14.41    0.44
  -6  -3  -2   15.12    0.33
   6   3   2   15.64    0.34
   6   3   2   14.53    0.83
   6   3   2   14.94    0.33
   6   3   2   14.85    0.35
  -7  -3  -2    1.66    0.11
  -7  -3  -2    1.50    0.26
  -7  -3  -2    1.51    0.08
  -7  -3  -2    1.53    0.10
  -7  -3  -2    1.25    0.16
   7   3   2    1.53    0.11
   7   3   2    1.46    0.11
   7   3   2    1.65    0.13
   7   3   2    1.58    0.39
  -8  -3  -2    0.19    0.14
  -8  -3  -2    0.13    0.11
  -8  -3  -2    0.03    0.05
  -8  -3  -2    0.01    0.17
  -8  -3  -2    0.07    0.04
   8   3   2    0.11    0.04
   8   3   2    0.09    0.05
   8   3   2    0.01    0.27
   8   3   2    0.01    0.07
  -9  -3  -2   -0.09    0.11
  -9  -3  -2   -0.22    0.14
  -9  -3  -2   -0.13    0.17
   9   3   2   -0.02    0.08
   9   3   2   -0.15    0.07
   9   3   2    0.04    0.25
 -10  -3  -2    2.46    0.29
 -10  -3  -2    1.93    0.29
 -10  -3  -2    1.72    0.34
  10   3   2    2.42    0.31
 -11  -3  -2   -0.15    0.17
 -11  -3  -2   -0.05    0.14
 -11  -3  -2   -0.15    0.21
  11   3   2    0.75    0.40
 -12  -3  -2    0.13    0.26
 -12  -3  -2    0.09    0.18
  12   3   2    1.84    0.48
  10  -4  -2    0.23    0.22
   9  -4  -2    0.01    0.17
  -9   4   2   -0.09    0.18
   8  -4  -2    0.52    0.21
  -8   4   2    0.42    0.10
  -8   4   2    0.88    0.21
  -8   4   2    0.66    0.23
   7  -4  -2    0.21    0.15
   7  -4  -2    0.43    0.19
  -7   4   2    0.37    0.11
  -7   4   2    0.13    0.17
  -7   4   2    0.57    0.17
   6  -4  -2    3.67    0.45
   6  -4  -2    3.13    0.18
   6  -4  -2    3.30    0.42
  -6   4   2    3.54    0.19
  -6   4   2    3.35    0.12
  -6   4   2    3.28    0.22
  -6   4   2    3.09    0.24
  -6   4   2    3.72    0.33
   5  -4  -2    3.05    0.37
   5  -4  -2    3.11    0.18
   5  -4  -2    3.28    0.37
   5  -4  -2    2.84    0.17
   5  -4  -2    2.58    0.43
  -5   4   2    3.22    0.29
  -5   4   2    3.08    0.21
  -5   4   2    3.12    0.21
  -5   4   2    3.18    0.18
   4  -4  -2    4.24    0.39
   4  -4  -2    4.19    0.37
   4  -4  -2    4.15    0.20
   4  -4  -2    4.13    0.19
   4  -4  -2    3.79    0.41
  -4   4   2    4.12    0.23
  -4   4   2    4.12    0.27
  -4   4   2    4.08    0.20
   3  -4  -2    1.46    0.25
   3  -4  -2    1.62    0.14
   3  -4  -2    1.77    0.29
   3  -4  -2    1.19    0.28
   3  -4  -2    1.59    0.14
  -3   4   2    1.56    0.14
  -3   4   2    1.60    0.19
  -3   4   2    1.56    0.21
  -3   4   2    1.40    0.16
   2  -4  -2   12.28    0.53
   2  -4  -2   12.47    0.55
   2  -4  -2   11.86    0.33
   2  -4  -2   11.91    0.78
   2  -4  -2   12.77    0.34
   2  -4  -2   12.38    0.59
  -2   4   2   12.52    0.34
  -2   4   2   12.52    0.57
  -2   4   2   12.55    0.36
   1  -4  -2    1.90    0.29
   1  -4  -2    1.72    0.18
   1  -4  -2    1.77    0.21
   1  -4  -2    1.87    0.39
   1  -4  -2    1.92    0.15
   1  -4  -2    1.76    0.13
  -1   4   2    1.71    0.15
  -1   4   2    1.98    0.27
  -1   4   2    1.61    0.13
  -1   4   2    1.72    0.20
   0  -4  -2   12.67    0.71
   0  -4  -2   13.22    0.35
   0  -4  -2   13.26    0.30
   0  -4  -2   13.14    0.49
   0  -4  -2   13.53    0.35
   0   4   2   13.46    0.63
   0   4   2   13.25    0.36
   0   4   2   13.59    0.60
   0   4   2   13.41    0.49
   0   4   2   13.53    0.35
   0   4   2   13.93    0.78
  -1  -4  -2    7.36    0.24
  -1  -4  -2    7.27    0.25
  -1  -4  -2    7.22    0.25
  -1  -4  -2    7.30    0.32
  -1  -4  -2    7.01    0.51
   1   4   2    7.77    0.48
   1   4   2    7.42    0.46
   1   4   2    7.64    0.32
   1   4   2    6.99    0.26
   1   4   2    6.96    0.24
   1   4   2    7.84    0.58
  -2  -4  -2   13.22    0.38
  -2  -4  -2   13.00    0.68
  -2  -4  -2   13.64    0.35
  -2  -4  -2   13.52    0.42
  -2  -4  -2   13.74    0.35
   2   4   2   13.37    0.34
   2   4   2   12.61    0.72
   2   4   2   13.00    0.68
   2   4   2   12.95    0.36
   2   4   2   13.46    0.42
  -3  -4  -2    0.06    0.08
  -3  -4  -2    0.04    0.12
  -3  -4  -2    0.03    0.06
  -3  -4  -2    0.03    0.06
   3   4   2   -0.01    0.05
   3   4   2    0.00    0.07
   3   4   2    0.12    0.21
   3   4   2    0.01    0.04
  -4  -4  -2    6.58    0.32
  -4  -4  -2    6.24    0.47
  -4  -4  -2    6.78    0.24
  -4  -4  -2    6.74    0.24
  -4  -4  -2    6.69    0.23
   4   4   2    6.53    0.23
   4   4   2    6.51    0.54
   4   4   2    6.86    0.25
   4   4   2    6.35    0.24
  -5  -4  -2    0.15    0.07
  -5  -4  -2    0.08    0.13
  -5  -4  -2    0.14    0.16
  -5  -4  -2    0.22    0.08
  -5  -4  -2    0.09    0.07
   5   4   2    0.15    0.07
   5   4   2    0.01    0.20
   5   4   2    0.02    0.06
   5   4   2    0.27    0.08
   5   4   2    0.21    0.08
  -6  -4  -2    1.92    0.17
  -6  -4  -2    1.70    0.13
  -6  -4  -2    1.87    0.15
  -6  -4  -2    1.96    0.25
   6   4   2    1.70    0.37
   6   4   2    1.71    0.14
   6   4   2    1.84    0.15
   6   4   2    1.87    0.14
  -7  -4  -2    0.23    0.06
  -7  -4  -2    0.26    0.07
  -7  -4  -2    0.27    0.11
  -7  -4  -2    0.13    0.15
  -7  -4  -2    0.22    0.08
   7   4   2    0.28    0.08
   7   4   2    0.29    0.26
   7   4   2    0.32    0.09
  -8  -4  -2    0.05    0.07
  -8  -4  -2    0.02    0.05
  -8  -4  -2    0.00    0.02
  -8  -4  -2    0.18    0.11
  -8  -4  -2    0.06    0.17
   8   4   2    0.03    0.08
   8   4   2    0.19    0.29
   8   4   2    0.10    0.07
  -9  -4  -2   -0.23    0.17
  -9  -4  -2   -0.01    0.12
  -9  -4  -2   -0.11    0.06
   9   4   2   -0.02    0.06
   9   4   2    0.05    0.09
   9   4   2    0.24    0.33
 -10  -4  -2    0.97    0.21
 -10  -4  -2    0.60    0.08
 -10  -4  -2    0.60    0.24
  10   4   2    1.47    0.52
  10   4   2    0.67    0.14
 -11  -4  -2    0.12    0.23
 -11  -4  -2    0.04    0.15
  11   4   2    0.96    0.46
 -12  -4  -2   -0.01    0.26
   9  -5  -2   -0.03    0.18
  -9   5   2    0.07    0.21
   8  -5  -2   -0.10    0.14
  -8   5   2    0.15    0.19
  -8   5   2    0.00    0.10
   7  -5  -2    0.17    0.18
   7  -5  -2   -0.08    0.15
  -7   5   2    0.09    0.11
  -7   5   2    0.07    0.19
   6  -5  -2    0.64    0.12
   6  -5  -2    0.36    0.19
   6  -5  -2    0.56    0.11
  -6   5   2    0.43    0.18
  -6   5   2    0.66    0.08
  -6   5   2    0.52    0.13
   5  -5  -2   -0.01    0.13
   5  -5  -2   -0.22    0.14
   5  -5  -2    0.10    0.08
   5  -5  -2    0.15    0.14
   5  -5  -2    0.04    0.08
  -5   5   2    0.03    0.15
  -5   5   2    0.27    0.10
  -5   5   2    0.10    0.11
  -5   5   2    0.18    0.07
   4  -5  -2    0.14    0.12
   4  -5  -2    0.14    0.13
   4  -5  -2    0.04    0.11
   4  -5  -2    0.22    0.09
  -4   5   2    0.26    0.16
  -4   5   2    0.29    0.09
  -4   5   2    0.16    0.11
   3  -5  -2    1.62    0.16
   3  -5  -2    1.77    0.29
   3  -5  -2    1.21    0.21
   3  -5  -2    1.78    0.36
  -3   5   2    1.56    0.16
  -3   5   2    1.69    0.19
  -3   5   2    1.53    0.26
   2  -5  -2    0.44    0.14
   2  -5  -2    0.75    0.12
   2  -5  -2    0.42    0.12
   2  -5  -2    0.56    0.37
  -2   5   2    0.52    0.14
  -2   5   2    0.63    0.12
  -2   5   2    0.92    0.12
   1  -5  -2    0.03    0.08
   1  -5  -2   -0.02    0.28
   1  -5  -2    0.12    0.07
   1  -5  -2    0.05    0.11
   1  -5  -2    0.07    0.08
  -1   5   2    0.14    0.10
  -1   5   2    0.03    0.10
  -1   5   2    0.00    0.08
  -1   5   2    0.07    0.07
   0  -5  -2    6.41    0.55
   0  -5  -2    6.59    0.26
   0  -5  -2    6.19    0.25
   0  -5  -2    6.84    0.37
   0  -5  -2    6.76    0.21
   0   5   2    6.76    0.49
   0   5   2    6.43    0.35
   0   5   2    7.77    0.69
   0   5   2    6.85    0.26
   0   5   2    6.71    0.43
   0   5   2    6.67    0.28
  -1  -5  -2   21.12    0.66
  -1  -5  -2   20.27    0.49
  -1  -5  -2   20.94    0.50
  -1  -5  -2   20.66    0.49
  -1  -5  -2   19.49    0.95
   1   5   2   20.30    0.48
   1   5   2   19.72    0.50
   1   5   2   19.64    0.90
   1   5   2   20.69    0.88
   1   5   2   20.45    1.03
   1   5   2   20.28    0.64
  -2  -5  -2    1.98    0.18
  -2  -5  -2    2.18    0.18
  -2  -5  -2    1.90    0.18
  -2  -5  -2    1.81    0.29
  -2  -5  -2    2.06    0.16
   2   5   2    2.35    0.38
   2   5   2    2.45    0.49
   2   5   2    1.80    0.32
   2   5   2    1.75    0.17
   2   5   2    1.88    0.15
   2   5   2    2.09    0.16
  -3  -5  -2    8.06    0.56
  -3  -5  -2    7.92    0.34
  -3  -5  -2    8.18    0.31
  -3  -5  -2    8.06    0.29
  -3  -5  -2    8.02    0.29
   3   5   2    7.53    0.27
   3   5   2    7.83    0.30
   3   5   2    8.22    0.65
   3   5   2    7.99    0.29
  -4  -5  -2    0.00    0.06
  -4  -5  -2   -0.02    0.07
  -4  -5  -2   -0.04    0.09
  -4  -5  -2    0.09    0.17
  -4  -5  -2   -0.08    0.04
   4   5   2   -0.11    0.07
   4   5   2    0.00    0.03
   4   5   2    0.01    0.07
   4   5   2   -0.06    0.06
   4   5   2    0.16    0.26
  -5  -5  -2    5.07    0.24
  -5  -5  -2    4.86    0.32
  -5  -5  -2    5.00    0.22
  -5  -5  -2    5.22    0.23
   5   5   2    4.85    0.55
   5   5   2    5.09    0.24
   5   5   2    4.72    0.19
   5   5   2    4.85    0.23
  -6  -5  -2    2.00    0.17
  -6  -5  -2    1.80    0.26
  -6  -5  -2    2.43    0.18
   6   5   2    2.34    0.19
   6   5   2    2.26    0.18
   6   5   2    1.94    0.16
   6   5   2    2.19    0.43
  -7  -5  -2    1.28    0.17
  -7  -5  -2    1.02    0.23
  -7  -5  -2    1.25    0.17
   7   5   2    1.13    0.15
   7   5   2    1.07    0.42
   7   5   2    0.89    0.13
  -8  -5  -2    6.53    0.27
  -8  -5  -2    5.83    0.22
  -8  -5  -2    6.44    0.33
  -8  -5  -2    5.52    0.23
  -8  -5  -2    6.18    0.45
   8   5   2    5.96    0.29
   8   5   2    6.00    0.26
   8   5   2    6.90    0.76
   8   5   2    6.33    0.28
  -9  -5  -2    0.85    0.20
  -9  -5  -2    0.68    0.24
  -9  -5  -2    0.59    0.11
   9   5   2    0.85    0.17
   9   5   2    0.84    0.44
   9   5   2    0.61    0.13
 -10  -5  -2    3.80    0.32
 -10  -5  -2    3.67    0.43
 -10  -5  -2    3.22    0.19
  10   5   2    4.68    0.75
  10   5   2    3.67    0.24
 -11  -5  -2    0.13    0.23
 -11  -5  -2    0.11    0.16
  11   5   2    0.88    0.48
   8  -6  -2    0.08    0.19
  -8   6   2    0.02    0.11
  -8   6   2    0.08    0.19
   7  -6  -2    0.49    0.23
  -7   6   2    0.58    0.24
  -7   6   2    0.24    0.13
   6  -6  -2    2.24    0.43
  -6   6   2    2.14    0.25
  -6   6   2    2.63    0.33
  -6   6   2    2.01    0.14
   5  -6  -2    1.88    0.49
   5  -6  -2    3.33    0.47
   5  -6  -2    3.00    0.22
  -5   6   2    2.74    0.20
  -5   6   2    2.71    0.26
  -5   6   2    3.62    0.35
  -5   6   2    3.12    0.17
   4  -6  -2    2.91    0.51
   4  -6  -2    2.68    0.21
   4  -6  -2    3.17    0.42
  -4   6   2    3.04    0.21
  -4   6   2    3.44    0.34
  -4   6   2    2.94    0.25
  -4   6   2    2.94    0.18
  -4   6   2    2.61    0.33
   3  -6  -2    4.95    0.43
   3  -6  -2    4.65    0.53
   3  -6  -2    4.83    0.26
  -3   6   2    4.56    0.43
  -3   6   2    4.81    0.29
  -3   6   2    4.88    0.22
  -3   6   2    4.75    0.25
   2  -6  -2   -0.01    0.10
   2  -6  -2    0.11    0.15
   2  -6  -2    0.09    0.10
  -2   6   2    0.00    0.11
  -2   6   2   -0.01    0.09
  -2   6   2    0.11    0.08
   1  -6  -2    2.06    0.20
   1  -6  -2    1.90    0.27
   1  -6  -2    1.95    0.39
  -1   6   2    2.00    0.20
  -1   6   2    2.16    0.29
  -1   6   2    1.81    0.17
  -1   6   2    1.61    0.37
   0  -6  -2    2.74    0.27
   0  -6  -2    1.97    0.44
   0  -6  -2    2.82    0.22
   0   6   2    2.44    0.41
   0   6   2    2.58    0.23
   0   6   2    2.67    0.19
   0   6   2    4.27    0.74
   0   6   2    2.40    0.35
  -1  -6  -2    0.32    0.09
  -1  -6  -2    0.31    0.09
  -1  -6  -2    0.43    0.26
  -1  -6  -2    0.32    0.11
  -1  -6  -2    0.30    0.10
   1   6   2    0.69    0.45
   1   6   2    0.25    0.12
   1   6   2    0.38    0.10
   1   6   2    0.16    0.15
   1   6   2    0.26    0.13
  -2  -6  -2    2.08    0.19
  -2  -6  -2    2.12    0.21
  -2  -6  -2    2.24    0.18
  -2  -6  -2    2.27    0.20
   2   6   2    1.99    0.19
   2   6   2    1.83    0.21
   2   6   2    1.66    0.37
   2   6   2    2.57    0.54
  -3  -6  -2    0.03    0.06
  -3  -6  -2   -0.13    0.09
  -3  -6  -2   -0.15    0.09
  -3  -6  -2   -0.03    0.08
   3   6   2   -0.12    0.09
   3   6   2    0.20    0.33
   3   6   2   -0.15    0.12
   3   6   2    0.18    0.09
  -4  -6  -2    3.73    0.24
  -4  -6  -2    3.19    0.26
  -4  -6  -2    3.19    0.16
  -4  -6  -2    3.35    0.20
   4   6   2    3.36    0.22
   4   6   2    3.77    0.22
   4   6   2    3.36    0.51
  -5  -6  -2    0.76    0.11
  -5  -6  -2    0.96    0.13
  -5  -6  -2    0.78    0.19
  -5  -6  -2    0.79    0.13
   5   6   2    0.77    0.39
   5   6   2    0.84    0.13
   5   6   2    0.84    0.14
  -6  -6  -2    0.71    0.12
  -6  -6  -2    0.52    0.18
  -6  -6  -2    0.55    0.13
   6   6   2    0.49    0.12
   6   6   2    0.77    0.38
   6   6   2    0.68    0.14
  -7  -6  -2   -0.05    0.16
  -7  -6  -2    0.02    0.09
  -7  -6  -2   -0.10    0.09
   7   6   2   -0.15    0.09
   7   6   2    0.06    0.09
   7   6   2   -0.03    0.33
  -8  -6  -2    4.25    0.28
  -8  -6  -2    3.65    0.21
  -8  -6  -2    4.06    0.40
  -8  -6  -2    4.34    0.26
   8   6   2    3.93    0.24
   8   6   2    4.34    0.27
   8   6   2    4.32    0.66
  -9  -6  -2    0.11    0.13
  -9  -6  -2   -0.15    0.09
  -9  -6  -2   -0.06    0.17
   9   6   2    0.06    0.11
   9   6   2    0.16    0.42
 -10  -6  -2    4.15    0.49
 -10  -6  -2    4.48    0.25
 -10  -6  -2    4.24    0.33
  10   6   2    5.72    0.79
  10   6   2    4.40    0.28
 -11  -6  -2   -0.01    0.16
 -11  -6  -2   -0.18    0.20
 -11  -6  -2   -0.26    0.08
  11   6   2    0.58    0.51
   8  -7  -2    0.08    0.18
  -8   7   2   -0.15    0.11
  -8   7   2    0.32    0.23
   7  -7  -2    0.02    0.18
  -7   7   2   -0.06    0.21
  -7   7   2   -0.03    0.13
   6  -7  -2    0.62    0.22
  -6   7   2    0.34    0.15
  -6   7   2    0.35    0.22
   5  -7  -2    0.33    0.20
   5  -7  -2    0.37    0.12
  -5   7   2    0.38    0.16
  -5   7   2    0.44    0.22
  -5   7   2    0.60    0.11
   4  -7  -2   -0.22    0.18
   4  -7  -2    0.08    0.15
   4  -7  -2   -0.11    0.10
  -4   7   2    0.06    0.10
  -4   7   2   -0.07    0.13
  -4   7   2    0.10    0.20
  -4   7   2   -0.05    0.08
   3  -7  -2    0.00    0.18
   3  -7  -2   -0.16    0.09
   3  -7  -2    0.09    0.13
  -3   7   2    0.06    0.10
  -3   7   2   -0.07    0.09
  -3   7   2    0.21    0.12
  -3   7   2    0.07    0.13
   2  -7  -2    0.02    0.10
   2  -7  -2   -0.03    0.17
   2  -7  -2   -0.10    0.09
  -2   7   2   -0.04    0.12
  -2   7   2    0.00    0.08
  -2   7   2    0.02    0.12
  -2   7   2   -0.04    0.08
   1  -7  -2    4.75    0.28
   1  -7  -2    4.69    0.56
   1  -7  -2    4.93    0.41
  -1   7   2    4.19    0.53
  -1   7   2    4.84    0.26
  -1   7   2    4.87    0.29
  -1   7   2    5.02    0.25
   0  -7  -2    0.40    0.12
   0  -7  -2    0.39    0.14
   0   7   2    0.38    0.14
   0   7   2    1.04    0.59
   0   7   2    0.35    0.11
   0   7   2    0.04    0.18
   0   7   2    0.20    0.14
  -1  -7  -2    0.59    0.13
  -1  -7  -2    1.02    0.16
  -1  -7  -2    1.03    0.15
   1   7   2    0.87    0.20
   1   7   2    0.83    0.13
   1   7   2    1.99    0.67
   1   7   2    0.86    0.16
  -2  -7  -2    0.76    0.16
  -2  -7  -2    0.78    0.14
  -2  -7  -2    0.50    0.11
   2   7   2    1.72    0.56
   2   7   2    0.63    0.20
   2   7   2    0.68    0.13
   2   7   2    0.85    0.16
  -3  -7  -2    0.25    0.08
  -3  -7  -2    0.21    0.12
  -3  -7  -2    0.14    0.12
  -3  -7  -2    0.27    0.10
   3   7   2    0.09    0.15
   3   7   2    0.27    0.10
   3   7   2    0.45    0.45
   3   7   2    0.21    0.12
  -4  -7  -2   -0.05    0.10
  -4  -7  -2   -0.02    0.07
  -4  -7  -2    0.02    0.12
   4   7   2   -0.06    0.09
   4   7   2    0.06    0.38
   4   7   2   -0.06    0.10
  -5  -7  -2    0.22    0.10
  -5  -7  -2    0.16    0.11
  -5  -7  -2    0.13    0.15
  -5  -7  -2    0.01    0.06
   5   7   2    0.12    0.37
   5   7   2    0.19    0.11
   5   7   2    0.24    0.12
  -6  -7  -2    0.64    0.15
  -6  -7  -2    0.53    0.20
  -6  -7  -2    0.57    0.12
   6   7   2    0.50    0.13
   6   7   2    0.97    0.17
   6   7   2    0.67    0.46
  -7  -7  -2    0.59    0.22
  -7  -7  -2    0.70    0.15
  -7  -7  -2    0.59    0.13
   7   7   2    0.72    0.17
   7   7   2    0.71    0.14
   7   7   2    0.26    0.40
  -8  -7  -2    0.88    0.17
  -8  -7  -2    0.54    0.15
  -8  -7  -2    0.66    0.23
   8   7   2    0.47    0.15
   8   7   2    0.43    0.48
   8   7   2    0.66    0.17
  -9  -7  -2    0.60    0.15
  -9  -7  -2    0.81    0.18
  -9  -7  -2    0.56    0.25
   9   7   2    1.26    0.59
   9   7   2    1.03    0.19
 -10  -7  -2    0.25    0.13
 -10  -7  -2    0.28    0.24
 -10  -7  -2    0.60    0.17
  10   7   2    0.48    0.15
  10   7   2    0.63    0.51
 -11  -7  -2   -0.29    0.10
 -11  -7  -2    0.20    0.17
 -11  -7  -2   -0.03    0.22
  11   7   2    0.42    0.54
   7  -8  -2    0.30    0.22
  -7   8   2   -0.01    0.22
  -7   8   2    0.01    0.14
   6  -8  -2    0.29    0.21
  -6   8   2    0.08    0.24
  -6   8   2   -0.16    0.14
   5  -8  -2    0.03    0.16
  -5   8   2    0.05    0.15
  -5   8   2    0.03    0.09
  -5   8   2    0.06    0.23
   4  -8  -2   -0.10    0.11
   4  -8  -2    0.02    0.15
   4  -8  -2   -0.29    0.19
  -4   8   2   -0.12    0.13
  -4   8   2   -0.10    0.09
  -4   8   2   -0.36    0.21
   3  -8  -2   -0.23    0.18
   3  -8  -2    0.05    0.15
   3  -8  -2   -0.02    0.11
  -3   8   2    0.29    0.17
  -3   8   2    0.16    0.11
   2  -8  -2    2.61    0.25
   2  -8  -2    2.78    0.41
   2  -8  -2    2.24    0.59
  -2   8   2    2.84    0.23
  -2   8   2    2.72    0.29
   1  -8  -2    0.00    0.11
   1  -8  -2   -0.10    0.11
  -1   8   2    0.00    0.10
  -1   8   2   -0.04    0.13
   0  -8  -2    4.52    0.39
   0  -8  -2    3.89    0.28
   0  -8  -2    4.19    0.22
   0   8   2    5.53    1.02
   0   8   2    4.17    0.26
   0   8   2    2.92    0.46
   0   8   2    3.89    0.32
  -1  -8  -2    0.06    0.09
  -1  -8  -2   -0.01    0.09
  -1  -8  -2   -0.26    0.11
   1   8   2   -0.15    0.10
   1   8   2   -0.10    0.13
   1   8   2    0.84    0.72
   1   8   2    0.03    0.15
  -2  -8  -2    0.07    0.12
  -2  -8  -2    0.03    0.08
  -2  -8  -2    0.00    0.11
   2   8   2    0.03    0.10
   2   8   2    0.31    0.17
   2   8   2   -0.03    0.12
   2   8   2    0.73    0.65
  -3  -8  -2   -0.05    0.07
  -3  -8  -2   -0.19    0.11
  -3  -8  -2   -0.01    0.12
   3   8   2   -0.16    0.13
   3   8   2    0.17    0.54
   3   8   2    0.13    0.16
   3   8   2    0.05    0.11
  -4  -8  -2    0.26    0.09
  -4  -8  -2    0.41    0.15
  -4  -8  -2    0.59    0.18
   4   8   2    0.43    0.22
   4   8   2    0.65    0.54
   4   8   2    0.46    0.16
   4   8   2    0.57    0.14
  -5  -8  -2    0.38    0.18
  -5  -8  -2    0.22    0.07
  -5  -8  -2    0.28    0.14
   5   8   2    0.24    0.13
   5   8   2    0.18    0.14
   5   8   2    0.21    0.47
  -6  -8  -2    2.71    0.35
  -6  -8  -2    2.41    0.18
  -6  -8  -2    2.88    0.28
   6   8   2    2.61    0.67
   6   8   2    2.77    0.27
   6   8   2    2.89    0.27
  -7  -8  -2   -0.09    0.13
  -7  -8  -2   -0.09    0.17
  -7  -8  -2   -0.01    0.08
   7   8   2   -0.20    0.41
   7   8   2   -0.06    0.11
   7   8   2    0.05    0.12
  -8  -8  -2    1.01    0.18
  -8  -8  -2    0.72    0.18
  -8  -8  -2    0.99    0.29
   8   8   2    0.77    0.18
   8   8   2    0.95    0.54
  -9  -8  -2    0.02    0.13
  -9  -8  -2   -0.21    0.13
  -9  -8  -2   -0.07    0.19
   9   8   2    0.12    0.47
   9   8   2    0.06    0.14
 -10  -8  -2    0.25    0.16
 -10  -8  -2   -0.11    0.13
 -10  -8  -2    0.18    0.23
  10   8   2    0.34    0.16
  10   8   2    0.53    0.52
   6  -9  -2    0.03    0.19
  -6   9   2    0.18    0.25
  -6   9   2   -0.04    0.16
   5  -9  -2   -0.04    0.16
  -5   9   2   -0.24    0.15
  -5   9   2   -0.09    0.25
   4  -9  -2    0.01    0.16
  -4   9   2   -0.34    0.22
  -4   9   2    0.05    0.11
  -4   9   2    0.01    0.16
   3  -9  -2   -0.21    0.21
   3  -9  -2   -0.08    0.12
   3  -9  -2   -0.05    0.14
  -3   9   2   -0.12    0.10
  -3   9   2   -0.09    0.16
   2  -9  -2    0.09    0.23
   2  -9  -2    0.25    0.17
   2  -9  -2    0.28    0.15
  -2   9   2    0.34    0.13
  -2   9   2    0.35    0.17
   1  -9  -2   -0.06    0.13
   1  -9  -2   -0.24    0.13
  -1   9   2   -0.10    0.15
  -1   9   2   -0.20    0.10
   0  -9  -2    1.67    0.17
   0  -9  -2    1.00    0.20
   0  -9  -2    1.25    0.21
   0   9   2    1.34    0.89
   0   9   2    1.08    0.21
   0   9   2    0.93    0.18
  -1  -9  -2    0.40    0.13
  -1  -9  -2    0.21    0.13
  -1  -9  -2    0.11    0.14
   1   9   2    0.55    0.21
   1   9   2    0.19    0.15
   1   9   2    0.35    0.15
   1   9   2    0.29    0.74
  -2  -9  -2    0.31    0.17
  -2  -9  -2    0.27    0.12
  -2  -9  -2    0.58    0.15
   2   9   2    0.08    0.16
   2   9   2    0.20    0.76
   2   9   2    0.51    0.16
  -3  -9  -2   -0.14    0.13
  -3  -9  -2    0.13    0.14
  -3  -9  -2   -0.05    0.09
   3   9   2    0.01    0.11
   3   9   2   -0.52    0.66
   3   9   2   -0.16    0.13
  -4  -9  -2    0.35    0.18
  -4  -9  -2    0.63    0.19
   4   9   2    0.42    0.17
   4   9   2    0.02    0.64
   4   9   2    0.62    0.17
  -5  -9  -2    2.29    0.30
  -5  -9  -2    2.92    0.34
   5   9   2    1.69    0.76
   5   9   2    2.18    0.27
   5   9   2    2.36    0.27
  -6  -9  -2    1.42    0.28
  -6  -9  -2    1.21    0.20
   6   9   2    1.56    0.23
   6   9   2    1.03    0.66
   6   9   2    1.42    0.22
  -7  -9  -2    0.45    0.18
  -7  -9  -2    0.58    0.23
   7   9   2    0.37    0.16
   7   9   2    0.40    0.15
   7   9   2    0.65    0.63
  -8  -9  -2    0.48    0.25
  -8  -9  -2    0.06    0.16
  -8  -9  -2    0.28    0.13
   8   9   2   -0.14    0.53
   8   9   2    0.24    0.17
  -9  -9  -2    0.20    0.14
  -9  -9  -2   -0.07    0.15
  -9  -9  -2    0.23    0.26
   9   9   2   -0.01    0.54
   9   9   2    0.27    0.17
 -10  -9  -2   -0.04    0.22
 -10  -9  -2    0.24    0.15
 -10  -9  -2   -0.29    0.14
  10   9   2   -0.09    0.50
  10   9   2   -0.06    0.15
   5 -10  -2    0.16    0.20
  -5  10   2    0.18    0.21
  -5  10   2    0.12    0.29
   4 -10  -2   -0.01    0.17
  -4  10   2    0.00    0.11
  -4  10   2   -0.21    0.16
  -4  10   2   -0.44    0.22
   3 -10  -2   -0.08    0.16
   3 -10  -2    0.09    0.18
  -3  10   2    0.17    0.13
  -3  10   2    0.20    0.17
   2 -10  -2   -0.13    0.14
   2 -10  -2   -0.31    0.14
  -2  10   2   -0.05    0.11
  -2  10   2   -0.18    0.16
   1 -10  -2   -0.15    0.14
   1 -10  -2    0.03    0.14
  -1  10   2   -0.09    0.12
  -1  10   2   -0.01    0.16
   0 -10  -2   -0.03    0.15
   0 -10  -2   -0.09    0.12
   0  10   2   -0.22    0.15
   0  10   2   -0.14    0.12
  -1 -10  -2    0.19    0.16
  -1 -10  -2    0.02    0.13
  -1 -10  -2    0.35    0.13
   1  10   2    0.23    0.22
   1  10   2   -0.09    0.17
   1  10   2    0.02    0.13
  -2 -10  -2    0.30    0.14
   2  10   2    0.09    0.16
   2  10   2    0.01    0.13
  -3 -10  -2   -0.14    0.17
  -3 -10  -2    0.21    0.16
   3  10   2    0.08    0.14
   3  10   2   -1.33    0.81
   3  10   2   -0.05    0.17
  -5 -10  -2    0.44    0.18
  -5 -10  -2    0.86    0.25
   5  10   2    0.51    0.18
   5  10   2    0.24    0.18
   5  10   2   -1.12    0.75
  -6 -10  -2    0.61    0.25
  -8 -10  -2    0.78    0.30
  -8 -10  -2    0.60    0.20
   8  10   2   -0.18    0.64
   8  10   2    0.58    0.18
  -9 -10  -2    0.06    0.27
  -9 -10  -2   -0.30    0.16
   9  10   2    0.21    0.18
   9  10   2   -0.47    0.61
   3 -11  -2   -0.15    0.17
  -3  11   2   -0.22    0.19
  -3  11   2    0.01    0.13
   2 -11  -2    0.31    0.19
   2 -11  -2   -0.11    0.16
  -2  11   2    0.30    0.19
  -2  11   2    0.38    0.16
   1 -11  -2   -0.03    0.15
   1 -11  -2   -0.34    0.16
  -1  11   2    0.04    0.19
  -1  11   2    0.06    0.15
   0 -11  -2   -0.33    0.17
   0 -11  -2   -0.01    0.15
   0  11   2   -0.13    0.18
   0  11   2   -0.12    0.13
  -1 -11  -2   -0.04    0.13
  -1 -11  -2   -0.12    0.18
   1  11   2    0.61    0.23
   1  11   2    0.30    0.17
  -2 -11  -2    0.94    0.24
   2  11   2    1.03    0.23
   2  11   2    1.34    0.23
  -4 -11  -2    1.59    0.29
  -4 -11  -2    1.08    0.24
   4  11   2    0.87    0.22
   4  11   2    1.25    0.21
   1 -12  -2    0.00    0.17
   1 -12  -2   -0.35    0.18
  -1  12   2   -0.03    0.19
  -1  12   2   -0.11    0.15
   0 -12  -2   -0.41    0.15
   0 -12  -2   -0.12    0.16
   0  12   2   -0.25    0.16
   0  12   2    0.12    0.16
  -1 -12  -2   -0.23    0.17
   1  12   2    0.23    0.20
   1  12   2    0.11    0.16
  -2 -12  -2   -0.26    0.20
   2  12   2    0.20    0.21
   2  12   2    0.06    0.15
  -3 -12  -2   -0.23    0.18
   3  12   2   -0.07    0.18
   3  12   2   -0.02    0.15
  -4 -12  -2   -0.38    0.19
  -4 -12  -2    0.45    0.23
   4  12   2    0.09    0.17
   4  12   2   -0.12    0.16
  -5 -12  -2   -0.01    0.21
  -5 -12  -2    0.38    0.24
   5  12   2    0.09    0.16
   5  12   2    0.03    0.18
   4  12  -3    0.19    0.19
   4  12  -3    0.13    0.17
  -4 -12   3   -0.07    0.21
   3  12  -3    0.30    0.18
   3  12  -3    0.24    0.19
  -3 -12   3   -0.04    0.19
   2  12  -3   -0.06    0.17
   2  12  -3    0.35    0.20
  -2 -12   3    0.00    0.20
   1  12  -3    0.30    0.19
   1  12  -3    0.47    0.20
  -1 -12   3   -0.05    0.18
   0  12  -3    0.50    0.22
   0  12  -3    0.49    0.21
   0 -12   3   -0.54    0.32
   0 -12   3    0.10    0.21
   6  11  -3    0.96    0.23
   6  11  -3    1.01    0.24
  -6 -11   3    1.20    0.33
  -6 -11   3    1.09    0.27
   5  11  -3    0.18    0.17
   5  11  -3    0.31    0.19
  -5 -11   3    0.14    0.19
  -5 -11   3    0.24    0.25
   4  11  -3    3.68    0.36
   4  11  -3    2.86    0.34
  -4 -11   3    3.23    0.37
   3  11  -3    0.20    0.19
   3  11  -3    0.01    0.14
  -3 -11   3   -0.16    0.15
   2  11  -3    0.18    0.19
   2  11  -3    0.10    0.15
  -2 -11   3   -0.16    0.18
   1  11  -3    0.12    0.15
   1  11  -3    0.11    0.16
  -1 -11   3   -0.34    0.29
  -1 -11   3   -0.10    0.16
   0  11  -3    1.49    0.26
   0  11  -3    1.15    0.23
   0 -11   3    1.03    0.23
   0 -11   3    1.63    0.33
  -1  11  -3    0.13    0.16
  -1  11  -3    0.01    0.15
   1 -11   3   -0.50    0.32
   1 -11   3    0.27    0.15
   1 -11   3   -0.12    0.15
  -2  11  -3    0.06    0.16
  -2  11  -3    0.23    0.19
   2 -11   3    0.08    0.14
   2 -11   3   -0.34    0.16
  -3  11  -3   -0.32    0.24
  -3  11  -3   -0.13    0.14
  -3  11  -3   -0.21    0.15
   3 -11   3    0.19    0.16
   8  10  -3   -0.08    0.18
  -8 -10   3   -0.18    0.18
  -8 -10   3    0.15    0.23
   7  10  -3    0.07    0.17
   7  10  -3   -0.07    0.53
  -7 -10   3    0.01    0.21
  -7 -10   3   -0.02    0.18
   6  10  -3   -0.58    0.50
   6  10  -3   -0.03    0.16
   6  10  -3    0.12    0.14
  -6 -10   3   -0.09    0.15
  -6 -10   3   -0.03    0.20
   5  10  -3    0.93    0.66
   5  10  -3    1.64    0.27
   5  10  -3    1.17    0.23
  -5 -10   3    1.98    0.29
  -5 -10   3    1.20    0.29
   4  10  -3   -1.04    0.57
   4  10  -3    0.11    0.17
   4  10  -3    0.05    0.14
  -4 -10   3    0.04    0.18
   3  10  -3    0.40    0.18
   3  10  -3    0.73    0.20
  -3 -10   3    0.46    0.20
   2  10  -3    0.24    0.16
   2  10  -3    0.17    0.16
  -2 -10   3    0.07    0.28
  -2 -10   3    0.20    0.10
  -2 -10   3    0.16    0.17
   1  10  -3    3.04    0.32
   1  10  -3    3.22    0.36
  -1 -10   3    3.31    0.35
  -1 -10   3    3.57    0.37
   0  10  -3    0.72    0.18
   0  10  -3    0.93    0.22
   0 -10   3    1.18    0.23
   0 -10   3    1.75    0.32
   0 -10   3    0.22    0.33
  -1  10  -3    0.79    0.21
  -1  10  -3    1.08    0.20
   1 -10   3    1.83    0.36
   1 -10   3    0.73    0.21
  -2  10  -3    0.43    0.18
  -2  10  -3    0.26    0.15
   2 -10   3    0.24    0.15
   2 -10   3    0.14    0.15
   2 -10   3   -0.43    0.32
  -3  10  -3   -0.32    0.23
  -3  10  -3    0.37    0.19
  -3  10  -3    0.04    0.13
   3 -10   3   -0.18    0.14
   3 -10   3    0.45    0.19
  -4  10  -3    0.00    0.12
  -4  10  -3   -0.01    0.16
  -4  10  -3    0.03    0.21
   4 -10   3    0.11    0.15
  -5  10  -3    0.00    0.18
  -5  10  -3   -0.32    0.22
   5 -10   3    0.34    0.20
   9   9  -3    0.25    0.19
   9   9  -3    0.20    0.19
  -9  -9   3    0.09    0.22
  -9  -9   3    0.09    0.16
   8   9  -3    0.41    0.48
   8   9  -3   -0.15    0.17
  -8  -9   3    0.18    0.21
  -8  -9   3   -0.04    0.16
   7   9  -3    0.21    0.14
   7   9  -3    0.13    0.17
   7   9  -3    0.28    0.46
  -7  -9   3    0.02    0.19
  -7  -9   3    0.05    0.16
   6   9  -3    0.23    0.15
   6   9  -3    0.41    0.51
   6   9  -3    0.13    0.15
  -6  -9   3    0.17    0.16
  -6  -9   3    0.24    0.22
   5   9  -3    0.51    0.49
   5   9  -3    0.73    0.18
   5   9  -3    0.28    0.16
  -5  -9   3    0.50    0.18
   4   9  -3    0.27    0.15
   4   9  -3    0.34    0.17
   4   9  -3   -0.14    0.46
  -4  -9   3    0.42    0.18
   3   9  -3    0.76    0.19
   3   9  -3    0.50    0.17
   3   9  -3   -0.16    0.52
  -3  -9   3    0.48    0.17
  -3  -9   3    0.34    0.09
   2   9  -3    0.15    0.15
   2   9  -3    0.05    0.14
  -2  -9   3    0.21    0.16
  -2  -9   3    0.09    0.08
  -2  -9   3   -0.09    0.27
   1   9  -3   -0.03    0.13
   1   9  -3    0.11    0.14
  -1  -9   3   -0.08    0.29
  -1  -9   3    0.15    0.15
   0   9  -3    2.10    0.30
   0   9  -3   -0.19    0.71
   0  -9   3    0.81    0.37
  -1   9  -3    0.17    0.16
  -1   9  -3    0.27    0.15
   1  -9   3    0.49    0.17
   1  -9   3    0.07    0.32
  -2   9  -3    0.81    0.18
  -2   9  -3    0.94    0.19
   2  -9   3    0.03    0.32
   2  -9   3    0.37    0.17
  -3   9  -3    0.30    0.16
  -3   9  -3   -0.06    0.19
  -3   9  -3    0.31    0.13
   3  -9   3   -0.42    0.31
   3  -9   3    0.08    0.13
   3  -9   3    0.26    0.16
  -4   9  -3    1.03    0.26
  -4   9  -3    1.77    0.23
  -4   9  -3    1.11    0.20
   4  -9   3    2.39    0.43
   4  -9   3    0.22    0.35
  -5   9  -3    0.08    0.12
  -5   9  -3   -0.21    0.20
  -5   9  -3    0.00    0.15
   5  -9   3    0.15    0.16
  -6   9  -3   -0.13    0.20
  -6   9  -3   -0.20    0.14
   6  -9   3    0.33    0.21
   9   8  -3    0.30    0.18
   9   8  -3    0.31    0.17
   9   8  -3    0.85    0.50
  -9  -8   3    0.21    0.22
  -9  -8   3    0.03    0.15
   8   8  -3   -0.19    0.14
   8   8  -3    0.07    0.43
  -8  -8   3   -0.03    0.18
  -8  -8   3   -0.24    0.13
   7   8  -3    4.47    0.75
   7   8  -3    3.96    0.34
   7   8  -3    4.23    0.32
  -7  -8   3    3.60    0.32
  -7  -8   3    3.17    0.40
   6   8  -3   -0.13    0.13
   6   8  -3    0.10    0.40
   6   8  -3    0.26    0.14
  -6  -8   3    0.19    0.21
  -6  -8   3    0.16    0.15
   5   8  -3    0.40    0.15
   5   8  -3    0.79    0.48
   5   8  -3    0.44    0.18
  -5  -8   3    0.33    0.15
   4   8  -3    1.03    0.18
   4   8  -3    1.27    0.21
   4   8  -3    1.17    0.48
  -4  -8   3    1.15    0.20
   3   8  -3    1.42    0.20
   3   8  -3    1.71    0.24
   3   8  -3    1.89    0.55
  -3  -8   3    1.99    0.25
   2   8  -3    3.16    0.69
   2   8  -3    2.53    0.25
   2   8  -3    2.90    0.27
  -2  -8   3    2.67    0.66
  -2  -8   3    2.71    0.28
   1   8  -3   -0.19    0.17
   1   8  -3    0.13    0.13
   1   8  -3   -0.04    0.11
   1   8  -3    0.14    0.54
  -1  -8   3    0.20    0.14
  -1  -8   3    0.05    0.28
   0   8  -3   -0.22    0.57
   0   8  -3    0.09    0.14
   0   8  -3    0.07    0.13
   0  -8   3    0.20    0.27
   0  -8   3    0.03    0.14
  -1   8  -3    0.25    0.13
  -1   8  -3    0.19    0.13
  -1   8  -3   -0.20    0.57
   1  -8   3    0.14    0.28
   1  -8   3    0.20    0.14
  -2   8  -3    0.10    0.12
  -2   8  -3    0.18    0.14
   2  -8   3   -0.09    0.28
   2  -8   3    0.13    0.14
  -3   8  -3    3.62    0.26
  -3   8  -3    3.04    0.35
   3  -8   3    3.60    0.30
  -4   8  -3    0.54    0.17
  -4   8  -3    0.37    0.12
  -4   8  -3    0.30    0.21
   4  -8   3   -0.11    0.31
   4  -8   3    0.33    0.14
  -5   8  -3    1.94    0.20
  -5   8  -3    2.42    0.32
   5  -8   3    2.94    0.48
  -6   8  -3    0.32    0.22
  -6   8  -3    0.16    0.15
   6  -8   3   -0.26    0.33
   6  -8   3    0.56    0.22
  -7   8  -3    0.12    0.14
  -7   8  -3    0.04    0.11
  -7   8  -3   -0.11    0.19
   7  -8   3   -0.02    0.16
  10   7  -3    0.21    0.15
  10   7  -3    0.58    0.43
  10   7  -3    0.08    0.15
 -10  -7   3   -0.10    0.19
 -10  -7   3   -0.09    0.12
   9   7  -3    0.17    0.36
   9   7  -3    0.01    0.14
   9   7  -3    0.00    0.14
  -9  -7   3   -0.03    0.21
  -9  -7   3   -0.05    0.12
   8   7  -3    0.62    0.19
   8   7  -3    0.73    0.18
   8   7  -3    1.55    0.54
  -8  -7   3    0.47    0.22
  -8  -7   3    0.93    0.18
   7   7  -3    0.28    0.13
   7   7  -3    0.53    0.44
   7   7  -3    0.41    0.16
  -7  -7   3    0.20    0.14
  -7  -7   3    0.23    0.20
   6   7  -3    1.74    0.22
   6   7  -3    1.51    0.21
   6   7  -3    1.91    0.54
  -6  -7   3    1.65    0.30
  -6  -7   3    2.09    0.26
   5   7  -3    1.12    0.44
   5   7  -3    0.90    0.18
   5   7  -3    0.86    0.16
  -5  -7   3    0.99    0.17
   4   7  -3   -0.02    0.10
   4   7  -3   -0.10    0.10
   4   7  -3    0.02    0.31
  -4  -7   3   -0.01    0.03
  -4  -7   3    0.16    0.13
   3   7  -3    6.95    0.34
   3   7  -3    6.48    0.33
   3   7  -3    7.09    0.68
  -3  -7   3    6.13    0.31
  -3  -7   3    6.66    0.36
   2   7  -3    0.11    0.34
   2   7  -3   -0.04    0.09
   2   7  -3    0.03    0.10
  -2  -7   3    0.00    0.22
  -2  -7   3    0.07    0.11
   1   7  -3    3.22    0.23
   1   7  -3    2.73    0.48
   1   7  -3    3.57    0.62
   1   7  -3    2.87    0.26
  -1  -7   3    3.10    0.35
  -1  -7   3    3.60    0.28
  -1  -7   3    3.50    0.62
   0   7  -3    0.96    0.53
   0   7  -3    0.53    0.15
   0   7  -3    0.49    0.14
   0  -7   3    0.29    0.27
   0  -7   3    0.65    0.16
   0  -7   3    0.67    0.22
  -1   7  -3    0.12    0.14
  -1   7  -3    0.30    0.12
  -1   7  -3    1.06    0.53
  -1   7  -3    0.47    0.13
   1  -7   3    0.36    0.26
   1  -7   3    0.35    0.18
   1  -7   3    0.49    0.14
  -2   7  -3    0.69    0.14
  -2   7  -3    0.86    0.17
  -2   7  -3    0.80    0.15
   2  -7   3    0.99    0.17
   2  -7   3    0.51    0.29
   2  -7   3    0.84    0.28
  -3   7  -3    4.14    0.25
  -3   7  -3    4.31    0.35
  -3   7  -3    4.04    0.27
  -3   7  -3    4.28    0.29
  -3   7  -3    3.91    0.18
   3  -7   3    4.51    0.80
   3  -7   3    4.50    0.29
   3  -7   3    3.21    0.47
  -4   7  -3    1.76    0.19
  -4   7  -3    1.49    0.15
  -4   7  -3    1.23    0.24
  -4   7  -3    1.69    0.23
  -4   7  -3    1.44    0.19
   4  -7   3    0.79    0.32
   4  -7   3    1.52    0.21
  -5   7  -3    0.36    0.09
  -5   7  -3    0.34    0.11
  -5   7  -3    0.16    0.19
  -5   7  -3    0.18    0.13
  -5   7  -3    0.20    0.10
   5  -7   3    0.09    0.11
   5  -7   3    0.16    0.29
  -6   7  -3   -0.19    0.11
  -6   7  -3   -0.11    0.17
  -6   7  -3    0.14    0.10
  -7   7  -3    0.49    0.14
  -7   7  -3    0.23    0.21
  -7   7  -3    0.23    0.13
   7  -7   3   -0.27    0.26
   7  -7   3    0.10    0.16
  -8   7  -3   -0.17    0.12
  -8   7  -3    0.26    0.12
  -8   7  -3    0.12    0.19
   8  -7   3    0.30    0.21
  10   6  -3    1.17    0.46
  10   6  -3    0.19    0.14
  10   6  -3    0.42    0.18
 -10  -6   3    0.45    0.14
 -10  -6   3    0.37    0.24
   9   6  -3    0.17    0.37
   9   6  -3    0.06    0.14
   9   6  -3    0.06    0.14
  -9  -6   3    0.05    0.11
  -9  -6   3    0.07    0.18
   8   6  -3    0.43    0.17
   8   6  -3    1.09    0.45
   8   6  -3    0.33    0.15
  -8  -6   3    0.51    0.23
  -8  -6   3    0.41    0.14
   7   6  -3    0.33    0.15
   7   6  -3    0.99    0.47
   7   6  -3    0.88    0.18
   7   6  -3    0.62    0.13
  -7  -6   3    0.27    0.19
  -7  -6   3    0.84    0.16
   6   6  -3    1.50    0.20
   6   6  -3    1.02    0.16
   6   6  -3    1.48    0.48
  -6  -6   3    1.08    0.24
  -6  -6   3    1.61    0.18
  -6  -6   3    1.74    0.23
   5   6  -3    1.11    0.19
   5   6  -3    1.01    0.15
   5   6  -3    0.84    0.39
  -5  -6   3    1.06    0.17
  -5  -6   3    1.05    0.15
   4   6  -3    0.39    0.13
   4   6  -3    0.25    0.25
   4   6  -3    0.63    0.14
  -4  -6   3    0.43    0.08
  -4  -6   3    0.29    0.12
  -4  -6   3    0.37    0.10
   3   6  -3    3.16    0.24
   3   6  -3    3.21    0.22
   3   6  -3    3.60    0.47
  -3  -6   3    3.21    0.22
  -3  -6   3    3.31    0.24
  -3  -6   3    3.09    0.21
   2   6  -3    9.47    0.67
   2   6  -3    8.91    0.36
   2   6  -3    9.73    0.36
  -2  -6   3    9.79    0.38
  -2  -6   3    9.31    0.58
  -2  -6   3    9.66    0.78
   1   6  -3    4.80    0.53
   1   6  -3    4.03    0.24
   1   6  -3    4.23    0.25
  -1  -6   3    4.19    0.26
  -1  -6   3    4.28    0.37
  -1  -6   3    4.55    0.60
   0   6  -3    5.63    0.52
   0   6  -3    6.03    0.29
   0   6  -3    6.75    0.66
   0   6  -3    6.23    0.29
   0   6  -3    6.47    0.28
   0  -6   3    6.37    0.68
   0  -6   3    6.14    0.44
   0  -6   3    6.35    0.30
  -1   6  -3    1.15    0.44
  -1   6  -3    0.56    0.13
  -1   6  -3    0.34    0.15
  -1   6  -3    0.83    0.14
  -1   6  -3    0.60    0.12
   1  -6   3    0.72    0.21
   1  -6   3    0.56    0.14
   1  -6   3    0.59    0.23
  -2   6  -3    0.29    0.07
  -2   6  -3    0.23    0.10
  -2   6  -3    0.17    0.08
  -2   6  -3    0.32    0.11
  -2   6  -3    0.20    0.09
   2  -6   3    0.36    0.12
   2  -6   3    0.22    0.19
   2  -6   3    0.22    0.21
  -3   6  -3    4.74    0.30
  -3   6  -3    4.78    0.27
  -3   6  -3    4.71    0.20
  -3   6  -3    5.07    0.24
  -3   6  -3    5.02    0.26
   3  -6   3    5.06    0.70
   3  -6   3    4.65    0.26
   3  -6   3    3.85    0.47
  -4   6  -3    0.22    0.10
  -4   6  -3    0.21    0.10
  -4   6  -3    0.05    0.11
  -4   6  -3    0.07    0.15
  -4   6  -3    0.15    0.08
   4  -6   3    0.04    0.20
   4  -6   3    0.16    0.11
  -5   6  -3    1.70    0.18
  -5   6  -3    1.86    0.19
  -5   6  -3    1.90    0.13
  -5   6  -3    1.78    0.22
  -5   6  -3    1.75    0.25
  -5   6  -3    2.06    0.16
   5  -6   3    1.16    0.33
   5  -6   3    1.72    0.19
  -6   6  -3   -0.09    0.11
  -6   6  -3    0.02    0.10
  -6   6  -3   -0.19    0.16
   6  -6   3   -0.19    0.22
  -7   6  -3    0.04    0.18
  -7   6  -3   -0.12    0.09
  -7   6  -3   -0.09    0.11
   7  -6   3   -0.33    0.21
  -8   6  -3    0.01    0.11
  -8   6  -3   -0.07    0.17
  -8   6  -3   -0.23    0.10
   8  -6   3   -0.40    0.22
   8  -6   3    0.03    0.15
  -9   6  -3    0.09    0.13
  -9   6  -3    0.04    0.19
   9  -6   3   -0.31    0.24
   9  -6   3    0.04    0.17
  10   5  -3    0.18    0.14
  10   5  -3    0.37    0.40
 -10  -5   3   -0.06    0.18
 -10  -5   3    0.00    0.10
   9   5  -3    3.18    0.27
   9   5  -3    3.96    0.63
   9   5  -3    3.64    0.28
  -9  -5   3    3.09    0.39
  -9  -5   3    2.98    0.24
   8   5  -3    3.27    0.27
   8   5  -3    3.60    0.59
   8   5  -3    2.61    0.26
  -8  -5   3    3.28    0.41
  -8  -5   3    3.15    0.25
   7   5  -3    8.21    0.34
   7   5  -3    8.47    0.37
   7   5  -3    8.71    0.81
   7   5  -3    7.67    0.37
  -7  -5   3    8.60    0.52
  -7  -5   3    7.83    0.31
  -7  -5   3    8.34    0.35
   6   5  -3    2.13    0.22
   6   5  -3    2.50    0.46
   6   5  -3    2.34    0.20
   6   5  -3    2.54    0.23
  -6  -5   3    2.46    0.31
  -6  -5   3    2.48    0.19
  -6  -5   3    2.78    0.23
   5   5  -3   -0.03    0.08
   5   5  -3   -0.07    0.22
   5   5  -3    0.06    0.11
  -5  -5   3    0.10    0.09
  -5  -5   3   -0.02    0.06
   4   5  -3    6.24    0.54
   4   5  -3    5.76    0.27
   4   5  -3    6.23    0.29
  -4  -5   3    6.44    0.29
  -4  -5   3    6.67    0.27
  -4  -5   3    6.23    0.24
   3   5  -3    0.30    0.10
   3   5  -3    0.37    0.24
  -3  -5   3    0.22    0.08
  -3  -5   3    0.18    0.10
  -3  -5   3    0.17    0.06
   2   5  -3   18.34    0.88
   2   5  -3   16.61    0.47
   2   5  -3   17.62    0.48
   2   5  -3   17.11    0.93
   2   5  -3   17.66    0.46
  -2  -5   3   17.93    0.96
  -2  -5   3   17.87    0.82
  -2  -5   3   18.29    0.47
  -2  -5   3   17.62    0.48
   1   5  -3    0.90    0.13
   1   5  -3    1.10    0.15
   1   5  -3    0.94    0.27
   1   5  -3    0.78    0.13
   1   5  -3    0.51    0.17
  -1  -5   3    0.68    0.12
  -1  -5   3    1.54    0.42
  -1  -5   3    1.11    0.14
  -1  -5   3    0.99    0.19
   0   5  -3    2.73    0.41
   0   5  -3    2.84    0.20
   0   5  -3    2.69    0.19
   0   5  -3    2.56    0.39
   0   5  -3    2.74    0.43
   0   5  -3    2.55    0.18
   0  -5   3    2.71    0.27
   0  -5   3    2.79    0.20
   0  -5   3    2.60    0.17
   0  -5   3    2.94    0.48
  -1   5  -3    0.04    0.08
  -1   5  -3    0.07    0.07
  -1   5  -3    0.50    0.31
  -1   5  -3   -0.08    0.11
  -1   5  -3    0.05    0.08
  -1   5  -3    0.00    0.11
   1  -5   3    0.03    0.15
   1  -5   3    0.05    0.08
   1  -5   3    0.14    0.12
   1  -5   3    0.20    0.08
  -2   5  -3   12.09    0.37
  -2   5  -3   11.82    0.31
  -2   5  -3   12.14    0.37
  -2   5  -3   11.81    0.34
  -2   5  -3   11.41    0.54
   2  -5   3   11.52    0.60
   2  -5   3   11.43    0.79
   2  -5   3   11.95    0.33
   2  -5   3   12.84    0.38
  -3   5  -3    0.15    0.07
  -3   5  -3    0.23    0.12
  -3   5  -3    0.28    0.09
  -3   5  -3    0.22    0.09
  -3   5  -3    0.27    0.08
   3  -5   3    0.20    0.19
   3  -5   3    0.28    0.08
   3  -5   3    0.32    0.10
   3  -5   3    0.14    0.24
  -4   5  -3    0.68    0.10
  -4   5  -3    0.86    0.10
  -4   5  -3    0.93    0.13
  -4   5  -3    0.72    0.12
  -4   5  -3    0.68    0.11
  -4   5  -3    0.70    0.16
   4  -5   3    0.45    0.22
   4  -5   3    0.60    0.11
   4  -5   3    0.21    0.33
   4  -5   3    0.47    0.14
  -5   5  -3    4.72    0.31
  -5   5  -3    5.33    0.17
  -5   5  -3    5.38    0.24
  -5   5  -3    5.32    0.26
  -5   5  -3    5.35    0.27
   5  -5   3    5.34    0.24
   5  -5   3    5.64    0.70
   5  -5   3    4.74    0.45
  -6   5  -3    0.99    0.14
  -6   5  -3    0.90    0.16
  -6   5  -3    0.72    0.11
  -6   5  -3    0.90    0.21
   6  -5   3    0.62    0.11
   6  -5   3    0.43    0.24
  -7   5  -3    4.00    0.23
  -7   5  -3    3.89    0.28
  -7   5  -3    3.99    0.34
   7  -5   3    3.40    0.52
   7  -5   3    3.94    0.70
  -8   5  -3   -0.16    0.08
  -8   5  -3   -0.05    0.11
  -8   5  -3    0.11    0.16
   8  -5   3    0.03    0.15
   8  -5   3   -0.19    0.20
  -9   5  -3   -0.16    0.17
  -9   5  -3    0.00    0.11
   9  -5   3    0.02    0.21
   9  -5   3    0.17    0.18
  11   4  -3    0.84    0.48
 -11  -4   3    0.29    0.24
  10   4  -3    1.64    0.23
  10   4  -3    2.91    0.58
 -10  -4   3    2.06    0.19
 -10  -4   3    1.30    0.29
   9   4  -3    0.45    0.36
   9   4  -3   -0.14    0.11
  -9  -4   3   -0.01    0.09
  -9  -4   3    0.02    0.17
   8   4  -3    7.30    0.41
   8   4  -3    8.02    0.34
   8   4  -3    8.71    0.80
   8   4  -3    7.46    0.35
  -8  -4   3    7.86    0.26
  -8  -4   3    6.48    0.50
  -8  -4   3    7.72    0.31
   7   4  -3    1.58    0.20
   7   4  -3    1.39    0.23
   7   4  -3    1.34    0.17
   7   4  -3    1.83    0.44
   7   4  -3    1.88    0.18
  -7  -4   3    1.65    0.16
  -7  -4   3    1.48    0.19
  -7  -4   3    1.16    0.25
   6   4  -3   12.72    0.86
   6   4  -3   12.17    0.39
   6   4  -3   12.09    0.46
  -6  -4   3   12.21    0.38
  -6  -4   3   11.94    0.55
  -6  -4   3   11.81    0.36
   5   4  -3    0.03    0.21
   5   4  -3    0.24    0.11
   5   4  -3    0.12    0.10
   5   4  -3    0.16    0.08
  -5  -4   3    0.16    0.09
  -5  -4   3    0.09    0.07
  -5  -4   3    0.17    0.05
  -5  -4   3    0.04    0.13
   4   4  -3    0.19    0.09
   4   4  -3    0.11    0.20
   4   4  -3   -0.05    0.14
  -4  -4   3    0.10    0.09
  -4  -4   3    0.21    0.08
  -4  -4   3    0.07    0.04
   3   4  -3   16.24    0.43
   3   4  -3   15.08    0.78
   3   4  -3   15.46    0.42
   3   4  -3   16.12    0.42
   3   4  -3   15.13    0.84
  -3  -4   3   16.01    0.42
  -3  -4   3   15.16    0.42
  -3  -4   3   16.14    0.41
  -3  -4   3   15.73    0.47
   2   4  -3   46.69    1.71
   2   4  -3   46.99    0.86
   2   4  -3   47.28    0.89
   2   4  -3   47.93    1.65
   2   4  -3   47.01    0.90
  -2  -4   3   48.00    0.85
  -2  -4   3   48.28    1.15
  -2  -4   3   47.66    1.73
  -2  -4   3   49.04    0.89
  -2  -4   3   45.63    0.89
   1   4  -3    5.21    0.23
   1   4  -3    5.73    0.41
   1   4  -3    5.40    0.49
   1   4  -3    5.37    0.22
  -1  -4   3    5.35    0.35
  -1  -4   3    5.44    0.25
  -1  -4   3    5.25    0.22
  -1  -4   3    6.25    0.57
  -1  -4   3    5.55    0.22
   0   4  -3    8.25    0.27
   0   4  -3    8.25    0.49
   0   4  -3    8.20    0.57
   0   4  -3    8.09    0.54
   0   4  -3    8.00    0.28
   0  -4   3    8.06    0.42
   0  -4   3    8.64    0.61
   0  -4   3    8.14    0.28
   0  -4   3    7.42    0.27
   0  -4   3    8.26    0.26
  -1   4  -3   33.17    1.22
  -1   4  -3   33.44    1.17
  -1   4  -3   32.59    0.63
  -1   4  -3   33.02    1.33
  -1   4  -3   34.29    0.68
   1  -4   3   33.05    1.12
   1  -4   3   33.63    0.68
   1  -4   3   32.30    0.66
   1  -4   3   34.11    0.63
   1  -4   3   33.29    1.36
  -2   4  -3   18.29    0.44
  -2   4  -3   17.79    0.90
  -2   4  -3   18.49    0.42
  -2   4  -3   17.77    0.41
  -2   4  -3   18.16    0.44
  -2   4  -3   17.77    0.74
   2  -4   3   18.14    0.93
   2  -4   3   18.18    0.40
   2  -4   3   18.19    0.75
   2  -4   3   18.31    0.44
   2  -4   3   17.84    0.73
   2  -4   3   17.38    0.42
  -3   4  -3    7.46    0.21
  -3   4  -3    7.04    0.25
  -3   4  -3    7.24    0.54
  -3   4  -3    6.88    0.25
  -3   4  -3    6.61    0.25
  -3   4  -3    7.40    0.23
  -3   4  -3    7.00    0.29
   3  -4   3    7.22    0.22
   3  -4   3    7.49    0.26
   3  -4   3    7.06    0.60
   3  -4   3    7.18    0.47
   3  -4   3    6.63    0.48
   3  -4   3    7.17    0.25
  -4   4  -3    6.93    0.25
  -4   4  -3    6.87    0.25
  -4   4  -3    6.99    0.31
  -4   4  -3    7.18    0.19
  -4   4  -3    7.14    0.27
  -4   4  -3    7.29    0.22
   4  -4   3    6.62    0.48
   4  -4   3    6.21    0.55
   4  -4   3    7.12    0.25
   4  -4   3    6.96    0.21
   4  -4   3    6.84    0.61
  -5   4  -3    0.44    0.09
  -5   4  -3    0.36    0.08
  -5   4  -3    0.27    0.13
  -5   4  -3    0.37    0.10
  -5   4  -3    0.39    0.05
   5  -4   3    0.21    0.13
   5  -4   3    0.34    0.08
   5  -4   3    0.37    0.20
  -6   4  -3    7.27    0.33
  -6   4  -3    6.50    0.24
  -6   4  -3    7.34    0.26
  -6   4  -3    7.27    0.39
   6  -4   3    7.28    0.74
   6  -4   3    7.13    0.24
   6  -4   3    7.20    0.61
  -7   4  -3    1.18    0.14
  -7   4  -3    1.31    0.12
  -7   4  -3    1.09    0.18
  -7   4  -3    1.72    0.26
   7  -4   3    0.78    0.27
  -8   4  -3    3.34    0.35
  -8   4  -3    2.81    0.15
  -8   4  -3    3.40    0.29
   8  -4   3    3.49    0.67
  -9   4  -3    0.27    0.15
  -9   4  -3    0.17    0.19
   9  -4   3    0.36    0.22
   9  -4   3    0.33    0.19
 -10   4  -3    0.28    0.16
 -10   4  -3    0.12    0.20
  10  -4   3    0.12    0.20
  10  -4   3    0.29    0.18
  11   3  -3    0.68    0.42
 -11  -3   3    0.42    0.25
  10   3  -3    0.95    0.43
  10   3  -3    0.23    0.13
 -10  -3   3    0.36    0.23
 -10  -3   3    0.19    0.09
 -10  -3   3    0.07    0.20
   9   3  -3    0.02    0.11
   9   3  -3    0.01    0.10
   9   3  -3    0.32    0.34
  -9  -3   3    0.04    0.08
  -9  -3   3    0.09    0.17
  -9  -3   3    0.31    0.19
   8   3  -3    6.79    0.31
   8   3  -3    8.16    0.79
   8   3  -3    7.16    0.44
  -8  -3   3    6.91    0.21
  -8  -3   3    6.32    0.46
  -8  -3   3    7.05    0.28
  -8  -3   3    7.28    0.40
   7   3  -3   -0.01    0.10
   7   3  -3    0.05    0.09
   7   3  -3    0.06    0.26
   7   3  -3   -0.01    0.08
  -7  -3   3   -0.06    0.13
  -7  -3   3   -0.13    0.13
  -7  -3   3    0.09    0.08
  -7  -3   3   -0.06    0.06
  -7  -3   3   -0.02    0.05
   6   3  -3    4.31    0.51
   6   3  -3    5.34    0.54
   6   3  -3    4.95    0.23
   6   3  -3    4.89    0.25
   6   3  -3    5.23    0.32
  -6  -3   3    4.78    0.23
  -6  -3   3    4.96    0.22
  -6  -3   3    4.71    0.34
  -6  -3   3    4.86    0.21
   5   3  -3    6.01    0.25
   5   3  -3    6.10    0.31
   5   3  -3    5.89    0.52
   5   3  -3    5.90    0.25
   5   3  -3    6.18    0.24
   5   3  -3    5.66    0.52
  -5  -3   3    5.97    0.23
  -5  -3   3    6.09    0.29
  -5  -3   3    6.17    0.25
  -5  -3   3    5.80    0.36
  -5  -3   3    5.99    0.23
   4   3  -3    6.64    0.30
   4   3  -3    6.29    0.26
   4   3  -3    6.70    0.52
   4   3  -3    6.44    0.25
   4   3  -3    6.78    0.25
   4   3  -3    6.52    0.51
   4   3  -3    6.34    0.25
  -4  -3   3    6.75    0.24
  -4  -3   3    6.40    0.28
  -4  -3   3    6.84    0.26
  -4  -3   3    6.54    0.24
   3   3  -3    2.53    0.17
   3   3  -3    2.38    0.34
   3   3  -3    2.44    0.16
   3   3  -3    2.94    0.21
   3   3  -3    2.39    0.15
   3   3  -3    2.25    0.15
   3   3  -3    2.29    0.29
  -3  -3   3    2.37    0.17
  -3  -3   3    2.54    0.17
  -3  -3   3    2.58    0.15
  -3  -3   3    2.60    0.15
   2   3  -3    1.71    0.14
   2   3  -3    1.65    0.24
   2   3  -3    1.71    0.32
   2   3  -3    1.89    0.15
   2   3  -3    1.63    0.13
   2   3  -3    1.60    0.14
  -2  -3   3    1.92    0.33
  -2  -3   3    1.87    0.16
  -2  -3   3    1.54    0.15
  -2  -3   3    1.72    0.13
  -2  -3   3    1.45    0.12
   1   3  -3    3.75    0.29
   1   3  -3    3.83    0.18
   1   3  -3    4.00    0.39
   1   3  -3    3.96    0.40
   1   3  -3    3.80    0.18
   1   3  -3    3.70    0.18
  -1  -3   3    4.06    0.17
  -1  -3   3    4.18    0.41
  -1  -3   3    3.58    0.17
  -1  -3   3    3.64    0.18
   0   3  -3    0.10    0.06
   0   3  -3    0.00    0.08
   0   3  -3    0.14    0.12
   0   3  -3    0.05    0.06
   0   3  -3    0.07    0.11
   0   3  -3   -0.05    0.06
   0  -3   3    0.03    0.06
   0  -3   3   -0.04    0.05
   0  -3   3    0.01    0.06
   0  -3   3    0.11    0.11
   0  -3   3    0.00    0.06
  -1   3  -3    0.16    0.10
  -1   3  -3    0.15    0.07
  -1   3  -3    0.16    0.07
  -1   3  -3    0.18    0.11
  -1   3  -3    0.13    0.06
  -1   3  -3    0.18    0.06
   1  -3   3    0.05    0.06
   1  -3   3    0.14    0.06
   1  -3   3    0.15    0.12
   1  -3   3    0.13    0.06
   1  -3   3    0.21    0.08
   1  -3   3    0.23    0.11
  -2   3  -3   10.50    0.25
  -2   3  -3   10.57    0.52
  -2   3  -3   10.26    0.60
  -2   3  -3   10.55    0.27
  -2   3  -3   10.52    0.29
  -2   3  -3   10.89    0.30
  -2   3  -3   10.64    0.30
   2  -3   3   11.06    0.65
   2  -3   3   10.87    0.29
   2  -3   3   10.58    0.30
   2  -3   3   11.21    0.57
   2  -3   3   10.31    0.46
   2  -3   3   10.52    0.27
  -3   3  -3    3.58    0.29
  -3   3  -3    3.41    0.16
  -3   3  -3    3.35    0.13
  -3   3  -3    3.22    0.15
  -3   3  -3    3.39    0.17
  -3   3  -3    3.55    0.20
  -3   3  -3    3.13    0.37
  -3   3  -3    3.38    0.16
   3  -3   3    3.30    0.41
   3  -3   3    3.41    0.17
   3  -3   3    3.38    0.14
   3  -3   3    3.36    0.15
   3  -3   3    3.68    0.35
   3  -3   3    3.47    0.36
  -4   3  -3    6.51    0.26
  -4   3  -3    6.90    0.52
  -4   3  -3    6.59    0.16
  -4   3  -3    6.61    0.22
  -4   3  -3    6.44    0.22
  -4   3  -3    6.65    0.28
   4  -3   3    6.53    0.57
   4  -3   3    6.90    0.49
   4  -3   3    6.02    0.21
   4  -3   3    6.49    0.21
   4  -3   3    6.36    0.19
  -5   3  -3    3.38    0.15
  -5   3  -3    3.19    0.24
  -5   3  -3    3.52    0.16
  -5   3  -3    3.26    0.21
   5  -3   3    3.29    0.12
   5  -3   3    3.35    0.48
   5  -3   3    3.20    0.15
   5  -3   3    3.17    0.15
   5  -3   3    2.88    0.42
  -6   3  -3    9.88    0.26
  -6   3  -3   10.33    0.42
  -6   3  -3   10.38    0.27
  -6   3  -3   10.14    0.38
   6  -3   3    9.61    0.25
   6  -3   3    9.96    0.25
   6  -3   3   10.38    0.79
   6  -3   3   10.99    0.73
  -7   3  -3   -0.08    0.05
  -7   3  -3    0.05    0.05
  -7   3  -3    0.01    0.14
  -7   3  -3    0.04    0.10
   7  -3   3    0.07    0.04
   7  -3   3    0.00    0.17
   7  -3   3    0.34    0.19
   7  -3   3    0.05    0.04
  -8   3  -3   10.69    0.46
  -8   3  -3   10.44    0.50
   8  -3   3   11.56    0.91
 -10   3  -3    0.31    0.16
 -10   3  -3    0.60    0.22
  10  -3   3    0.47    0.21
  11   2  -3    0.64    0.40
 -11  -2   3   -0.05    0.20
 -11  -2   3   -0.11    0.20
  10   2  -3   -0.07    0.11
 -10  -2   3   -0.16    0.17
 -10  -2   3    0.02    0.07
 -10  -2   3    0.00    0.17
   9   2  -3    0.30    0.14
   9   2  -3    0.36    0.12
  -9  -2   3    0.54    0.10
  -9  -2   3    0.42    0.20
  -9  -2   3    0.60    0.19
   8   2  -3    1.22    0.17
   8   2  -3    0.84    0.17
  -8  -2   3    1.04    0.08
  -8  -2   3    1.15    0.26
  -8  -2   3    0.94    0.13
  -8  -2   3    1.16    0.15
  -8  -2   3    1.29    0.23
   7   2  -3    1.28    0.25
   7   2  -3    1.27    0.16
   7   2  -3    1.26    0.13
  -7  -2   3    1.20    0.12
  -7  -2   3    1.41    0.13
  -7  -2   3    0.99    0.22
  -7  -2   3    1.32    0.10
  -7  -2   3    1.35    0.20
  -7  -2   3    1.35    0.15
   6   2  -3    0.34    0.10
   6   2  -3    0.29    0.08
   6   2  -3    0.32    0.10
  -6  -2   3    0.29    0.08
  -6  -2   3    0.41    0.08
  -6  -2   3    0.29    0.15
  -6  -2   3    0.48    0.07
  -6  -2   3    0.47    0.09
  -6  -2   3    0.41    0.13
   5   2  -3    0.66    0.09
   5   2  -3    0.64    0.10
   5   2  -3    0.38    0.14
   5   2  -3    0.52    0.09
   5   2  -3    0.54    0.11
   5   2  -3    0.59    0.11
  -5  -2   3    0.72    0.12
  -5  -2   3    0.55    0.09
  -5  -2   3    0.44    0.09
  -5  -2   3    0.76    0.16
  -5  -2   3    0.65    0.09
  -5  -2   3    0.55    0.09
  -5  -2   3    0.60    0.09
   4   2  -3   13.92    0.49
   4   2  -3   13.76    0.36
   4   2  -3   13.72    0.35
   4   2  -3   13.75    0.34
   4   2  -3   13.41    0.67
   4   2  -3   13.89    0.36
  -4  -2   3   13.76    0.33
  -4  -2   3   13.84    0.37
  -4  -2   3   13.33    0.48
  -4  -2   3   14.04    0.36
  -4  -2   3   13.50    0.34
   3   2  -3    5.29    0.27
   3   2  -3    4.91    0.39
   3   2  -3    4.90    0.19
   3   2  -3    5.08    0.20
   3   2  -3    5.02    0.20
   3   2  -3    5.07    0.20
  -3  -2   3    5.08    0.21
  -3  -2   3    5.22    0.19
  -3  -2   3    4.88    0.24
  -3  -2   3    4.91    0.18
   2   2  -3   44.00    0.79
   2   2  -3   43.36    0.77
   2   2  -3   43.17    1.07
   2   2  -3   43.23    0.75
   2   2  -3   44.49    0.76
   2   2  -3   43.83    1.46
  -2  -2   3   43.56    0.77
  -2  -2   3   42.83    0.78
  -2  -2   3   43.90    0.74
  -2  -2   3   44.75    1.08
  -2  -2   3   44.83    1.47
   1   2  -3    0.24    0.07
   1   2  -3    0.17    0.06
   1   2  -3    0.20    0.07
   1   2  -3    0.24    0.10
   1   2  -3    0.12    0.06
   1   2  -3    0.09    0.10
   1   2  -3    0.27    0.14
  -1  -2   3    0.30    0.12
  -1  -2   3    0.18    0.07
  -1  -2   3    0.19    0.06
  -1  -2   3    0.35    0.07
   0   2  -3    0.03    0.07
   0   2  -3    0.04    0.05
   0   2  -3   -0.02    0.05
   0   2  -3    0.04    0.06
   0   2  -3    0.27    0.12
   0   2  -3   -0.01    0.06
   0   2  -3    0.07    0.06
   0  -2   3    0.01    0.06
   0  -2   3    0.18    0.10
   0  -2   3    0.29    0.07
   0  -2   3    0.09    0.12
   0  -2   3    0.03    0.04
  -1   2  -3   -0.01    0.05
  -1   2  -3    0.10    0.05
  -1   2  -3    0.02    0.05
  -1   2  -3    0.02    0.05
  -1   2  -3   -0.01    0.07
  -1   2  -3    0.05    0.05
  -1   2  -3    0.06    0.10
   1  -2   3   -0.04    0.06
   1  -2   3    0.02    0.05
   1  -2   3   -0.01    0.04
   1  -2   3   -0.01    0.04
   1  -2   3    0.05    0.09
  -2   2  -3   44.73    0.77
  -2   2  -3   44.83    0.76
  -2   2  -3   44.34    1.54
  -2   2  -3   45.91    0.71
  -2   2  -3   44.55    0.79
  -2   2  -3   45.00    1.53
   2  -2   3   44.08    1.30
   2  -2   3   45.77    1.55
   2  -2   3   44.85    0.77
   2  -2   3   45.29    0.76
   2  -2   3   44.84    1.57
   2  -2   3   43.76    0.72
  -3   2  -3    5.99    0.22
  -3   2  -3    5.88    0.39
  -3   2  -3    6.47    0.23
  -3   2  -3    5.76    0.43
  -3   2  -3    5.92    0.19
  -3   2  -3    6.32    0.19
  -3   2  -3    6.40    0.16
   3  -2   3    5.79    0.19
   3  -2   3    6.05    0.17
   3  -2   3    6.32    0.44
   3  -2   3    5.91    0.18
   3  -2   3    6.03    0.47
  -4   2  -3   11.79    0.36
  -4   2  -3   11.64    0.21
  -4   2  -3   11.13    0.35
  -4   2  -3   11.37    0.27
   4  -2   3   11.56    0.70
   4  -2   3   11.82    0.66
   4  -2   3   11.51    0.27
   4  -2   3   11.65    0.26
   4  -2   3   11.39    0.25
  -5   2  -3    0.49    0.06
  -5   2  -3    0.58    0.08
  -5   2  -3    0.56    0.11
  -5   2  -3    0.63    0.13
   5  -2   3    0.40    0.16
   5  -2   3    0.52    0.06
   5  -2   3    0.50    0.07
   5  -2   3    0.55    0.07
   5  -2   3    0.35    0.15
  -6   2  -3    1.76    0.17
  -6   2  -3    1.99    0.10
  -6   2  -3    1.92    0.10
  -6   2  -3    1.70    0.21
   6  -2   3    1.84    0.39
   6  -2   3    1.98    0.08
   6  -2   3    1.82    0.41
   6  -2   3    1.89    0.09
  -7   2  -3    0.74    0.15
  -7   2  -3    0.72    0.17
   7  -2   3    0.74    0.23
   7  -2   3    0.72    0.23
  -8   2  -3    4.17    0.36
  -8   2  -3    4.36    0.30
   8  -2   3    4.94    0.65
   8  -2   3    4.15    0.14
 -11   2  -3    0.37    0.18
 -11   2  -3    0.25    0.19
  11   1  -3    0.07    0.15
 -11  -1   3    0.01    0.22
 -11  -1   3   -0.05    0.18
  10   1  -3    0.05    0.14
 -10  -1   3    0.33    0.19
 -10  -1   3    0.15    0.20
   9   1  -3    0.10    0.13
   9   1  -3    0.13    0.10
  -9  -1   3    0.21    0.18
  -9  -1   3    0.19    0.07
  -9  -1   3    0.14    0.16
   8   1  -3    1.54    0.30
   8   1  -3    1.14    0.15
  -8  -1   3    1.39    0.23
  -8  -1   3    1.30    0.14
  -8  -1   3    1.38    0.22
  -8  -1   3    1.85    0.31
   7   1  -3    1.80    0.16
   7   1  -3    1.66    0.28
   7   1  -3    1.75    0.13
  -7  -1   3    2.06    0.22
  -7  -1   3    1.81    0.23
  -7  -1   3    1.96    0.15
  -7  -1   3    1.65    0.13
  -7  -1   3    1.77    0.12
  -7  -1   3    1.49    0.25
   6   1  -3    6.46    0.41
   6   1  -3    6.61    0.25
   6   1  -3    6.63    0.22
  -6  -1   3    6.59    0.21
  -6  -1   3    6.82    0.24
  -6  -1   3    6.37    0.37
  -6  -1   3    6.95    0.32
  -6  -1   3    6.72    0.20
  -6  -1   3    6.72    0.22
   5   1  -3    3.08    0.27
   5   1  -3    3.11    0.15
   5   1  -3    3.17    0.17
   5   1  -3    3.03    0.17
  -5  -1   3    2.92    0.24
  -5  -1   3    3.17    0.15
  -5  -1   3    3.12    0.14
  -5  -1   3    3.03    0.17
  -5  -1   3    3.02    0.19
  -5  -1   3    3.28    0.15
  -5  -1   3    3.27    0.25
   4   1  -3    0.09    0.07
   4   1  -3    0.02    0.05
   4   1  -3   -0.01    0.05
   4   1  -3   -0.02    0.06
   4   1  -3    0.01    0.08
  -4  -1   3    0.07    0.05
  -4  -1   3    0.03    0.05
  -4  -1   3    0.03    0.06
  -4  -1   3   -0.04    0.08
  -4  -1   3    0.05    0.06
  -4  -1   3    0.05    0.05
  -4  -1   3    0.06    0.05
   3   1  -3    1.95    0.12
   3   1  -3    1.90    0.12
   3   1  -3    2.02    0.24
   3   1  -3    2.07    0.19
   3   1  -3    1.96    0.13
  -3  -1   3    1.93    0.12
  -3  -1   3    1.92    0.12
  -3  -1   3    1.86    0.17
  -3  -1   3    1.85    0.13
  -3  -1   3    2.01    0.11
  -3  -1   3    2.11    0.12
   2   1  -3    1.34    0.11
   2   1  -3    1.50    0.20
   2   1  -3    1.08    0.11
   2   1  -3    1.43    0.11
   2   1  -3    1.41    0.16
  -2  -1   3    1.41    0.23
  -2  -1   3    1.35    0.14
  -2  -1   3    1.27    0.09
  -2  -1   3    1.24    0.08
  -2  -1   3    1.09    0.12
  -2  -1   3    1.27    0.10
   1   1  -3   12.58    0.65
   1   1  -3   13.47    0.54
   1   1  -3   12.66    0.29
   1   1  -3   12.39    0.29
   1   1  -3   13.24    0.43
   1   1  -3   12.57    0.31
  -1  -1   3   12.91    0.29
  -1  -1   3   12.51    0.31
  -1  -1   3   12.14    0.29
  -1  -1   3   12.61    0.42
  -1  -1   3   13.58    0.55
  -1   1  -3   24.62    0.43
  -1   1  -3   23.74    0.41
  -1   1  -3   23.59    0.88
  -1   1  -3   23.74    0.45
  -1   1  -3   24.03    0.46
  -1   1  -3   25.16    0.95
   1  -1   3   23.38    0.43
   1  -1   3   26.05    0.96
   1  -1   3   23.34    0.46
   1  -1   3   23.96    0.90
   1  -1   3   23.13    0.44
  -2   1  -3    4.28    0.15
  -2   1  -3    4.35    0.15
  -2   1  -3    4.35    0.14
  -2   1  -3    4.26    0.33
  -2   1  -3    4.53    0.13
  -2   1  -3    4.02    0.33
   2  -1   3    4.89    0.38
   2  -1   3    4.30    0.15
   2  -1   3    4.43    0.13
   2  -1   3    4.38    0.14
   2  -1   3    3.87    0.17
   2  -1   3    4.19    0.35
  -3   1  -3   16.85    0.41
  -3   1  -3   16.34    0.33
  -3   1  -3   16.34    0.38
  -3   1  -3   16.95    0.29
  -3   1  -3   15.91    0.73
  -3   1  -3   15.93    0.32
   3  -1   3   16.58    0.77
   3  -1   3   16.20    0.33
   3  -1   3   16.59    0.29
   3  -1   3   15.63    0.75
   3  -1   3   16.18    0.32
  -4   1  -3    0.13    0.04
  -4   1  -3    0.14    0.07
  -4   1  -3    0.08    0.07
   4  -1   3    0.12    0.04
   4  -1   3   -0.05    0.08
   4  -1   3    0.09    0.04
   4  -1   3    0.17    0.04
   4  -1   3    0.06    0.10
   4  -1   3    0.17    0.03
  -5   1  -3    1.49    0.14
  -5   1  -3    1.65    0.25
  -5   1  -3    1.55    0.08
  -5   1  -3    1.37    0.16
   5  -1   3    1.31    0.33
   5  -1   3    1.26    0.32
   5  -1   3    1.48    0.07
   5  -1   3    1.52    0.07
   5  -1   3    1.55    0.08
  -6   1  -3    5.87    0.30
  -6   1  -3    6.13    0.29
  -6   1  -3    5.81    0.39
   6  -1   3    5.93    0.17
   6  -1   3    6.01    0.13
   6  -1   3    6.17    0.56
   6  -1   3    6.30    0.57
  -7   1  -3    1.19    0.19
  -7   1  -3    1.81    0.30
  -7   1  -3    1.32    0.17
   7  -1   3    0.90    0.24
   7  -1   3    1.42    0.08
   7  -1   3    1.60    0.43
  -8   1  -3    2.38    0.36
  -8   1  -3    2.29    0.27
  -8   1  -3    2.88    0.26
   8  -1   3    2.92    0.52
  -9   1  -3    0.77    0.19
  -9   1  -3    0.59    0.28
  -9   1  -3    0.64    0.21
   9  -1   3    0.60    0.23
  10  -1   3    2.16    0.49
  11   0  -3   -0.01    0.14
 -11   0   3   -0.15    0.23
 -11   0   3    0.15    0.20
  10   0  -3    0.05    0.14
 -10   0   3    0.14    0.20
 -10   0   3    0.17    0.22
   9   0  -3    0.03    0.13
  -9   0   3    0.19    0.20
  -9   0   3    0.12    0.17
  -9   0   3    0.09    0.06
   8   0  -3    0.28    0.10
   8   0  -3    0.18    0.13
  -8   0   3    0.41    0.16
  -8   0   3    0.12    0.07
  -8   0   3    0.34    0.17
  -8   0   3    0.22    0.17
  -8   0   3    0.15    0.07
   7   0  -3    1.45    0.15
   7   0  -3    1.88    0.31
   7   0  -3    1.69    0.13
  -7   0   3    1.88    0.27
  -7   0   3    2.12    0.22
  -7   0   3    1.72    0.24
  -7   0   3    1.62    0.11
  -7   0   3    1.97    0.15
   6   0  -3    0.55    0.10
   6   0  -3    0.55    0.08
   6   0  -3    0.40    0.12
   6   0  -3    0.55    0.09
  -6   0   3    0.52    0.08
  -6   0   3    0.54    0.09
  -6   0   3    0.62    0.08
  -6   0   3    0.72    0.14
  -6   0   3    0.35    0.13
  -6   0   3    0.55    0.15
   5   0  -3    2.33    0.13
   5   0  -3    2.11    0.14
   5   0  -3    2.23    0.26
   5   0  -3    2.23    0.14
  -5   0   3    2.15    0.23
  -5   0   3    2.00    0.20
  -5   0   3    2.16    0.15
  -5   0   3    1.88    0.18
  -5   0   3    2.13    0.12
  -5   0   3    2.04    0.13
  -5   0   3    2.21    0.12
   4   0  -3    6.95    0.22
   4   0  -3    7.26    0.23
   4   0  -3    7.35    0.39
   4   0  -3    7.02    0.22
  -4   0   3    6.96    0.26
  -4   0   3    7.09    0.21
  -4   0   3    7.10    0.21
  -4   0   3    7.09    0.20
  -4   0   3    7.13    0.37
  -4   0   3    7.01    0.30
  -4   0   3    7.18    0.23
   3   0  -3    6.90    0.22
   3   0  -3    6.42    0.20
   3   0  -3    6.56    0.33
   3   0  -3    6.76    0.20
   3   0  -3    6.98    0.35
  -3   0   3    6.64    0.20
  -3   0   3    6.80    0.20
  -3   0   3    6.59    0.19
  -3   0   3    6.46    0.32
  -3   0   3    6.68    0.22
  -3   0   3    6.55    0.22
   2   0  -3    2.33    0.20
   2   0  -3    2.22    0.12
   2   0  -3    2.65    0.19
   2   0  -3    2.39    0.12
   2   0  -3    2.34    0.13
   2   0  -3    2.38    0.35
   2   0  -3    2.35    0.12
  -2   0   3    2.29    0.14
  -2   0   3    2.33    0.18
  -2   0   3    2.27    0.11
  -2   0   3    2.31    0.11
  -2   0   3    2.45    0.12
   1   0  -3    7.61    0.21
   1   0  -3    7.92    0.32
   1   0  -3    8.41    0.52
   1   0  -3    7.85    0.21
   1   0  -3    7.79    0.21
   1   0  -3    7.51    0.22
   1   0  -3    7.64    0.31
  -1   0   3    7.83    0.21
  -1   0   3    7.84    0.17
  -1   0   3    7.79    0.22
  -1   0   3    7.81    0.31
  -1   0   3    8.52    0.34
  -1   0   3    7.71    0.21
  -1   0   3    7.79    0.56
   0   0  -3    2.16    0.11
   0   0  -3    1.99    0.10
   0   0  -3    1.62    0.17
   0   0  -3    1.90    0.11
   0   0  -3    1.83    0.11
   0   0   3    2.56    0.19
   0   0   3    1.92    0.11
   0   0   3    2.07    0.12
   0   0   3    2.07    0.10
   0   0   3    1.90    0.18
  -1   0  -3    1.91    0.10
  -1   0  -3    1.72    0.10
  -1   0  -3    2.02    0.11
  -1   0  -3    1.94    0.26
  -1   0  -3    1.96    0.10
   1   0   3    2.00    0.10
   1   0   3    1.92    0.12
   1   0   3    1.87    0.10
   1   0   3    1.49    0.20
  -2   0  -3   20.46    0.36
  -2   0  -3   19.65    0.64
  -2   0  -3   20.13    0.38
  -2   0  -3   19.44    0.39
  -2   0  -3   19.38    0.82
  -2   0  -3   20.17    0.37
   2   0   3   19.83    0.37
   2   0   3   19.68    0.35
   2   0   3   19.08    0.39
   2   0   3   20.67    0.87
   2   0   3   20.08    0.38
   2   0   3   21.12    0.66
  -3   0  -3    0.42    0.11
  -3   0  -3    0.68    0.09
  -3   0  -3    0.73    0.10
  -3   0  -3    0.69    0.07
  -3   0  -3    1.06    0.18
  -3   0  -3    0.64    0.07
   3   0   3    0.39    0.13
   3   0   3    0.66    0.07
   3   0   3    0.75    0.07
   3   0   3    0.74    0.08
   3   0   3    0.87    0.07
   3   0   3    0.66    0.13
  -4   0  -3    8.34    0.36
  -4   0  -3    8.69    0.19
  -4   0  -3    9.02    0.30
  -4   0  -3    8.56    0.28
   4   0   3    8.28    0.21
   4   0   3    8.51    0.44
   4   0   3    8.55    0.18
   4   0   3    8.49    0.57
   4   0   3    8.41    0.19
   4   0   3    8.46    0.18
  -5   0  -3    2.93    0.19
  -5   0  -3    2.85    0.19
  -5   0  -3    3.22    0.27
  -5   0  -3    2.96    0.09
  -5   0  -3    3.03    0.09
   5   0   3    2.89    0.30
   5   0   3    2.90    0.10
   5   0   3    2.82    0.11
   5   0   3    2.74    0.40
   5   0   3    2.97    0.09
   5   0   3    3.06    0.08
  -6   0  -3    0.85    0.19
  -6   0  -3    0.88    0.14
  -6   0  -3    1.20    0.18
   6   0   3    0.66    0.20
   6   0   3    0.91    0.06
   6   0   3    0.98    0.07
   6   0   3    0.91    0.24
  -7   0  -3    0.84    0.16
  -7   0  -3    0.93    0.16
  -7   0  -3    0.53    0.20
   7   0   3    0.68    0.22
   7   0   3    1.02    0.29
  -8   0  -3    1.16    0.19
  -8   0  -3    0.88    0.20
  -8   0  -3    0.93    0.25
   8   0   3    1.45    0.38
   8   0   3    1.89    0.50
  -9   0  -3    0.22    0.15
  -9   0  -3    0.50    0.19
  -9   0  -3    0.14    0.24
   9   0   3    0.75    0.35
   9   0   3    0.46    0.19
  10   0   3    2.54    0.50
  10   0   3    1.95    0.49
  10  -1  -3    0.24    0.17
 -10   1   3    0.27    0.20
 -10   1   3    0.24    0.23
   9  -1  -3    0.04    0.15
  -9   1   3    0.29    0.20
  -9   1   3    0.05    0.19
  -9   1   3    0.15    0.06
   8  -1  -3    0.78    0.11
   8  -1  -3    0.51    0.18
  -8   1   3    0.57    0.20
  -8   1   3    0.42    0.18
  -8   1   3    0.60    0.09
   7  -1  -3    3.69    0.34
   7  -1  -3    3.21    0.17
   7  -1  -3    3.47    0.40
   7  -1  -3    2.98    0.16
  -7   1   3    3.24    0.18
  -7   1   3    2.72    0.28
  -7   1   3    3.41    0.31
  -7   1   3    2.97    0.12
   6  -1  -3    0.91    0.11
   6  -1  -3    0.52    0.14
   6  -1  -3    0.82    0.11
  -6   1   3    0.66    0.09
  -6   1   3    0.72    0.08
  -6   1   3    0.66    0.10
  -6   1   3    0.82    0.17
  -6   1   3    0.82    0.16
   5  -1  -3    1.95    0.11
   5  -1  -3    2.01    0.14
   5  -1  -3    1.82    0.27
   5  -1  -3    2.04    0.14
   5  -1  -3    2.15    0.13
  -5   1   3    2.09    0.11
  -5   1   3    2.11    0.20
  -5   1   3    2.19    0.15
  -5   1   3    2.13    0.20
  -5   1   3    2.14    0.13
   4  -1  -3    9.82    0.26
   4  -1  -3    9.69    0.27
   4  -1  -3    9.58    0.48
   4  -1  -3    8.79    0.25
   4  -1  -3    9.14    0.25
  -4   1   3    9.39    0.26
  -4   1   3    9.45    0.28
  -4   1   3    9.58    0.34
  -4   1   3    9.44    0.32
  -4   1   3    8.75    0.44
  -4   1   3    9.31    0.25
   3  -1  -3    2.83    0.14
   3  -1  -3    3.01    0.25
   3  -1  -3    2.91    0.13
   3  -1  -3    3.02    0.15
   3  -1  -3    3.03    0.14
  -3   1   3    3.06    0.17
  -3   1   3    3.04    0.16
  -3   1   3    3.01    0.14
  -3   1   3    2.85    0.23
  -3   1   3    2.93    0.14
  -3   1   3    2.89    0.17
   2  -1  -3    3.33    0.40
   2  -1  -3    2.96    0.23
   2  -1  -3    3.23    0.14
   2  -1  -3    2.94    0.13
   2  -1  -3    3.03    0.14
   2  -1  -3    3.25    0.15
  -2   1   3    3.00    0.15
  -2   1   3    3.30    0.15
  -2   1   3    3.13    0.14
  -2   1   3    3.08    0.14
  -2   1   3    2.82    0.21
   1  -1  -3    0.19    0.06
   1  -1  -3    0.12    0.05
   1  -1  -3    0.22    0.06
   1  -1  -3    0.19    0.05
   1  -1  -3    0.15    0.06
  -1   1   3    0.25    0.14
  -1   1   3    0.13    0.05
  -1   1   3    0.25    0.06
  -1   1   3    0.10    0.06
  -1   1   3    0.14    0.05
   0  -1  -3    2.40    0.32
   0  -1  -3    1.76    0.10
   0  -1  -3    1.75    0.11
   0  -1  -3    1.62    0.10
   0  -1  -3    2.03    0.19
   0  -1  -3    1.70    0.11
   0   1   3    1.87    0.12
   0   1   3    1.59    0.11
   0   1   3    1.70    0.10
   0   1   3    1.77    0.15
  -1  -1  -3    0.50    0.07
  -1  -1  -3    0.38    0.06
  -1  -1  -3    0.17    0.09
  -1  -1  -3    0.43    0.07
   1   1   3    0.36    0.07
   1   1   3    0.40    0.13
   1   1   3    0.31    0.06
   1   1   3    0.37    0.05
   1   1   3    0.28    0.07
  -2  -1  -3   28.32    0.49
  -2  -1  -3   27.56    1.07
  -2  -1  -3   28.50    0.64
  -2  -1  -3   27.14    0.50
  -2  -1  -3   27.26    0.52
  -2  -1  -3   28.39    0.93
   2   1   3   28.01    0.49
   2   1   3   28.34    1.10
   2   1   3   26.87    0.52
   2   1   3   27.95    0.50
   2   1   3   27.45    0.94
  -3  -1  -3    8.28    0.32
  -3  -1  -3    8.13    0.40
  -3  -1  -3    8.39    0.21
  -3  -1  -3    8.44    0.21
  -3  -1  -3    8.05    0.24
  -3  -1  -3    8.25    0.20
  -3  -1  -3    8.50    0.26
   3   1   3    8.32    0.20
   3   1   3    8.13    0.21
   3   1   3    7.97    0.21
   3   1   3    8.23    0.42
   3   1   3    8.05    0.53
  -4  -1  -3    7.13    0.26
  -4  -1  -3    6.60    0.17
  -4  -1  -3    6.64    0.18
  -4  -1  -3    6.23    0.24
  -4  -1  -3    6.52    0.31
   4   1   3    6.44    0.52
   4   1   3    6.71    0.17
   4   1   3    6.83    0.41
   4   1   3    6.81    0.18
   4   1   3    6.94    0.17
  -5  -1  -3    1.16    0.20
  -5  -1  -3    0.92    0.07
  -5  -1  -3    0.95    0.12
  -5  -1  -3    0.99    0.13
  -5  -1  -3    0.97    0.07
   5   1   3    1.02    0.07
   5   1   3    1.01    0.08
   5   1   3    0.96    0.06
   5   1   3    0.80    0.22
  -6  -1  -3    8.58    0.34
  -6  -1  -3    8.55    0.15
  -6  -1  -3    8.53    0.34
  -6  -1  -3    8.35    0.42
   6   1   3    8.48    0.68
   6   1   3    8.37    0.56
  -7  -1  -3    4.14    0.26
  -7  -1  -3    4.45    0.36
  -7  -1  -3    4.45    0.29
   7   1   3    3.90    0.45
   7   1   3    4.56    0.58
  -8  -1  -3    1.05    0.18
  -8  -1  -3    1.06    0.25
  -8  -1  -3    1.30    0.21
   8   1   3    1.42    0.38
   8   1   3    1.03    0.08
   8   1   3    2.09    0.52
  -9  -1  -3    1.53    0.23
  -9  -1  -3    1.64    0.32
  -9  -1  -3    2.04    0.29
   9   1   3    2.84    0.49
 -10  -1  -3    0.19    0.25
 -10  -1  -3    0.25    0.18
  10   1   3    1.04    0.41
  10  -2  -3   -0.04    0.16
 -10   2   3   -0.31    0.21
 -10   2   3    0.19    0.19
   9  -2  -3    0.09    0.17
  -9   2   3    0.26    0.22
  -9   2   3    0.26    0.07
  -9   2   3    0.41    0.21
   8  -2  -3    0.65    0.21
   8  -2  -3    1.58    0.31
  -8   2   3    0.90    0.22
  -8   2   3    1.00    0.14
  -8   2   3    0.47    0.19
   7  -2  -3    1.72    0.30
   7  -2  -3    1.44    0.13
   7  -2  -3    1.67    0.35
  -7   2   3    1.77    0.27
  -7   2   3    1.48    0.08
  -7   2   3    1.59    0.26
  -7   2   3    1.33    0.16
   6  -2  -3    3.34    0.32
   6  -2  -3    3.10    0.15
   6  -2  -3    3.26    0.16
   6  -2  -3    3.42    0.38
  -6   2   3    3.28    0.26
  -6   2   3    3.33    0.20
  -6   2   3    3.12    0.13
  -6   2   3    3.25    0.17
  -6   2   3    3.05    0.27
   5  -2  -3    0.39    0.07
   5  -2  -3    0.24    0.11
   5  -2  -3    0.21    0.08
   5  -2  -3    0.39    0.08
   5  -2  -3    0.40    0.07
  -5   2   3    0.40    0.14
  -5   2   3    0.37    0.11
  -5   2   3    0.37    0.08
  -5   2   3    0.33    0.09
   4  -2  -3   -0.02    0.05
   4  -2  -3   -0.03    0.04
   4  -2  -3    0.03    0.04
   4  -2  -3    0.07    0.06
   4  -2  -3   -0.10    0.07
  -4   2   3   -0.01    0.07
  -4   2   3   -0.01    0.05
  -4   2   3   -0.01    0.06
  -4   2   3    0.03    0.07
  -4   2   3    0.03    0.10
   3  -2  -3   21.52    0.97
   3  -2  -3   22.67    0.47
   3  -2  -3   21.92    0.67
   3  -2  -3   21.55    0.47
   3  -2  -3   22.60    0.46
   3  -2  -3   22.00    0.77
  -3   2   3   22.01    0.46
  -3   2   3   21.84    0.52
  -3   2   3   22.03    0.48
  -3   2   3   21.47    0.75
  -3   2   3   22.63    0.51
   2  -2  -3    3.81    0.17
   2  -2  -3    4.01    0.41
   2  -2  -3    3.89    0.16
   2  -2  -3    4.11    0.28
   2  -2  -3    3.75    0.16
  -2   2   3    3.82    0.16
  -2   2   3    3.97    0.18
  -2   2   3    3.74    0.14
  -2   2   3    3.63    0.26
  -2   2   3    3.84    0.18
   1  -2  -3   10.37    0.28
   1  -2  -3   11.10    0.44
   1  -2  -3   10.45    0.28
   1  -2  -3   10.30    0.56
   1  -2  -3   10.33    0.27
  -1   2   3   10.42    0.29
  -1   2   3   11.38    0.61
  -1   2   3   10.42    0.42
  -1   2   3   10.55    0.27
  -1   2   3   10.95    0.37
  -1   2   3   10.49    0.28
   0  -2  -3    3.76    0.24
   0  -2  -3    4.11    0.36
   0  -2  -3    3.77    0.16
   0  -2  -3    4.66    0.40
   0  -2  -3    3.95    0.16
   0  -2  -3    3.93    0.16
   0   2   3    3.61    0.22
   0   2   3    3.90    0.17
   0   2   3    3.93    0.16
   0   2   3    4.67    0.42
   0   2   3    4.13    0.17
  -1  -2  -3    1.72    0.13
  -1  -2  -3    1.79    0.13
  -1  -2  -3    1.87    0.18
  -1  -2  -3    1.54    0.11
  -1  -2  -3    1.94    0.29
  -1  -2  -3    1.59    0.11
  -1  -2  -3    1.20    0.22
   1   2   3    1.41    0.15
   1   2   3    1.67    0.11
   1   2   3    1.43    0.32
   1   2   3    1.55    0.12
   1   2   3    1.72    0.12
  -2  -2  -3   76.20    1.20
  -2  -2  -3   73.41    1.18
  -2  -2  -3   76.01    1.44
  -2  -2  -3   73.42    2.28
  -2  -2  -3   75.42    1.25
  -2  -2  -3   77.39    2.47
   2   2   3   73.03    1.19
   2   2   3   73.74    1.72
   2   2   3   74.75    1.25
   2   2   3   74.64    2.30
   2   2   3   76.40    2.48
   2   2   3   75.10    1.18
  -3  -2  -3    9.89    0.25
  -3  -2  -3    9.92    0.26
  -3  -2  -3   10.09    0.25
  -3  -2  -3   10.31    0.29
  -3  -2  -3   10.00    0.50
  -3  -2  -3    9.76    0.35
   3   2   3    9.43    0.25
   3   2   3    9.86    0.62
   3   2   3   10.09    0.53
   3   2   3    9.87    0.24
  -4  -2  -3   27.63    0.50
  -4  -2  -3   27.13    0.49
  -4  -2  -3   27.95    0.60
  -4  -2  -3   26.93    1.03
  -4  -2  -3   26.99    0.52
  -4  -2  -3   26.40    0.70
   4   2   3   26.31    1.19
   4   2   3   26.76    0.50
   4   2   3   27.37    0.49
   4   2   3   26.71    1.05
  -5  -2  -3   14.32    0.42
  -5  -2  -3   14.03    0.29
  -5  -2  -3   13.97    0.50
  -5  -2  -3   13.53    0.41
  -5  -2  -3   14.21    0.31
   5   2   3   13.48    0.29
   5   2   3   13.54    0.83
   5   2   3   13.65    0.72
   5   2   3   13.97    0.30
  -6  -2  -3    3.30    0.22
  -6  -2  -3    3.12    0.12
  -6  -2  -3    2.94    0.28
  -6  -2  -3    2.98    0.12
  -6  -2  -3    2.89    0.20
  -6  -2  -3    2.87    0.12
   6   2   3    3.01    0.11
   6   2   3    3.00    0.46
   6   2   3    2.60    0.38
   6   2   3    3.08    0.12
  -7  -2  -3    0.28    0.10
  -7  -2  -3    0.21    0.16
  -7  -2  -3    0.39    0.14
  -7  -2  -3    0.34    0.04
   7   2   3    0.31    0.07
   7   2   3    0.32    0.26
   7   2   3    0.25    0.04
   7   2   3    0.29    0.04
  -8  -2  -3    0.05    0.10
  -8  -2  -3    0.14    0.14
  -8  -2  -3    0.07    0.19
   8   2   3    0.14    0.06
   8   2   3    0.32    0.30
  -9  -2  -3    1.04    0.27
  -9  -2  -3    1.65    0.26
  -9  -2  -3    1.59    0.23
   9   2   3    1.26    0.11
   9   2   3    2.01    0.48
 -10  -2  -3    0.34    0.19
  10   2   3    1.03    0.44
 -11  -2  -3    0.07    0.17
 -11  -2  -3   -0.05    0.16
 -11  -2  -3   -0.15    0.23
  11   2   3    0.75    0.37
  11   2   3    0.09    0.10
  10  -3  -3   -0.03    0.16
 -10   3   3    0.03    0.22
 -10   3   3   -0.60    0.23
   9  -3  -3    0.07    0.17
  -9   3   3    0.02    0.07
  -9   3   3   -0.36    0.19
  -9   3   3   -0.10    0.18
   8  -3  -3    0.45    0.22
  -8   3   3    0.68    0.21
  -8   3   3    0.36    0.20
  -8   3   3    0.48    0.10
   7  -3  -3    0.15    0.15
   7  -3  -3    0.19    0.11
  -7   3   3    0.24    0.10
  -7   3   3    0.25    0.16
  -7   3   3    0.37    0.18
   6  -3  -3    1.19    0.12
   6  -3  -3    1.08    0.25
   6  -3  -3    1.24    0.13
   6  -3  -3    1.13    0.24
  -6   3   3    0.97    0.17
  -6   3   3    1.19    0.17
  -6   3   3    1.21    0.21
  -6   3   3    1.07    0.14
   5  -3  -3    0.35    0.18
   5  -3  -3    0.43    0.10
   5  -3  -3    0.54    0.16
   5  -3  -3    0.83    0.10
   5  -3  -3    0.61    0.10
  -5   3   3    0.64    0.11
  -5   3   3    0.66    0.16
  -5   3   3    0.55    0.10
  -5   3   3    0.73    0.13
   4  -3  -3    0.73    0.10
   4  -3  -3    0.89    0.19
   4  -3  -3    1.12    0.23
   4  -3  -3    0.93    0.11
   4  -3  -3    0.93    0.11
   4  -3  -3    0.55    0.18
  -4   3   3    1.01    0.12
  -4   3   3    0.70    0.11
  -4   3   3    1.04    0.17
  -4   3   3    1.03    0.14
   3  -3  -3    0.73    0.17
   3  -3  -3    0.81    0.11
   3  -3  -3    0.54    0.16
   3  -3  -3    0.73    0.10
   3  -3  -3    0.53    0.13
   3  -3  -3    0.88    0.10
  -3   3   3    0.86    0.17
  -3   3   3    0.76    0.09
  -3   3   3    0.69    0.13
  -3   3   3    0.73    0.11
  -3   3   3    0.61    0.09
   2  -3  -3    4.42    0.19
   2  -3  -3    4.73    0.20
   2  -3  -3    4.54    0.20
   2  -3  -3    4.89    0.42
   2  -3  -3    4.64    0.33
  -2   3   3    4.48    0.13
  -2   3   3    4.75    0.19
  -2   3   3    4.52    0.20
  -2   3   3    4.57    0.30
  -2   3   3    4.49    0.24
   1  -3  -3    6.59    0.55
   1  -3  -3    6.39    0.35
   1  -3  -3    6.61    0.43
   1  -3  -3    6.49    0.23
   1  -3  -3    6.26    0.22
   1  -3  -3    6.45    0.23
  -1   3   3    6.90    0.49
  -1   3   3    6.48    0.24
  -1   3   3    6.54    0.22
  -1   3   3    6.41    0.34
  -1   3   3    6.59    0.33
   0  -3  -3   33.82    1.21
   0  -3  -3   33.91    0.93
   0  -3  -3   32.80    0.66
   0  -3  -3   32.28    1.26
   0  -3  -3   33.20    0.63
   0  -3  -3   33.20    0.64
   0   3   3   32.96    0.91
   0   3   3   33.39    1.26
   0   3   3   32.74    1.22
   0   3   3   31.89    0.64
   0   3   3   32.45    0.62
  -1  -3  -3    0.43    0.22
  -1  -3  -3    0.29    0.11
  -1  -3  -3    0.81    0.11
  -1  -3  -3    0.36    0.08
  -1  -3  -3    0.44    0.08
  -1  -3  -3    0.37    0.08
  -1  -3  -3    0.28    0.08
   1   3   3    0.21    0.12
   1   3   3    0.35    0.09
   1   3   3    0.44    0.08
   1   3   3    0.19    0.07
  -2  -3  -3    8.62    0.26
  -2  -3  -3    8.54    0.26
  -2  -3  -3    8.38    0.52
  -2  -3  -3    8.70    0.51
  -2  -3  -3    8.85    0.35
  -2  -3  -3    8.44    0.25
  -2  -3  -3    8.51    0.29
   2   3   3    8.26    0.24
   2   3   3    8.29    0.33
   2   3   3    9.14    0.56
   2   3   3    8.75    0.27
   2   3   3    8.22    0.54
  -3  -3  -3    6.23    0.22
  -3  -3  -3    6.59    0.22
  -3  -3  -3    6.46    0.22
  -3  -3  -3    5.98    0.20
  -3  -3  -3    6.21    0.42
  -3  -3  -3    6.27    0.28
   3   3   3    6.15    0.28
   3   3   3    6.52    0.52
   3   3   3    6.24    0.21
   3   3   3    6.14    0.47
   3   3   3    6.56    0.22
  -4  -3  -3    8.18    0.28
  -4  -3  -3    8.31    0.25
  -4  -3  -3    8.42    0.51
  -4  -3  -3    7.91    0.24
  -4  -3  -3    8.47    0.25
  -4  -3  -3    8.44    0.35
   4   3   3    8.46    0.56
   4   3   3    8.50    0.25
   4   3   3    8.23    0.61
   4   3   3    7.99    0.34
   4   3   3    8.00    0.23
  -5  -3  -3    0.30    0.16
  -5  -3  -3    0.34    0.14
  -5  -3  -3    0.36    0.07
  -5  -3  -3    0.40    0.10
  -5  -3  -3    0.31    0.07
  -5  -3  -3    0.32    0.07
   5   3   3    0.40    0.07
   5   3   3    0.30    0.21
   5   3   3    0.35    0.08
   5   3   3    0.22    0.14
  -6  -3  -3    3.43    0.30
  -6  -3  -3    3.55    0.22
  -6  -3  -3    3.83    0.15
  -6  -3  -3    3.65    0.15
  -6  -3  -3    3.73    0.16
   6   3   3    3.62    0.16
   6   3   3    4.09    0.47
   6   3   3    3.51    0.15
  -7  -3  -3    0.76    0.21
  -7  -3  -3    0.71    0.08
  -7  -3  -3    0.76    0.10
  -7  -3  -3    0.75    0.15
   7   3   3    0.68    0.09
   7   3   3    0.82    0.11
   7   3   3    0.80    0.09
   7   3   3    0.74    0.31
  -8  -3  -3    0.04    0.05
  -8  -3  -3    0.08    0.04
  -8  -3  -3    0.05    0.10
  -8  -3  -3    0.05    0.19
   8   3   3    0.26    0.30
   8   3   3    0.08    0.08
   8   3   3    0.17    0.05
   8   3   3    0.12    0.05
  -9  -3  -3    0.19    0.23
  -9  -3  -3    0.19    0.17
  -9  -3  -3    0.36    0.16
   9   3   3    0.42    0.09
   9   3   3    0.88    0.36
 -10  -3  -3   -0.24    0.22
 -10  -3  -3   -0.14    0.12
  10   3   3    0.30    0.35
  10   3   3    0.05    0.09
  11   3   3    0.65    0.38
  12   3   3    2.50    0.55
   9  -4  -3    0.88    0.26
  -9   4   3    1.10    0.16
  -9   4   3    1.02    0.26
   8  -4  -3    0.11    0.19
  -8   4   3    0.36    0.21
  -8   4   3    0.24    0.10
  -8   4   3   -0.18    0.19
   7  -4  -3    0.01    0.17
   7  -4  -3   -0.19    0.10
  -7   4   3   -0.02    0.10
  -7   4   3   -0.18    0.16
  -7   4   3    0.06    0.18
   6  -4  -3    1.15    0.32
   6  -4  -3    1.57    0.14
   6  -4  -3    1.60    0.16
   6  -4  -3    1.26    0.26
  -6   4   3    1.47    0.16
  -6   4   3    1.51    0.25
  -6   4   3    1.23    0.16
  -6   4   3    1.38    0.19
   5  -4  -3    0.03    0.07
   5  -4  -3   -0.11    0.16
   5  -4  -3   -0.03    0.10
   5  -4  -3    0.03    0.07
   5  -4  -3    0.00    0.11
  -5   4   3    0.06    0.10
  -5   4   3   -0.13    0.10
  -5   4   3    0.02    0.08
  -5   4   3    0.07    0.13
   4  -4  -3    1.76    0.31
   4  -4  -3    1.59    0.15
   4  -4  -3    1.82    0.15
   4  -4  -3    1.91    0.29
  -4   4   3    1.54    0.19
  -4   4   3    1.77    0.22
  -4   4   3    1.87    0.17
   3  -4  -3    0.00    0.08
   3  -4  -3   -0.03    0.06
   3  -4  -3   -0.12    0.11
   3  -4  -3    0.00    0.06
   3  -4  -3    0.04    0.08
  -3   4   3   -0.01    0.07
  -3   4   3    0.03    0.05
  -3   4   3   -0.03    0.08
  -3   4   3   -0.05    0.10
   2  -4  -3    1.64    0.27
   2  -4  -3    1.96    0.15
   2  -4  -3    1.51    0.41
   2  -4  -3    1.73    0.16
   2  -4  -3    1.63    0.25
   2  -4  -3    1.70    0.14
   2  -4  -3    1.79    0.25
  -2   4   3    1.79    0.17
  -2   4   3    1.89    0.15
  -2   4   3    1.96    0.23
  -2   4   3    1.87    0.22
   1  -4  -3   -0.05    0.06
   1  -4  -3   -0.09    0.06
   1  -4  -3    0.06    0.27
   1  -4  -3    0.01    0.07
   1  -4  -3   -0.09    0.07
   1  -4  -3    0.03    0.07
  -1   4   3    0.15    0.13
  -1   4   3    0.00    0.08
  -1   4   3   -0.05    0.05
  -1   4   3    0.09    0.08
  -1   4   3   -0.04    0.06
   0  -4  -3    2.56    0.16
   0  -4  -3    2.66    0.24
   0  -4  -3    2.45    0.41
   0  -4  -3    2.69    0.17
   0  -4  -3    2.81    0.29
   0   4   3    2.53    0.16
   0   4   3    2.55    0.22
   0   4   3    3.40    0.49
   0   4   3    2.67    0.19
   0   4   3    3.10    0.38
   0   4   3    2.79    0.30
  -1  -4  -3    3.43    0.31
  -1  -4  -3    3.28    0.39
  -1  -4  -3    3.37    0.16
  -1  -4  -3    3.55    0.25
  -1  -4  -3    3.46    0.18
  -1  -4  -3    3.40    0.18
   1   4   3    3.31    0.19
   1   4   3    3.35    0.40
   1   4   3    3.27    0.17
   1   4   3    3.46    0.23
   1   4   3    4.29    0.51
  -2  -4  -3    0.34    0.09
  -2  -4  -3    0.23    0.08
  -2  -4  -3    0.34    0.08
  -2  -4  -3    0.36    0.19
  -2  -4  -3    0.24    0.08
   2   4   3    0.20    0.06
   2   4   3    0.08    0.12
   2   4   3    0.30    0.09
   2   4   3    0.27    0.08
   2   4   3    0.74    0.34
  -3  -4  -3    0.62    0.22
  -3  -4  -3    0.67    0.10
  -3  -4  -3    0.78    0.13
  -3  -4  -3    0.84    0.10
  -3  -4  -3    0.73    0.10
   3   4   3    0.63    0.10
   3   4   3    0.83    0.11
   3   4   3    0.86    0.13
   3   4   3    0.79    0.29
  -4  -4  -3    0.77    0.10
  -4  -4  -3    0.66    0.22
  -4  -4  -3    0.87    0.11
  -4  -4  -3    0.68    0.15
  -4  -4  -3    0.82    0.12
  -4  -4  -3    0.78    0.11
   4   4   3    0.69    0.15
   4   4   3    0.63    0.10
   4   4   3    0.83    0.31
   4   4   3    0.57    0.18
   4   4   3    0.81    0.11
  -5  -4  -3    1.38    0.13
  -5  -4  -3    1.39    0.14
  -5  -4  -3    1.09    0.18
  -5  -4  -3    1.39    0.14
  -5  -4  -3    1.36    0.26
  -5  -4  -3    1.27    0.13
   5   4   3    0.78    0.21
   5   4   3    1.25    0.33
   5   4   3    1.28    0.14
   5   4   3    1.16    0.12
   5   4   3    0.98    0.17
  -6  -4  -3    6.48    0.23
  -6  -4  -3    6.40    0.23
  -6  -4  -3    6.92    0.24
  -6  -4  -3    6.37    0.29
  -6  -4  -3    6.70    0.39
   6   4   3    6.81    0.25
   6   4   3    6.61    0.61
  -7  -4  -3    2.97    0.17
  -7  -4  -3    3.05    0.22
  -7  -4  -3    2.60    0.31
  -7  -4  -3    3.06    0.15
   7   4   3    2.88    0.46
   7   4   3    2.83    0.17
  -8  -4  -3    2.20    0.33
  -8  -4  -3    2.31    0.16
  -8  -4  -3    2.14    0.12
  -8  -4  -3    2.08    0.22
   8   4   3    2.50    0.48
   8   4   3    2.07    0.15
   8   4   3    2.26    0.18
  -9  -4  -3    0.04    0.06
  -9  -4  -3   -0.04    0.17
  -9  -4  -3    0.02    0.12
   9   4   3    0.26    0.34
   9   4   3    0.00    0.08
 -10  -4  -3    0.19    0.15
 -10  -4  -3    0.16    0.22
  10   4   3    0.05    0.08
  10   4   3    0.12    0.32
   9  -5  -3    0.04    0.18
  -9   5   3    0.07    0.22
   8  -5  -3   -0.06    0.16
  -8   5   3    0.11    0.20
  -8   5   3   -0.01    0.10
   7  -5  -3   -0.22    0.14
  -7   5   3    0.00    0.11
  -7   5   3   -0.17    0.18
   6  -5  -3    0.79    0.13
   6  -5  -3    0.81    0.24
   6  -5  -3    0.83    0.13
  -6   5   3    0.73    0.21
  -6   5   3    0.58    0.15
   5  -5  -3    0.11    0.08
   5  -5  -3    0.05    0.08
   5  -5  -3   -0.06    0.13
   5  -5  -3    0.04    0.12
  -5   5   3    0.03    0.09
  -5   5   3    0.04    0.12
  -5   5   3    0.11    0.16
   4  -5  -3    0.21    0.13
   4  -5  -3    0.28    0.09
   4  -5  -3    0.28    0.09
   4  -5  -3    0.26    0.14
  -4   5   3    0.25    0.12
  -4   5   3    0.30    0.10
  -4   5   3    0.56    0.18
   3  -5  -3    0.44    0.10
   3  -5  -3    0.19    0.11
   3  -5  -3    0.29    0.13
   3  -5  -3    0.42    0.10
   3  -5  -3    0.29    0.13
  -3   5   3    0.32    0.09
  -3   5   3    0.41    0.10
  -3   5   3    0.55    0.13
   2  -5  -3   -0.05    0.08
   2  -5  -3    0.02    0.06
   2  -5  -3    0.11    0.10
   2  -5  -3   -0.02    0.08
  -2   5   3    0.09    0.10
  -2   5   3    0.01    0.08
  -2   5   3   -0.01    0.08
   1  -5  -3   -0.03    0.08
   1  -5  -3    0.09    0.06
   1  -5  -3   -0.17    0.29
   1  -5  -3    0.06    0.07
  -1   5   3    0.01    0.07
  -1   5   3    0.07    0.07
  -1   5   3    0.00    0.10
  -1   5   3    0.14    0.14
  -1   5   3    0.05    0.09
   0  -5  -3    0.60    0.11
   0  -5  -3    0.59    0.13
   0  -5  -3    0.75    0.07
   0  -5  -3    0.92    0.17
   0  -5  -3    0.44    0.31
   0  -5  -3    0.76    0.13
   0   5   3    0.74    0.13
   0   5   3    0.37    0.10
   0   5   3    1.30    0.47
   0   5   3    0.68    0.12
   0   5   3    0.44    0.15
   0   5   3    0.65    0.17
  -1  -5  -3    3.05    0.16
  -1  -5  -3    2.92    0.41
  -1  -5  -3    2.83    0.19
  -1  -5  -3    3.33    0.27
  -1  -5  -3    2.91    0.20
   1   5   3    3.05    0.21
   1   5   3    3.06    0.38
   1   5   3    3.32    0.42
   1   5   3    2.80    0.24
   1   5   3    2.92    0.19
  -2  -5  -3    0.52    0.11
  -2  -5  -3    0.77    0.26
  -2  -5  -3    0.62    0.11
  -2  -5  -3    0.93    0.18
  -2  -5  -3    0.65    0.11
   2   5   3    0.91    0.40
   2   5   3    0.55    0.10
   2   5   3    0.72    0.14
   2   5   3    0.53    0.12
   2   5   3    0.47    0.17
  -3  -5  -3    6.57    0.30
  -3  -5  -3    5.63    0.48
  -3  -5  -3    7.07    0.33
  -3  -5  -3    6.55    0.26
  -3  -5  -3    7.13    0.28
   3   5   3    7.21    0.63
   3   5   3    6.31    0.59
   3   5   3    7.05    0.30
   3   5   3    6.47    0.27
   3   5   3    6.62    0.26
  -4  -5  -3    0.28    0.10
  -4  -5  -3    0.54    0.10
  -4  -5  -3    0.50    0.14
  -4  -5  -3    0.50    0.09
   4   5   3    0.30    0.07
   4   5   3    0.43    0.10
   4   5   3    0.35    0.29
   4   5   3    0.15    0.16
  -5  -5  -3   -0.02    0.06
  -5  -5  -3   -0.05    0.12
  -5  -5  -3   -0.04    0.06
  -5  -5  -3   -0.08    0.08
   5   5   3   -0.05    0.14
   5   5   3   -0.10    0.07
   5   5   3   -0.04    0.05
   5   5   3   -0.18    0.24
  -6  -5  -3    1.37    0.17
  -6  -5  -3    1.42    0.14
  -6  -5  -3    1.20    0.14
  -6  -5  -3    0.80    0.19
  -6  -5  -3    1.40    0.16
   6   5   3    1.72    0.46
   6   5   3    1.12    0.18
   6   5   3    1.35    0.16
   6   5   3    1.20    0.15
  -7  -5  -3    0.15    0.09
  -7  -5  -3    0.16    0.16
  -7  -5  -3    0.26    0.08
  -7  -5  -3    0.27    0.11
  -7  -5  -3    0.23    0.08
   7   5   3    0.33    0.34
   7   5   3    0.21    0.09
   7   5   3    0.24    0.11
  -8  -5  -3    0.18    0.19
  -8  -5  -3    0.11    0.07
  -8  -5  -3    0.07    0.09
  -8  -5  -3    0.14    0.11
   8   5   3    0.14    0.09
   8   5   3    0.18    0.11
   8   5   3    0.34    0.37
  -9  -5  -3    0.19    0.22
  -9  -5  -3    0.37    0.15
  -9  -5  -3    0.13    0.09
   9   5   3    0.35    0.41
   9   5   3    0.26    0.11
 -10  -5  -3    1.89    0.28
 -10  -5  -3    1.18    0.14
 -10  -5  -3    0.92    0.30
  10   5   3    1.83    0.58
  10   5   3    1.41    0.19
   8  -6  -3   -0.01    0.18
  -8   6   3    0.20    0.21
  -8   6   3    0.07    0.12
   7  -6  -3   -0.07    0.15
  -7   6   3   -0.06    0.12
  -7   6   3    0.13    0.21
   6  -6  -3    0.67    0.24
  -6   6   3    0.69    0.22
  -6   6   3    0.57    0.09
  -6   6   3    0.64    0.16
   5  -6  -3    0.61    0.13
   5  -6  -3    0.66    0.22
  -5   6   3    0.70    0.17
  -5   6   3    0.66    0.22
   4  -6  -3    4.19    0.48
   4  -6  -3    5.33    0.51
   4  -6  -3    3.42    0.34
   4  -6  -3    4.26    0.26
  -4   6   3    4.34    0.37
  -4   6   3    4.09    0.26
  -4   6   3    4.88    0.36
  -4   6   3    4.71    0.31
   3  -6  -3    0.96    0.15
   3  -6  -3    0.56    0.16
   3  -6  -3    0.96    0.18
  -3   6   3    0.74    0.13
  -3   6   3    1.00    0.25
  -3   6   3    0.88    0.15
   2  -6  -3    2.50    0.40
   2  -6  -3    2.81    0.23
   2  -6  -3    2.25    0.20
   2  -6  -3    2.46    0.33
  -2   6   3    2.16    0.22
  -2   6   3    2.17    0.35
  -2   6   3    2.62    0.21
   1  -6  -3    2.58    0.31
   1  -6  -3    2.70    0.21
  -1   6   3    2.13    0.39
  -1   6   3    2.47    0.20
  -1   6   3    2.58    0.22
  -1   6   3    2.76    0.43
   0  -6  -3    0.97    0.16
   0  -6  -3    0.91    0.09
   0  -6  -3    0.67    0.15
   0   6   3    0.90    0.16
   0   6   3    0.51    0.17
   0   6   3    1.30    0.51
   0   6   3    0.91    0.14
   0   6   3    0.82    0.19
   0   6   3    0.96    0.19
  -1  -6  -3    0.61    0.13
  -1  -6  -3    0.51    0.12
  -1  -6  -3    0.65    0.10
  -1  -6  -3    0.61    0.12
   1   6   3    0.43    0.18
   1   6   3    0.46    0.12
   1   6   3    0.64    0.12
   1   6   3    1.49    0.53
   1   6   3    0.38    0.15
   1   6   3    0.34    0.10
  -2  -6  -3   14.21    0.53
  -2  -6  -3   13.86    0.42
  -2  -6  -3   12.69    0.40
  -2  -6  -3   13.90    0.42
   2   6   3   12.44    0.77
   2   6   3   13.61    0.99
   2   6   3   14.41    0.83
   2   6   3   14.35    0.45
   2   6   3   13.46    0.51
  -3  -6  -3    3.25    0.24
  -3  -6  -3    3.41    0.22
  -3  -6  -3    3.38    0.22
  -3  -6  -3    3.81    0.28
   3   6   3    4.32    0.67
   3   6   3    3.45    0.23
   3   6   3    3.63    0.54
   3   6   3    3.44    0.24
  -4  -6  -3    2.92    0.22
  -4  -6  -3    3.03    0.26
  -4  -6  -3    2.73    0.20
  -4  -6  -3    2.81    0.16
   4   6   3    2.61    0.21
   4   6   3    2.76    0.57
   4   6   3    2.27    0.49
   4   6   3    3.06    0.19
  -5  -6  -3    0.05    0.13
  -5  -6  -3    0.17    0.09
  -5  -6  -3    0.18    0.08
  -5  -6  -3    0.10    0.09
   5   6   3    0.09    0.05
   5   6   3   -0.01    0.16
   5   6   3    0.11    0.10
   5   6   3    0.29    0.36
  -6  -6  -3   -0.10    0.14
  -6  -6  -3    0.12    0.08
  -6  -6  -3    0.13    0.08
  -6  -6  -3    0.17    0.11
   6   6   3    0.04    0.04
   6   6   3    0.12    0.10
   6   6   3   -0.02    0.32
   6   6   3   -0.05    0.10
  -7  -6  -3    0.68    0.21
  -7  -6  -3    0.62    0.13
  -7  -6  -3    0.63    0.12
  -7  -6  -3    0.80    0.12
  -7  -6  -3    0.83    0.15
   7   6   3    0.66    0.15
   7   6   3    0.70    0.13
   7   6   3    0.78    0.42
   7   6   3    0.71    0.13
  -8  -6  -3    2.85    0.23
  -8  -6  -3    2.99    0.37
  -8  -6  -3    3.31    0.25
  -8  -6  -3    2.78    0.19
   8   6   3    3.14    0.61
   8   6   3    2.54    0.21
   8   6   3    2.89    0.25
  -9  -6  -3    0.14    0.21
  -9  -6  -3    0.30    0.15
  -9  -6  -3   -0.02    0.10
   9   6   3    0.29    0.13
   9   6   3    0.31    0.45
 -10  -6  -3    3.20    0.46
 -10  -6  -3    3.51    0.31
 -10  -6  -3    3.08    0.23
  10   6   3    3.80    0.27
  10   6   3    3.73    0.77
   8  -7  -3    0.05    0.19
   7  -7  -3    0.09    0.20
  -7   7   3   -0.04    0.13
  -7   7   3    0.01    0.22
   6  -7  -3    3.23    0.51
  -6   7   3    2.65    0.35
  -6   7   3    2.84    0.30
   5  -7  -3   -0.25    0.16
   5  -7  -3    0.06    0.17
   5  -7  -3   -0.03    0.10
  -5   7   3    0.08    0.20
  -5   7   3    0.03    0.08
  -5   7   3   -0.09    0.13
   4  -7  -3    0.14    0.18
   4  -7  -3    0.44    0.18
   4  -7  -3    0.44    0.13
  -4   7   3    0.36    0.13
  -4   7   3    0.57    0.18
  -4   7   3    0.10    0.19
  -4   7   3    0.56    0.12
   3  -7  -3    0.03    0.16
   3  -7  -3    0.44    0.14
   3  -7  -3    0.23    0.15
  -3   7   3    0.34    0.12
  -3   7   3    0.27    0.12
  -3   7   3    0.45    0.15
   2  -7  -3    2.35    0.24
   2  -7  -3    2.17    0.33
  -2   7   3    2.06    0.20
  -2   7   3    1.81    0.39
  -2   7   3    2.32    0.25
   1  -7  -3    0.38    0.14
   1  -7  -3    0.29    0.13
  -1   7   3    0.05    0.15
  -1   7   3    0.29    0.15
  -1   7   3    0.52    0.15
   0  -7  -3   -0.04    0.10
   0  -7  -3    0.01    0.05
   0  -7  -3   -0.06    0.09
   0   7   3   -0.06    0.11
   0   7   3   -0.22    0.14
   0   7   3    0.00    0.16
   0   7   3    0.76    0.63
  -1  -7  -3    0.01    0.07
  -1  -7  -3    0.03    0.09
  -1  -7  -3   -0.13    0.10
   1   7   3    0.58    0.58
   1   7   3   -0.09    0.16
   1   7   3   -0.02    0.11
  -2  -7  -3    2.73    0.27
  -2  -7  -3    2.37    0.23
  -2  -7  -3    2.55    0.20
   2   7   3    2.43    0.23
   2   7   3    3.80    0.75
   2   7   3    2.38    0.24
   2   7   3    2.34    0.47
  -3  -7  -3    0.11    0.09
  -3  -7  -3    0.00    0.11
  -3  -7  -3   -0.01    0.10
   3   7   3   -0.21    0.17
   3   7   3    0.66    0.50
   3   7   3   -0.01    0.12
   3   7   3    0.15    0.06
  -4  -7  -3    0.91    0.10
  -4  -7  -3    0.48    0.11
  -4  -7  -3    0.74    0.17
  -4  -7  -3    0.42    0.13
   4   7   3    0.98    0.51
   4   7   3    0.77    0.12
   4   7   3    0.56    0.25
   4   7   3    0.59    0.15
   4   7   3    0.68    0.14
  -5  -7  -3   -0.01    0.11
  -5  -7  -3   -0.02    0.13
  -5  -7  -3    0.05    0.08
  -5  -7  -3    0.00    0.06
   5   7   3   -0.11    0.10
   5   7   3   -0.22    0.37
   5   7   3    0.00    0.03
   5   7   3   -0.08    0.17
   5   7   3    0.02    0.10
  -6  -7  -3    0.03    0.08
  -6  -7  -3    0.10    0.12
  -6  -7  -3   -0.03    0.15
  -6  -7  -3    0.16    0.09
   6   7   3    0.14    0.21
   6   7   3   -0.09    0.10
   6   7   3   -0.06    0.11
   6   7   3   -0.09    0.42
  -7  -7  -3   -0.10    0.10
  -7  -7  -3   -0.06    0.16
  -7  -7  -3    0.09    0.07
  -7  -7  -3   -0.04    0.08
   7   7   3    0.01    0.10
   7   7   3   -0.07    0.11
   7   7   3   -0.16    0.43
  -8  -7  -3   -0.08    0.12
  -8  -7  -3   -0.02    0.19
  -8  -7  -3    0.24    0.12
   8   7   3    0.26    0.14
   8   7   3    0.09    0.42
  -9  -7  -3    0.01    0.12
  -9  -7  -3   -0.14    0.11
  -9  -7  -3    0.06    0.22
   9   7   3   -0.05    0.42
   9   7   3    0.21    0.13
 -10  -7  -3    0.62    0.18
  10   7   3    0.53    0.55
   7  -8  -3   -0.01    0.18
  -7   8   3   -0.02    0.15
  -7   8   3    0.17    0.24
   6  -8  -3    0.33    0.22
  -6   8   3    0.35    0.18
  -6   8   3    0.31    0.26
   5  -8  -3    0.07    0.18
  -5   8   3   -0.17    0.23
  -5   8   3    0.06    0.09
  -5   8   3   -0.06    0.14
   4  -8  -3    1.23    0.18
   4  -8  -3    1.34    0.30
  -4   8   3    1.48    0.19
  -4   8   3    1.45    0.30
  -4   8   3    1.14    0.21
   3  -8  -3   -0.01    0.14
   3  -8  -3    0.20    0.13
  -3   8   3   -0.05    0.15
  -3   8   3   -0.07    0.10
   2  -8  -3    0.16    0.12
   2  -8  -3    0.17    0.16
  -2   8   3    0.36    0.17
  -2   8   3    0.15    0.11
   1  -8  -3    0.16    0.13
   1  -8  -3    0.23    0.15
  -1   8   3    0.24    0.15
  -1   8   3    0.14    0.12
   0  -8  -3    0.35    0.07
   0  -8  -3    0.06    0.13
   0  -8  -3    0.16    0.13
   0   8   3    1.34    0.71
   0   8   3   -0.09    0.19
   0   8   3   -0.01    0.13
   0   8   3    0.19    0.11
  -1  -8  -3    0.07    0.10
  -1  -8  -3    0.16    0.13
  -1  -8  -3    0.04    0.08
   1   8   3    0.78    0.69
   1   8   3   -0.14    0.19
   1   8   3    0.03    0.14
   1   8   3    0.10    0.10
  -2  -8  -3   -0.04    0.12
  -2  -8  -3    0.16    0.10
  -2  -8  -3    0.25    0.11
   2   8   3    0.82    0.71
   2   8   3    0.22    0.11
   2   8   3    0.12    0.21
   2   8   3   -0.11    0.12
  -3  -8  -3    0.12    0.12
  -3  -8  -3    0.06    0.10
  -3  -8  -3    0.02    0.14
   3   8   3    0.06    0.21
   3   8   3    0.09    0.15
   3   8   3    0.89    0.65
   3   8   3    0.27    0.13
  -4  -8  -3    0.66    0.16
  -4  -8  -3    0.70    0.19
   4   8   3    0.72    0.30
   4   8   3    0.53    0.16
   4   8   3    0.48    0.58
   4   8   3    0.69    0.16
  -5  -8  -3    0.17    0.18
  -5  -8  -3    0.00    0.12
  -5  -8  -3    0.09    0.07
   5   8   3   -0.19    0.48
   5   8   3   -0.10    0.13
   5   8   3    0.16    0.23
   5   8   3    0.11    0.12
  -6  -8  -3   -0.03    0.07
  -6  -8  -3   -0.14    0.17
  -6  -8  -3   -0.09    0.13
   6   8   3    0.11    0.13
   6   8   3   -0.06    0.11
   6   8   3    0.05    0.51
   6   8   3    0.37    0.23
  -7  -8  -3   -0.06    0.08
  -7  -8  -3   -0.12    0.13
  -7  -8  -3    0.04    0.19
   7   8   3   -0.55    0.43
   7   8   3   -0.11    0.13
   7   8   3    0.05    0.12
  -8  -8  -3    1.22    0.30
  -8  -8  -3    1.21    0.20
  -8  -8  -3    1.36    0.20
   8   8   3    1.16    0.20
   8   8   3    0.96    0.62
   9   8   3   -0.02    0.48
 -10  -8  -3    2.52    0.28
  10   8   3    2.17    0.27
  10   8   3    2.36    0.77
   6  -9  -3    0.22    0.23
  -6   9   3    0.31    0.26
  -6   9   3    0.48    0.19
   5  -9  -3    0.23    0.21
  -5   9   3    0.39    0.28
  -5   9   3    0.17    0.17
   4  -9  -3    0.07    0.17
  -4   9   3    0.05    0.25
  -4   9   3   -0.15    0.16
  -4   9   3    0.25    0.12
   3  -9  -3    0.01    0.14
   3  -9  -3   -0.02    0.17
  -3   9   3    0.13    0.18
  -3   9   3    0.14    0.12
   2  -9  -3   -0.16    0.13
   2  -9  -3   -0.14    0.13
  -2   9   3   -0.09    0.16
  -2   9   3   -0.06    0.12
   1  -9  -3    0.18    0.15
   1  -9  -3    0.06    0.14
  -1   9   3    0.09    0.13
  -1   9   3    0.01    0.15
   0  -9  -3    0.02    0.14
   0  -9  -3    0.00    0.12
   0   9   3   -0.11    0.14
   0   9   3   -0.31    0.10
   0   9   3   -0.65    0.75
  -1  -9  -3   -0.11    0.13
  -1  -9  -3    0.20    0.10
  -1  -9  -3    0.02    0.12
   1   9   3   -0.32    0.21
   1   9   3   -0.37    0.73
   1   9   3    0.03    0.12
   1   9   3    0.18    0.16
  -2  -9  -3    0.17    0.12
  -2  -9  -3   -0.04    0.15
  -2  -9  -3    0.06    0.10
   2   9   3   -0.13    0.78
   2   9   3    0.02    0.12
   2   9   3    0.22    0.22
   2   9   3   -0.06    0.14
  -3  -9  -3   -0.14    0.09
  -3  -9  -3   -0.09    0.15
  -3  -9  -3   -0.05    0.12
   3   9   3   -0.93    0.72
   3   9   3    0.36    0.23
   3   9   3   -0.05    0.12
   3   9   3   -0.18    0.14
  -4  -9  -3   -0.11    0.11
  -4  -9  -3    0.37    0.18
  -4  -9  -3    0.18    0.15
   4   9   3    0.02    0.12
   4   9   3    0.04    0.16
   4   9   3   -0.93    0.68
  -5  -9  -3    0.13    0.16
  -5  -9  -3    0.13    0.18
   5   9   3    0.08    0.13
   5   9   3   -0.02    0.15
   5   9   3   -0.64    0.60
  -6  -9  -3   -0.11    0.17
  -6  -9  -3   -0.01    0.15
   6   9   3   -0.23    0.58
   6   9   3    0.00    0.13
  -7  -9  -3    0.06    0.20
   7   9   3    0.13    0.15
  -8  -9  -3    1.02    0.30
  -8  -9  -3    0.95    0.17
  -8  -9  -3    0.59    0.18
   8   9   3    0.42    0.68
   8   9   3    0.30    0.16
   5 -10  -3   -0.04    0.20
   4 -10  -3    0.05    0.18
  -4  10   3    0.38    0.14
  -4  10   3   -0.02    0.26
  -4  10   3    0.09    0.19
   3 -10  -3    0.00    0.15
   3 -10  -3    0.17    0.21
  -3  10   3    0.08    0.19
  -3  10   3    0.13    0.12
   2 -10  -3    0.07    0.15
   2 -10  -3   -0.01    0.15
  -2  10   3   -0.10    0.17
  -2  10   3    0.09    0.13
   1 -10  -3   -0.29    0.15
   1 -10  -3   -0.07    0.14
  -1  10   3    0.00    0.13
  -1  10   3   -0.17    0.17
   0 -10  -3   -0.06    0.13
   0 -10  -3   -0.09    0.14
   0  10   3   -0.01    0.12
   0  10   3   -0.06    0.16
  -1 -10  -3   -0.11    0.14
  -1 -10  -3   -0.07    0.12
   1  10   3   -0.01    0.13
   1  10   3    0.06    0.16
  -2 -10  -3    0.11    0.13
  -2 -10  -3    0.13    0.19
  -2 -10  -3    0.52    0.15
   2  10   3    0.44    0.17
   2  10   3    0.12    0.18
   2  10   3   -1.43    0.80
  -3 -10  -3    0.04    0.12
  -3 -10  -3    0.33    0.16
  -3 -10  -3    0.21    0.17
   3  10   3    0.23    0.14
   3  10   3   -1.40    0.79
   3  10   3    0.18    0.17
  -4 -10  -3    0.51    0.19
   4  10   3    0.35    0.17
  -6 -10  -3    0.26    0.17
  -6 -10  -3    0.80    0.26
   6  10   3    0.26    0.16
   6  10   3    0.23    0.16
   3 -11  -3   -0.04    0.20
  -3  11   3   -0.21    0.19
  -3  11   3   -0.04    0.14
   2 -11  -3   -0.35    0.15
   2 -11  -3   -0.06    0.18
  -2  11   3   -0.17    0.16
  -2  11   3    0.22    0.15
   1 -11  -3   -0.08    0.15
   1 -11  -3   -0.21    0.15
  -1  11   3    0.09    0.14
  -1  11   3   -0.03    0.19
   0 -11  -3   -0.27    0.17
   0 -11  -3   -0.22    0.13
   0  11   3   -0.26    0.18
   0  11   3   -0.10    0.13
  -1 -11  -3   -0.06    0.13
  -1 -11  -3   -0.26    0.17
   1  11   3   -0.03    0.18
   1  11   3    0.07    0.15
  -2 -11  -3   -0.13    0.17
  -2 -11  -3   -0.09    0.12
   2  11   3    0.10    0.18
   2  11   3   -0.04    0.15
   1 -12  -3   -0.28    0.20
   1 -12  -3   -0.05    0.18
  -1  12   3   -0.09    0.16
  -1  12   3    0.00    0.22
   0 -12  -3   -0.21    0.17
   0 -12  -3   -0.10    0.16
   0  12   3   -0.16    0.15
   0  12   3    0.09    0.20
  -1 -12  -3   -0.11    0.14
  -1 -12  -3   -0.35    0.18
   1  12   3    0.00    0.19
   1  12   3    0.14    0.16
  -2 -12  -3   -0.38    0.18
   2  12   3    0.02    0.21
   2  12   3   -0.07    0.14
  -3 -12  -3   -0.25    0.18
   3  12   3   -0.14    0.17
   3  12   3    0.01    0.16
  -4 -12  -3   -0.43    0.19
   4  12   3   -0.04    0.18
   4  12   3    0.03    0.17
  -5 -12  -3    0.62    0.26
  -5 -12  -3   -0.15    0.21
   5  12   3    0.08    0.18
   5  12   3    0.03    0.16
  -3 -12   4   -0.38    0.20
   2  12  -4   -0.18    0.17
   2  12  -4    0.05    0.18
  -2 -12   4   -0.18    0.18
   1  12  -4    0.02    0.18
   1  12  -4    0.09    0.20
  -1 -12   4   -0.12    0.21
   6  11  -4    0.33    0.18
   6  11  -4    0.01    0.20
  -6 -11   4   -0.04    0.19
  -6 -11   4    0.42    0.27
   5  11  -4    0.32    0.18
   5  11  -4    0.10    0.18
  -5 -11   4   -0.12    0.20
   4  11  -4    0.36    0.19
   4  11  -4    0.15    0.18
  -4 -11   4    0.20    0.22
   3  11  -4   -0.08    0.14
   3  11  -4    0.31    0.18
  -3 -11   4    0.02    0.19
   2  11  -4   -0.10    0.14
   2  11  -4    0.34    0.18
  -2 -11   4    0.21    0.19
  -2 -11   4   -0.05    0.30
   1  11  -4    0.83    0.23
   1  11  -4    0.66    0.22
  -1 -11   4    0.60    0.23
  -1 -11   4   -0.13    0.38
   0  11  -4    0.04    0.18
   0  11  -4   -0.13    0.14
   0 -11   4    0.17    0.12
   0 -11   4   -0.54    0.33
   0 -11   4    0.01    0.19
  -1  11  -4    0.80    0.22
  -1  11  -4    0.72    0.23
   1 -11   4    0.84    0.23
   1 -11   4    0.61    0.18
   1 -11   4   -0.19    0.38
  -2  11  -4    0.00    0.15
  -2  11  -4    0.10    0.18
   2 -11   4    0.14    0.14
   2 -11   4   -0.01    0.18
  -3  11  -4   -0.14    0.13
  -3  11  -4    0.14    0.18
   3 -11   4    0.19    0.15
   7  10  -4    0.06    0.48
   7  10  -4   -0.20    0.17
  -7 -10   4    0.10    0.22
  -7 -10   4   -0.07    0.18
   6  10  -4   -0.21    0.16
   6  10  -4   -0.43    0.51
   6  10  -4    0.17    0.16
  -6 -10   4   -0.15    0.17
  -6 -10   4   -0.11    0.21
   5  10  -4    0.88    0.22
   5  10  -4    0.54    0.64
   5  10  -4    0.63    0.18
  -5 -10   4    0.54    0.20
   4  10  -4    0.09    0.15
   4  10  -4    0.17    0.16
   4  10  -4   -0.58    0.56
  -4 -10   4    0.02    0.19
   3  10  -4    0.22    0.16
   3  10  -4   -0.07    0.13
  -3 -10   4   -0.01    0.16
   2  10  -4    0.50    0.18
   2  10  -4    0.54    0.18
  -2 -10   4    0.39    0.13
  -2 -10   4    0.08    0.31
  -2 -10   4    0.59    0.20
   1  10  -4    0.53    0.18
   1  10  -4    0.42    0.18
  -1 -10   4    0.50    0.19
  -1 -10   4    0.22    0.34
   0  10  -4    0.32    0.19
   0  10  -4    0.07    0.15
   0 -10   4    0.00    0.17
   0 -10   4   -0.21    0.30
  -1  10  -4    0.29    0.17
  -1  10  -4    0.00    0.14
   1 -10   4   -0.01    0.16
  -2  10  -4   -0.05    0.14
  -2  10  -4    0.10    0.15
   2 -10   4   -0.49    0.32
   2 -10   4   -0.14    0.14
  -3  10  -4   -0.16    0.15
  -3  10  -4   -0.42    0.20
  -3  10  -4   -0.05    0.13
   3 -10   4    0.09    0.16
   3 -10   4   -0.26    0.15
  -4  10  -4   -0.05    0.13
  -4  10  -4   -0.20    0.20
  -4  10  -4    0.00    0.16
   4 -10   4    0.13    0.16
   8   9  -4    0.05    0.16
   8   9  -4    0.26    0.49
   8   9  -4    0.12    0.18
  -8  -9   4   -0.04    0.20
  -8  -9   4   -0.17    0.15
   7   9  -4    0.07    0.45
   7   9  -4    0.04    0.15
   7   9  -4   -0.17    0.16
  -7  -9   4   -0.11    0.15
  -7  -9   4    0.16    0.21
   6   9  -4   -0.15    0.16
   6   9  -4    0.10    0.15
   6   9  -4   -0.28    0.43
  -6  -9   4   -0.02    0.22
  -6  -9   4    0.01    0.17
   5   9  -4    0.54    0.52
   5   9  -4    0.37    0.18
   5   9  -4    0.53    0.17
  -5  -9   4    0.48    0.19
   4   9  -4    1.33    0.22
   4   9  -4    1.41    0.58
   4   9  -4    1.40    0.22
  -4  -9   4    1.39    0.23
   3   9  -4    0.50    0.17
   3   9  -4    0.28    0.16
   3   9  -4   -0.12    0.49
  -3  -9   4    0.41    0.18
   2   9  -4    4.00    0.33
   2   9  -4    2.87    0.79
   2   9  -4    3.86    0.32
  -2  -9   4    3.07    0.76
  -2  -9   4    4.46    0.36
   1   9  -4    2.73    0.29
   1   9  -4    3.04    0.30
  -1  -9   4    3.00    0.32
   0   9  -4    4.55    0.34
   0   9  -4    5.32    0.38
   0  -9   4    3.76    0.93
   0  -9   4    5.18    0.38
  -1   9  -4    0.08    0.12
  -1   9  -4    0.50    0.17
   1  -9   4   -0.31    0.30
   1  -9   4    0.01    0.15
  -2   9  -4    0.87    0.19
  -2   9  -4    0.68    0.17
   2  -9   4   -0.01    0.33
   2  -9   4    0.81    0.19
  -3   9  -4    0.14    0.20
  -3   9  -4    0.58    0.17
  -3   9  -4    0.55    0.18
   3  -9   4    0.34    0.15
   3  -9   4   -0.18    0.36
  -4   9  -4   -0.06    0.18
  -4   9  -4    0.40    0.17
  -4   9  -4    0.03    0.10
  -4   9  -4    0.08    0.12
  -5   9  -4    0.06    0.11
  -5   9  -4    0.24    0.22
  -5   9  -4    0.12    0.15
   5  -9   4    0.24    0.18
  -6   9  -4    0.01    0.15
  -6   9  -4    0.06    0.20
   6  -9   4    0.19    0.17
   9   8  -4    0.13    0.17
   9   8  -4    0.37    0.17
   9   8  -4    0.42    0.43
  -9  -8   4    0.30    0.23
  -9  -8   4    0.16    0.15
   8   8  -4    0.48    0.47
   8   8  -4    0.19    0.19
   8   8  -4    0.48    0.18
  -8  -8   4    0.45    0.18
  -8  -8   4    0.09    0.20
   7   8  -4    0.24    0.42
   7   8  -4   -0.07    0.13
   7   8  -4    0.12    0.16
   7   8  -4    0.18    0.14
  -7  -8   4    0.08    0.21
  -7  -8   4    0.06    0.16
   6   8  -4    0.82    0.19
   6   8  -4    1.40    0.52
   6   8  -4    0.78    0.18
  -6  -8   4    0.90    0.20
  -6  -8   4    0.79    0.25
   5   8  -4   -0.02    0.13
   5   8  -4    0.04    0.39
   5   8  -4   -0.09    0.13
  -5  -8   4   -0.03    0.13
   4   8  -4   -0.16    0.13
   4   8  -4    0.31    0.38
   4   8  -4    0.04    0.13
  -4  -8   4    0.00    0.13
   3   8  -4    0.38    0.15
   3   8  -4    0.30    0.15
   3   8  -4    0.59    0.43
  -3  -8   4    0.18    0.28
  -3  -8   4    0.36    0.16
   2   8  -4    4.45    0.32
   2   8  -4    3.32    0.67
   2   8  -4    4.14    0.31
  -2  -8   4    4.10    0.32
  -2  -8   4    3.89    0.75
   1   8  -4    3.02    0.69
   1   8  -4    3.86    0.32
   1   8  -4    3.59    0.28
  -1  -8   4    3.83    0.33
   0   8  -4    9.41    0.41
   0   8  -4    7.73    0.94
   0   8  -4    9.31    0.44
   0  -8   4    8.53    0.96
   0  -8   4   10.23    0.46
  -1   8  -4    3.79    0.80
  -1   8  -4    5.93    0.32
  -1   8  -4    6.71    0.38
   1  -8   4    5.77    0.49
   1  -8   4    5.45    0.86
   1  -8   4    6.31    0.38
  -2   8  -4    0.59    0.15
  -2   8  -4    0.57    0.16
   2  -8   4    0.29    0.32
   2  -8   4    0.29    0.22
   2  -8   4    0.44    0.15
  -3   8  -4    1.45    0.21
  -3   8  -4    1.26    0.24
  -3   8  -4    1.53    0.21
   3  -8   4    0.66    0.34
   3  -8   4    1.06    0.18
  -4   8  -4    1.08    0.24
  -4   8  -4    1.14    0.18
  -4   8  -4    0.90    0.18
  -4   8  -4    1.39    0.17
   4  -8   4    1.12    0.18
  -5   8  -4    0.25    0.18
  -5   8  -4    0.01    0.10
  -5   8  -4    0.18    0.14
  -6   8  -4    0.05    0.14
  -6   8  -4    0.04    0.19
   6  -8   4   -0.52    0.29
  -7   8  -4    0.04    0.11
  -7   8  -4   -0.18    0.19
  -7   8  -4    0.00    0.14
   7  -8   4    0.28    0.21
   9   7  -4    0.15    0.15
   9   7  -4    0.83    0.46
   9   7  -4    0.25    0.17
  -9  -7   4    0.40    0.23
  -9  -7   4    0.26    0.15
   8   7  -4   -0.03    0.15
   8   7  -4    0.53    0.38
   8   7  -4    0.19    0.16
  -8  -7   4    0.07    0.13
  -8  -7   4    0.22    0.21
   7   7  -4    0.10    0.11
   7   7  -4   -0.11    0.13
   7   7  -4   -0.01    0.14
   7   7  -4    0.59    0.40
  -7  -7   4   -0.01    0.19
  -7  -7   4    0.17    0.14
   6   7  -4    0.49    0.16
   6   7  -4    0.66    0.18
   6   7  -4    0.51    0.14
   6   7  -4    0.87    0.44
  -6  -7   4    0.55    0.17
  -6  -7   4    0.54    0.22
   5   7  -4   -0.10    0.10
   5   7  -4   -0.01    0.13
   5   7  -4   -0.10    0.31
  -5  -7   4   -0.11    0.11
   4   7  -4   -0.16    0.11
   4   7  -4    0.23    0.33
   4   7  -4   -0.05    0.12
  -4  -7   4   -0.01    0.05
  -4  -7   4    0.05    0.14
   3   7  -4   -0.17    0.11
   3   7  -4   -0.05    0.28
   3   7  -4   -0.11    0.12
  -3  -7   4   -0.14    0.08
  -3  -7   4    0.04    0.14
  -3  -7   4    0.03    0.25
   2   7  -4   -0.05    0.31
   2   7  -4    0.04    0.12
   2   7  -4   -0.02    0.10
  -2  -7   4    0.00    0.13
  -2  -7   4    0.05    0.23
   1   7  -4    0.12    0.38
   1   7  -4   -0.09    0.19
   1   7  -4   -0.06    0.10
   1   7  -4    0.11    0.11
  -1  -7   4    0.04    0.24
  -1  -7   4    0.10    0.13
  -1  -7   4    0.16    0.14
   0   7  -4   -0.01    0.11
   0   7  -4    0.03    0.11
   0   7  -4    0.19    0.47
   0  -7   4    0.03    0.26
   0  -7   4    0.10    0.12
   0  -7   4    0.04    0.12
  -1   7  -4   -0.09    0.10
  -1   7  -4    0.14    0.47
  -1   7  -4    0.05    0.11
   1  -7   4    0.06    0.25
   1  -7   4   -0.04    0.13
   1  -7   4    0.03    0.12
  -2   7  -4    0.37    0.08
  -2   7  -4    0.58    0.14
  -2   7  -4    0.42    0.14
   2  -7   4    0.23    0.17
   2  -7   4    0.46    0.14
   2  -7   4    0.23    0.29
  -3   7  -4    0.69    0.19
  -3   7  -4    1.07    0.16
  -3   7  -4    0.84    0.15
  -3   7  -4    1.07    0.18
  -3   7  -4    0.92    0.12
   3  -7   4    0.61    0.25
   3  -7   4    0.78    0.16
   3  -7   4    0.49    0.31
  -4   7  -4    2.35    0.18
  -4   7  -4    1.58    0.24
  -4   7  -4    2.46    0.18
  -4   7  -4    2.41    0.20
   4  -7   4    2.67    0.24
  -5   7  -4    1.18    0.18
  -5   7  -4    0.92    0.14
  -5   7  -4    1.15    0.14
  -5   7  -4    1.14    0.16
  -5   7  -4    1.07    0.24
  -6   7  -4    0.05    0.18
  -6   7  -4    0.19    0.10
  -6   7  -4   -0.01    0.12
   6  -7   4   -0.26    0.24
  -7   7  -4    0.01    0.20
  -7   7  -4    0.13    0.11
  -7   7  -4    0.06    0.13
  -8   7  -4    0.35    0.14
  -8   7  -4    0.42    0.23
  -8   7  -4    0.28    0.13
   8  -7   4    0.42    0.22
  10   6  -4    0.45    0.41
  10   6  -4    0.15    0.15
 -10  -6   4    0.02    0.12
 -10  -6   4    0.01    0.20
   9   6  -4    0.80    0.40
   9   6  -4    0.55    0.18
   9   6  -4    0.38    0.17
  -9  -6   4    0.43    0.23
  -9  -6   4    0.44    0.15
   8   6  -4    1.98    0.26
   8   6  -4    2.20    0.53
  -8  -6   4    1.94    0.26
  -8  -6   4    1.66    0.33
   7   6  -4    0.74    0.42
   7   6  -4    0.44    0.17
   7   6  -4    0.47    0.16
   7   6  -4    0.37    0.12
  -7  -6   4    0.37    0.20
  -7  -6   4    0.30    0.15
   6   6  -4    2.02    0.52
   6   6  -4    2.00    0.23
   6   6  -4    1.81    0.24
   6   6  -4    1.27    0.20
  -6  -6   4    1.52    0.20
  -6  -6   4    1.83    0.32
  -6  -6   4    1.76    0.18
   5   6  -4    0.54    0.16
   5   6  -4    0.83    0.17
   5   6  -4    0.59    0.14
   5   6  -4    0.70    0.36
  -5  -6   4    0.86    0.17
  -5  -6   4    0.68    0.10
  -5  -6   4    0.39    0.11
   4   6  -4   -0.14    0.24
   4   6  -4   -0.07    0.09
   4   6  -4   -0.04    0.10
  -4  -6   4    0.08    0.10
  -4  -6   4   -0.01    0.04
   3   6  -4    0.24    0.12
   3   6  -4    0.19    0.11
   3   6  -4    0.49    0.29
  -3  -6   4    0.24    0.22
  -3  -6   4    0.15    0.08
  -3  -6   4    0.43    0.13
   2   6  -4    0.08    0.11
   2   6  -4    0.38    0.27
   2   6  -4    0.15    0.11
  -2  -6   4    0.12    0.11
  -2  -6   4    0.33    0.24
   1   6  -4    0.07    0.17
   1   6  -4    0.64    0.30
   1   6  -4    0.35    0.12
   1   6  -4    0.31    0.13
  -1  -6   4    0.36    0.15
  -1  -6   4    0.35    0.13
  -1  -6   4    0.23    0.22
   0   6  -4    0.10    0.11
   0   6  -4    0.31    0.36
   0   6  -4   -0.01    0.18
   0   6  -4    0.15    0.11
   0  -6   4    0.38    0.15
   0  -6   4    0.22    0.22
   0  -6   4    0.18    0.12
  -1   6  -4    0.71    0.10
  -1   6  -4    0.79    0.15
  -1   6  -4    1.22    0.43
  -1   6  -4    0.73    0.13
  -1   6  -4    1.15    0.16
   1  -6   4    1.00    0.16
   1  -6   4    0.57    0.25
   1  -6   4    0.97    0.20
  -2   6  -4    0.02    0.06
  -2   6  -4    0.01    0.10
  -2   6  -4    0.09    0.09
  -2   6  -4    0.13    0.10
  -2   6  -4    0.02    0.09
   2  -6   4    0.03    0.12
   2  -6   4   -0.05    0.10
   2  -6   4    0.08    0.20
  -3   6  -4    0.60    0.13
  -3   6  -4    0.62    0.12
  -3   6  -4    0.41    0.09
  -3   6  -4    0.52    0.13
  -3   6  -4    0.48    0.15
  -3   6  -4    0.35    0.11
   3  -6   4    0.31    0.21
   3  -6   4    0.28    0.23
   3  -6   4    0.50    0.13
  -4   6  -4    1.55    0.21
  -4   6  -4    1.38    0.14
  -4   6  -4    1.42    0.22
  -4   6  -4    1.61    0.17
  -4   6  -4    1.16    0.15
  -4   6  -4    1.44    0.18
   4  -6   4    0.73    0.30
   4  -6   4    1.50    0.20
  -5   6  -4    3.97    0.18
  -5   6  -4    3.95    0.33
  -5   6  -4    4.19    0.27
  -5   6  -4    3.80    0.24
   5  -6   4    3.57    0.69
   5  -6   4    4.13    0.25
  -6   6  -4    1.99    0.22
  -6   6  -4    1.57    0.19
  -6   6  -4    1.37    0.24
  -7   6  -4   -0.08    0.10
  -7   6  -4   -0.07    0.11
  -7   6  -4   -0.10    0.16
   7  -6   4   -0.21    0.24
  -8   6  -4    0.13    0.11
  -8   6  -4    0.20    0.14
  -8   6  -4    0.40    0.21
   8  -6   4   -0.30    0.23
  -9   6  -4    0.70    0.25
  -9   6  -4    0.71    0.18
   9  -6   4    0.67    0.25
  10   5  -4    0.07    0.14
  10   5  -4    0.63    0.40
 -10  -5   4    0.09    0.11
 -10  -5   4    0.18    0.22
   9   5  -4    0.88    0.47
   9   5  -4    0.39    0.16
  -9  -5   4    0.38    0.22
  -9  -5   4    0.07    0.11
   8   5  -4    1.19    0.21
   8   5  -4    1.43    0.21
   8   5  -4    2.26    0.56
  -8  -5   4    0.72    0.24
  -8  -5   4    1.21    0.18
   7   5  -4    3.23    0.24
   7   5  -4    3.20    0.26
   7   5  -4    2.84    0.25
   7   5  -4    3.45    0.60
  -7  -5   4    3.24    0.26
  -7  -5   4    3.12    0.39
   6   5  -4    6.13    0.33
   6   5  -4    6.53    0.65
   6   5  -4    6.54    0.33
  -6  -5   4    5.97    0.44
  -6  -5   4    6.52    0.32
  -6  -5   4    6.27    0.29
   5   5  -4    0.04    0.10
   5   5  -4   -0.02    0.11
   5   5  -4   -0.05    0.22
  -5  -5   4    0.10    0.11
  -5  -5   4    0.15    0.08
  -5  -5   4    0.10    0.05
   4   5  -4    1.20    0.35
   4   5  -4    0.72    0.14
   4   5  -4    0.97    0.16
  -4  -5   4    0.82    0.14
  -4  -5   4    1.09    0.14
  -4  -5   4    1.13    0.15
   3   5  -4    3.93    0.43
   3   5  -4    4.14    0.25
  -3  -5   4    4.24    0.56
  -3  -5   4    3.93    0.23
  -3  -5   4    3.69    0.24
  -3  -5   4    3.82    0.25
   2   5  -4   -0.02    0.17
   2   5  -4   -0.05    0.08
  -2  -5   4   -0.03    0.09
  -2  -5   4    0.06    0.16
  -2  -5   4    0.01    0.07
  -2  -5   4    0.02    0.07
   1   5  -4    1.87    0.18
   1   5  -4    1.89    0.44
   1   5  -4    2.35    0.33
   1   5  -4    1.95    0.17
  -1  -5   4    2.07    0.19
  -1  -5   4    1.97    0.24
  -1  -5   4    2.14    0.53
  -1  -5   4    1.91    0.16
   0   5  -4    0.10    0.09
   0   5  -4   -0.05    0.16
   0   5  -4    0.18    0.24
   0   5  -4   -0.05    0.08
   0  -5   4    0.04    0.09
   0  -5   4    0.17    0.18
   0  -5   4    0.06    0.09
  -1   5  -4    0.87    0.32
  -1   5  -4    0.64    0.12
  -1   5  -4    0.57    0.09
  -1   5  -4    0.34    0.17
  -1   5  -4    0.57    0.11
   1  -5   4    0.59    0.12
   1  -5   4    0.31    0.19
   1  -5   4    0.61    0.15
  -2   5  -4   -0.05    0.07
  -2   5  -4   -0.02    0.07
  -2   5  -4   -0.03    0.09
  -2   5  -4    0.06    0.06
  -2   5  -4   -0.06    0.08
  -2   5  -4    0.05    0.08
   2  -5   4    0.02    0.18
   2  -5   4   -0.03    0.09
   2  -5   4   -0.01    0.10
  -3   5  -4   -0.02    0.08
  -3   5  -4    0.02    0.10
  -3   5  -4    0.09    0.07
  -3   5  -4    0.11    0.08
  -3   5  -4   -0.01    0.06
  -3   5  -4    0.21    0.08
   3  -5   4    0.06    0.17
   3  -5   4    0.04    0.15
   3  -5   4   -0.02    0.06
   3  -5   4   -0.08    0.08
   3  -5   4    0.06    0.13
  -4   5  -4    1.80    0.14
  -4   5  -4    1.91    0.16
  -4   5  -4    1.66    0.15
  -4   5  -4    1.98    0.22
  -4   5  -4    1.97    0.17
  -4   5  -4    2.33    0.19
   4  -5   4    1.88    0.51
   4  -5   4    1.83    0.44
   4  -5   4    2.17    0.19
   4  -5   4    1.59    0.35
   4  -5   4    2.02    0.15
  -5   5  -4    3.23    0.22
  -5   5  -4    3.11    0.14
  -5   5  -4    3.01    0.22
  -5   5  -4    3.09    0.27
  -5   5  -4    2.94    0.20
   5  -5   4    3.16    0.21
   5  -5   4    3.32    0.61
   5  -5   4    2.35    0.47
   5  -5   4    3.10    0.17
  -6   5  -4    0.83    0.16
  -6   5  -4    1.31    0.18
  -6   5  -4    1.17    0.22
   6  -5   4    0.56    0.28
   6  -5   4    0.88    0.13
  -7   5  -4    0.91    0.18
  -7   5  -4    0.93    0.14
  -7   5  -4    1.29    0.24
   7  -5   4    0.91    0.32
  -8   5  -4   -0.06    0.09
  -8   5  -4    0.10    0.17
  -8   5  -4    0.09    0.12
   8  -5   4   -0.08    0.22
  -9   5  -4    0.45    0.17
  -9   5  -4    0.26    0.21
   9  -5   4    0.16    0.24
  10   4  -4    0.51    0.40
  10   4  -4    0.00    0.13
 -10  -4   4    0.00    0.10
 -10  -4   4    0.06    0.19
   9   4  -4    0.41    0.35
   9   4  -4    0.06    0.12
  -9  -4   4    0.03    0.10
  -9  -4   4    0.08    0.19
   8   4  -4    0.66    0.16
   8   4  -4    1.45    0.49
   8   4  -4    0.24    0.14
  -8  -4   4    0.75    0.14
  -8  -4   4    0.66    0.22
  -8  -4   4    0.59    0.10
   7   4  -4    2.66    0.25
   7   4  -4    2.30    0.31
   7   4  -4    3.60    0.59
   7   4  -4    2.76    0.24
  -7  -4   4    2.76    0.23
  -7  -4   4    2.46    0.20
  -7  -4   4    2.53    0.35
   6   4  -4    0.30    0.30
   6   4  -4   -0.02    0.10
   6   4  -4    0.04    0.11
   6   4  -4    0.15    0.12
  -6  -4   4    0.19    0.17
  -6  -4   4    0.05    0.08
  -6  -4   4    0.02    0.10
   5   4  -4    3.50    0.23
   5   4  -4    3.18    0.23
   5   4  -4    3.04    0.43
   5   4  -4    3.17    0.21
   5   4  -4    3.42    0.29
  -5  -4   4    3.36    0.23
  -5  -4   4    3.27    0.22
  -5  -4   4    3.19    0.20
   4   4  -4    0.15    0.10
   4   4  -4    0.19    0.09
   4   4  -4    0.10    0.09
   4   4  -4    0.10    0.20
   4   4  -4    0.03    0.15
  -4  -4   4    0.16    0.06
  -4  -4   4    0.22    0.08
  -4  -4   4    0.10    0.09
   3   4  -4    0.08    0.08
   3   4  -4   -0.08    0.15
   3   4  -4    0.08    0.09
   3   4  -4   -0.05    0.12
   3   4  -4    0.15    0.09
  -3  -4   4    0.09    0.06
  -3  -4   4    0.10    0.07
  -3  -4   4    0.03    0.08
  -3  -4   4    0.05    0.15
   2   4  -4   13.32    0.69
   2   4  -4   13.57    0.39
   2   4  -4   13.42    0.39
   2   4  -4   14.08    0.41
   2   4  -4   13.65    0.39
   2   4  -4   13.42    0.78
  -2  -4   4   13.94    0.40
  -2  -4   4   13.48    0.48
  -2  -4   4   13.19    0.40
  -2  -4   4   13.43    0.79
   1   4  -4   10.32    0.70
   1   4  -4   10.65    0.35
   1   4  -4   10.63    0.33
   1   4  -4   10.24    0.66
   1   4  -4   10.56    0.56
   1   4  -4   10.24    0.34
   1   4  -4   10.83    0.33
  -1  -4   4   11.01    0.72
  -1  -4   4   10.61    0.35
  -1  -4   4   10.17    0.33
  -1  -4   4   11.25    0.36
   0   4  -4   50.12    0.93
   0   4  -4   50.78    1.60
   0   4  -4   46.21    1.77
   0   4  -4   48.08    1.79
   0   4  -4   48.56    0.89
   0   4  -4   50.16    0.88
   0   4  -4   50.16    0.94
   0  -4   4   47.91    1.81
   0  -4   4   50.98    0.93
   0  -4   4   48.72    0.93
   0  -4   4   48.12    1.55
   0  -4   4   48.68    0.87
  -1   4  -4    5.88    0.42
  -1   4  -4    5.47    0.23
  -1   4  -4    5.41    0.21
  -1   4  -4    5.63    0.25
  -1   4  -4    5.04    0.48
  -1   4  -4    5.49    0.50
  -1   4  -4    5.75    0.24
   1  -4   4    5.87    0.58
   1  -4   4    5.55    0.22
   1  -4   4    5.30    0.30
   1  -4   4    5.21    0.22
   1  -4   4    5.58    0.25
  -2   4  -4    2.39    0.17
  -2   4  -4    2.33    0.14
  -2   4  -4    2.41    0.36
  -2   4  -4    2.41    0.17
  -2   4  -4    2.21    0.16
  -2   4  -4    2.58    0.16
  -2   4  -4    2.22    0.33
   2  -4   4    2.41    0.20
   2  -4   4    2.49    0.40
   2  -4   4    2.35    0.15
   2  -4   4    2.32    0.16
   2  -4   4    2.30    0.43
   2  -4   4    2.32    0.18
  -3   4  -4    0.60    0.11
  -3   4  -4    0.63    0.11
  -3   4  -4    0.49    0.11
  -3   4  -4    0.50    0.09
  -3   4  -4    0.64    0.09
  -3   4  -4    0.77    0.20
   3  -4   4    0.59    0.11
   3  -4   4    0.40    0.19
   3  -4   4    0.51    0.19
   3  -4   4    0.47    0.09
   3  -4   4    0.37    0.16
  -4   4  -4    0.00    0.05
  -4   4  -4    0.07    0.07
  -4   4  -4   -0.06    0.09
  -4   4  -4   -0.02    0.07
  -4   4  -4    0.01    0.07
   4  -4   4    0.00    0.07
   4  -4   4   -0.23    0.23
   4  -4   4   -0.10    0.14
   4  -4   4    0.09    0.14
   4  -4   4    0.03    0.06
  -5   4  -4    1.43    0.20
  -5   4  -4    1.48    0.14
  -5   4  -4    1.56    0.17
  -5   4  -4    1.38    0.15
  -5   4  -4    1.47    0.10
   5  -4   4    1.48    0.14
   5  -4   4    1.49    0.12
   5  -4   4    0.85    0.36
   5  -4   4    1.09    0.28
  -6   4  -4    0.08    0.11
  -6   4  -4    0.17    0.08
  -6   4  -4    0.17    0.09
  -6   4  -4    0.15    0.15
   6  -4   4    0.11    0.18
   6  -4   4    0.11    0.07
   6  -4   4    0.17    0.20
  -7   4  -4    0.69    0.16
  -7   4  -4    0.63    0.10
  -7   4  -4    0.85    0.20
   7  -4   4    0.53    0.24
   7  -4   4    0.37    0.25
  -8   4  -4    1.39    0.26
  -8   4  -4    1.38    0.14
  -8   4  -4    1.46    0.21
   8  -4   4    1.31    0.35
  -9   4  -4    0.06    0.12
  -9   4  -4    0.05    0.17
   9  -4   4    0.27    0.24
 -10   4  -4    0.15    0.15
 -10   4  -4    0.02    0.18
  10  -4   4    0.28    0.21
  10  -4   4    0.21    0.17
  10   3  -4    1.11    0.47
  10   3  -4    0.28    0.15
 -10  -3   4    0.51    0.23
 -10  -3   4    0.22    0.10
   9   3  -4    0.05    0.11
   9   3  -4    0.67    0.40
   9   3  -4    0.13    0.13
  -9  -3   4    0.16    0.18
  -9  -3   4    0.21    0.10
  -9  -3   4   -0.11    0.18
   8   3  -4    0.50    0.34
   8   3  -4   -0.03    0.11
   8   3  -4    0.19    0.12
  -8  -3   4    0.12    0.06
  -8  -3   4    0.13    0.09
  -8  -3   4    0.17    0.18
  -8  -3   4    0.04    0.16
   7   3  -4    0.18    0.09
   7   3  -4   -0.04    0.10
   7   3  -4   -0.01    0.10
  -7  -3   4    0.18    0.10
  -7  -3   4    0.05    0.17
  -7  -3   4    0.20    0.13
  -7  -3   4    0.08    0.07
  -7  -3   4    0.10    0.07
   6   3  -4    1.66    0.18
   6   3  -4    1.65    0.26
   6   3  -4    1.51    0.19
   6   3  -4    1.45    0.17
  -6  -3   4    1.60    0.20
  -6  -3   4    1.49    0.18
  -6  -3   4    1.67    0.14
  -6  -3   4    1.11    0.23
  -6  -3   4    1.38    0.15
   5   3  -4    0.87    0.13
   5   3  -4    0.89    0.14
   5   3  -4    1.21    0.23
   5   3  -4    1.35    0.15
  -5  -3   4    1.36    0.17
  -5  -3   4    1.14    0.13
  -5  -3   4    0.99    0.13
   4   3  -4    1.45    0.14
   4   3  -4    1.44    0.22
   4   3  -4    1.33    0.16
   4   3  -4    1.27    0.15
  -4  -3   4    1.25    0.16
  -4  -3   4    1.24    0.14
  -4  -3   4    1.16    0.16
   3   3  -4    2.69    0.18
   3   3  -4    3.12    0.20
   3   3  -4    3.00    0.18
   3   3  -4    3.36    0.26
   3   3  -4    2.61    0.38
   3   3  -4    2.74    0.18
   3   3  -4    2.87    0.35
  -3  -3   4    2.97    0.18
  -3  -3   4    2.79    0.18
  -3  -3   4    2.92    0.21
  -3  -3   4    2.91    0.38
  -3  -3   4    2.97    0.19
   2   3  -4   10.58    0.32
   2   3  -4   10.74    0.32
   2   3  -4   10.47    0.33
   2   3  -4   10.49    0.62
   2   3  -4    9.83    0.55
   2   3  -4    9.94    0.32
  -2  -3   4   10.96    0.66
  -2  -3   4   10.28    0.31
  -2  -3   4   10.82    0.42
  -2  -3   4   10.03    0.33
  -2  -3   4   10.19    0.31
   1   3  -4    0.88    0.12
   1   3  -4    0.93    0.13
   1   3  -4    0.50    0.18
   1   3  -4    0.99    0.12
   1   3  -4    0.80    0.19
   1   3  -4    0.51    0.14
   1   3  -4    1.13    0.14
  -1  -3   4    1.49    0.39
  -1  -3   4    1.07    0.19
  -1  -3   4    0.74    0.11
  -1  -3   4    0.91    0.12
  -1  -3   4    0.82    0.11
   0   3  -4   37.29    0.69
   0   3  -4   36.72    1.38
   0   3  -4   36.87    0.68
   0   3  -4   35.09    0.70
   0   3  -4   37.71    1.18
   0   3  -4   37.45    0.73
   0   3  -4   34.89    1.40
   0  -3   4   36.50    1.38
   0  -3   4   36.58    0.67
   0  -3   4   34.83    0.71
   0  -3   4   35.74    0.70
  -1   3  -4    0.54    0.10
  -1   3  -4    0.64    0.10
  -1   3  -4    0.40    0.15
  -1   3  -4    0.52    0.09
  -1   3  -4    0.36    0.13
  -1   3  -4    0.42    0.09
   1  -3   4    0.38    0.15
   1  -3   4    0.53    0.16
   1  -3   4    0.58    0.10
   1  -3   4    0.51    0.09
   1  -3   4    0.49    0.09
  -2   3  -4    4.11    0.18
  -2   3  -4    4.38    0.19
  -2   3  -4    4.12    0.20
  -2   3  -4    3.99    0.39
  -2   3  -4    4.20    0.19
  -2   3  -4    4.16    0.39
  -2   3  -4    4.04    0.19
  -2   3  -4    4.02    0.17
   2  -3   4    4.02    0.20
   2  -3   4    4.43    0.47
   2  -3   4    4.01    0.47
   2  -3   4    3.83    0.18
   2  -3   4    3.81    0.20
   2  -3   4    3.88    0.18
  -3   3  -4    5.90    0.22
  -3   3  -4    5.54    0.47
  -3   3  -4    5.66    0.22
  -3   3  -4    5.86    0.24
  -3   3  -4    5.70    0.18
  -3   3  -4    5.58    0.41
  -3   3  -4    5.52    0.23
   3  -3   4    5.84    0.53
   3  -3   4    5.70    0.23
   3  -3   4    5.21    0.33
   3  -3   4    5.64    0.21
   3  -3   4    5.66    0.20
   3  -3   4    5.60    0.50
  -4   3  -4    0.89    0.12
  -4   3  -4    0.77    0.12
  -4   3  -4    1.02    0.14
  -4   3  -4    0.98    0.09
   4  -3   4    0.92    0.11
   4  -3   4    0.56    0.18
   4  -3   4    0.72    0.10
   4  -3   4    1.01    0.12
   4  -3   4    0.72    0.18
  -5   3  -4    4.67    0.19
  -5   3  -4    4.41    0.13
  -5   3  -4    4.37    0.26
  -5   3  -4    4.79    0.25
  -5   3  -4    4.86    0.20
   5  -3   4    4.96    0.19
   5  -3   4    4.73    0.17
   5  -3   4    4.86    0.54
   5  -3   4    4.70    0.18
   5  -3   4    4.84    0.58
  -6   3  -4    1.65    0.22
  -6   3  -4    1.91    0.19
  -6   3  -4    1.88    0.14
   6  -3   4    1.79    0.10
   6  -3   4    1.58    0.12
   6  -3   4    1.28    0.28
   6  -3   4    1.27    0.30
  -7   3  -4    0.24    0.06
  -7   3  -4    0.15    0.11
  -7   3  -4    0.58    0.18
  -7   3  -4    0.21    0.07
   7  -3   4    0.22    0.20
   7  -3   4   -0.03    0.21
   7  -3   4    0.23    0.06
  -8   3  -4    0.36    0.18
  -8   3  -4    0.25    0.13
   8  -3   4    0.15    0.21
 -10   3  -4    0.25    0.17
 -10   3  -4    0.30    0.21
  10  -3   4    0.70    0.28
  10   2  -4    0.02    0.13
 -10  -2   4    0.35    0.21
 -10  -2   4    0.05    0.08
 -10  -2   4   -0.17    0.17
   9   2  -4   -0.09    0.11
   9   2  -4   -0.06    0.11
  -9  -2   4   -0.11    0.16
  -9  -2   4   -0.05    0.17
  -9  -2   4    0.06    0.08
   8   2  -4    0.37    0.13
   8   2  -4    0.19    0.13
  -8  -2   4    0.38    0.18
  -8  -2   4    0.27    0.16
  -8  -2   4    0.25    0.07
  -8  -2   4    0.30    0.10
   7   2  -4   -0.21    0.14
   7   2  -4    0.16    0.11
   7   2  -4    0.03    0.10
   7   2  -4    0.10    0.08
  -7  -2   4   -0.03    0.14
  -7  -2   4    0.12    0.09
  -7  -2   4    0.12    0.06
  -7  -2   4   -0.05    0.12
  -7  -2   4    0.08    0.07
   6   2  -4   -0.15    0.12
   6   2  -4    0.00    0.08
   6   2  -4   -0.05    0.06
   6   2  -4   -0.02    0.08
  -6  -2   4    0.04    0.05
  -6  -2   4    0.04    0.08
  -6  -2   4    0.00    0.06
  -6  -2   4   -0.02    0.12
  -6  -2   4    0.01    0.06
  -6  -2   4    0.00    0.06
  -6  -2   4    0.01    0.10
   5   2  -4   -0.04    0.07
   5   2  -4   -0.05    0.11
   5   2  -4   -0.05    0.06
   5   2  -4   -0.03    0.08
  -5  -2   4    0.02    0.08
  -5  -2   4   -0.01    0.06
  -5  -2   4   -0.13    0.11
  -5  -2   4    0.02    0.05
  -5  -2   4   -0.04    0.07
  -5  -2   4    0.10    0.06
  -5  -2   4   -0.03    0.06
   4   2  -4   17.40    0.62
   4   2  -4   17.87    0.82
   4   2  -4   18.17    0.45
   4   2  -4   17.98    0.44
   4   2  -4   18.01    0.45
  -4  -2   4   17.82    0.45
  -4  -2   4   18.13    0.43
  -4  -2   4   18.26    0.43
  -4  -2   4   17.57    0.61
  -4  -2   4   18.21    0.43
  -4  -2   4   18.59    0.43
   3   2  -4    1.65    0.14
   3   2  -4    1.51    0.30
   3   2  -4    1.71    0.15
   3   2  -4    1.71    0.14
   3   2  -4    1.54    0.14
   3   2  -4    1.86    0.22
  -3  -2   4    1.74    0.14
  -3  -2   4    1.58    0.14
  -3  -2   4    1.59    0.12
  -3  -2   4    1.77    0.18
   2   2  -4   38.53    1.36
   2   2  -4   40.20    0.76
   2   2  -4   37.36    1.55
   2   2  -4   39.31    1.03
   2   2  -4   39.90    0.75
   2   2  -4   39.14    0.72
   2   2  -4   40.44    0.73
  -2  -2   4   39.82    1.38
  -2  -2   4   39.65    1.04
  -2  -2   4   39.91    0.74
  -2  -2   4   39.46    0.76
  -2  -2   4   40.07    0.72
   1   2  -4   36.48    0.69
   1   2  -4   35.00    1.40
   1   2  -4   36.46    0.66
   1   2  -4   36.34    0.70
   1   2  -4   35.98    1.28
   1   2  -4   35.01    0.66
  -1  -2   4   35.50    0.70
  -1  -2   4   35.83    0.68
  -1  -2   4   36.21    1.29
  -1  -2   4   36.38    0.66
  -1  -2   4   36.68    0.96
   0   2  -4    6.43    0.31
   0   2  -4    6.95    0.24
   0   2  -4    6.97    0.54
   0   2  -4    6.66    0.43
   0   2  -4    7.12    0.23
   0   2  -4    6.50    0.22
   0  -2   4    6.76    0.22
   0  -2   4    6.64    0.22
   0  -2   4    6.92    0.47
   0  -2   4    6.77    0.24
   0  -2   4    7.35    0.56
  -1   2  -4   36.39    0.69
  -1   2  -4   36.94    1.36
  -1   2  -4   39.61    1.08
  -1   2  -4   38.10    1.42
  -1   2  -4   37.42    0.64
  -1   2  -4   38.50    0.71
  -1   2  -4   37.81    0.66
   1  -2   4   39.39    1.39
   1  -2   4   36.87    0.66
   1  -2   4   37.39    0.71
   1  -2   4   37.18    0.69
   1  -2   4   37.69    1.41
  -2   2  -4   28.41    0.54
  -2   2  -4   28.36    1.13
  -2   2  -4   28.80    0.55
  -2   2  -4   28.23    0.51
  -2   2  -4   27.06    0.55
  -2   2  -4   28.33    1.13
   2  -2   4   27.38    0.52
   2  -2   4   28.56    1.15
   2  -2   4   28.27    1.14
   2  -2   4   27.59    0.56
   2  -2   4   28.19    0.54
  -3   2  -4    4.48    0.40
  -3   2  -4    3.97    0.17
  -3   2  -4    4.23    0.36
  -3   2  -4    4.32    0.20
  -3   2  -4    4.32    0.18
  -3   2  -4    4.33    0.15
  -3   2  -4    4.14    0.19
   3  -2   4    4.22    0.18
   3  -2   4    4.16    0.16
   3  -2   4    4.26    0.45
   3  -2   4    4.05    0.42
   3  -2   4    4.00    0.16
  -4   2  -4   40.54    0.82
  -4   2  -4   40.75    0.85
  -4   2  -4   41.85    0.66
  -4   2  -4   41.62    0.73
  -4   2  -4   41.25    0.73
   4  -2   4   40.08    0.69
   4  -2   4   40.45    0.71
   4  -2   4   40.43    1.61
   4  -2   4   42.04    0.73
   4  -2   4   42.69    1.60
  -5   2  -4    0.39    0.11
  -5   2  -4    0.17    0.05
  -5   2  -4    0.28    0.10
   5  -2   4    0.31    0.06
   5  -2   4    0.37    0.07
   5  -2   4    0.15    0.14
   5  -2   4    0.23    0.16
   5  -2   4    0.39    0.06
  -6   2  -4    6.53    0.19
  -6   2  -4    5.77    0.30
  -6   2  -4    6.49    0.32
  -6   2  -4    6.05    0.19
   6  -2   4    6.79    0.65
   6  -2   4    6.20    0.18
   6  -2   4    6.19    0.18
   6  -2   4    6.38    0.17
   6  -2   4    6.44    0.65
  -7   2  -4    0.51    0.16
  -7   2  -4    0.72    0.16
  -7   2  -4    0.57    0.08
  -7   2  -4    0.55    0.08
   7  -2   4    0.58    0.06
   7  -2   4    0.64    0.06
   7  -2   4    0.53    0.23
   7  -2   4    0.56    0.26
   7  -2   4    0.71    0.09
  -8   2  -4    0.01    0.11
  -8   2  -4    0.07    0.15
   8  -2   4    0.57    0.25
   8  -2   4    0.07    0.20
   8  -2   4    0.00    0.06
  10  -2   4    2.67    0.44
  10  -2   4    3.49    0.65
  11  -2   4    3.15    0.49
  10   1  -4    0.16    0.15
 -10  -1   4    0.00    0.18
 -10  -1   4    0.14    0.08
 -10  -1   4    0.16    0.21
   9   1  -4    0.34    0.16
   9   1  -4    0.46    0.14
  -9  -1   4    0.44    0.23
  -9  -1   4    0.47    0.20
  -9  -1   4    0.34    0.09
   8   1  -4    0.16    0.11
   8   1  -4    0.05    0.13
  -8  -1   4    0.38    0.17
  -8  -1   4    0.21    0.09
  -8  -1   4    0.34    0.18
   7   1  -4   -0.01    0.10
   7   1  -4   -0.12    0.10
   7   1  -4   -0.03    0.06
  -7  -1   4   -0.04    0.06
  -7  -1   4    0.08    0.08
  -7  -1   4   -0.10    0.06
  -7  -1   4    0.06    0.12
  -7  -1   4   -0.05    0.05
  -7  -1   4   -0.09    0.13
   6   1  -4    0.10    0.07
   6   1  -4    0.09    0.09
   6   1  -4    0.06    0.09
   6   1  -4   -0.06    0.11
  -6  -1   4    0.10    0.07
  -6  -1   4    0.04    0.08
  -6  -1   4    0.14    0.11
  -6  -1   4    0.13    0.06
  -6  -1   4    0.08    0.07
  -6  -1   4    0.00    0.11
   5   1  -4    0.34    0.08
   5   1  -4    0.22    0.11
   5   1  -4    0.33    0.10
   5   1  -4    0.31    0.11
  -5  -1   4    0.24    0.08
  -5  -1   4    0.35    0.08
  -5  -1   4    0.43    0.10
  -5  -1   4    0.49    0.11
  -5  -1   4    0.45    0.07
  -5  -1   4    0.39    0.14
  -5  -1   4    0.30    0.07
   4   1  -4    0.15    0.08
   4   1  -4    0.03    0.09
   4   1  -4    0.07    0.07
   4   1  -4    0.07    0.08
   4   1  -4    0.03    0.06
  -4  -1   4    0.09    0.06
  -4  -1   4    0.13    0.06
  -4  -1   4    0.05    0.08
  -4  -1   4    0.09    0.07
  -4  -1   4    0.05    0.06
  -4  -1   4    0.16    0.07
   3   1  -4    2.28    0.15
   3   1  -4    2.23    0.15
   3   1  -4    2.08    0.26
   3   1  -4    2.28    0.23
   3   1  -4    2.05    0.15
  -3  -1   4    2.23    0.20
  -3  -1   4    2.28    0.14
  -3  -1   4    2.00    0.13
  -3  -1   4    1.99    0.15
  -3  -1   4    2.15    0.14
  -3  -1   4    2.14    0.13
   2   1  -4    0.41    0.10
   2   1  -4    0.61    0.09
   2   1  -4    0.44    0.16
   2   1  -4    0.49    0.11
   2   1  -4    0.62    0.09
   2   1  -4    0.73    0.10
  -2  -1   4    0.63    0.13
  -2  -1   4    0.64    0.07
  -2  -1   4    0.60    0.09
  -2  -1   4    0.51    0.08
  -2  -1   4    0.76    0.10
  -2  -1   4    0.44    0.09
   1   1  -4    9.52    0.28
   1   1  -4    9.90    0.28
   1   1  -4    9.29    0.26
   1   1  -4    9.47    0.46
   1   1  -4    9.82    0.65
   1   1  -4   10.16    0.40
  -1  -1   4    9.65    0.26
  -1  -1   4    9.40    0.27
  -1  -1   4   10.05    0.50
  -1  -1   4    9.27    0.26
  -1  -1   4    9.66    0.29
  -1  -1   4    9.44    0.38
   0   1  -4    1.84    0.14
   0   1  -4    1.65    0.22
   0   1  -4    2.64    0.40
   0   1  -4    2.07    0.13
   0   1  -4    1.94    0.13
   0  -1   4    1.83    0.12
   0  -1   4    1.91    0.13
   0  -1   4    2.06    0.15
   0  -1   4    1.99    0.27
   0  -1   4    2.27    0.22
  -1   1  -4   15.03    0.33
  -1   1  -4   14.87    0.67
  -1   1  -4   15.70    0.76
  -1   1  -4   14.45    0.27
  -1   1  -4   14.12    0.35
  -1   1  -4   14.82    0.34
   1  -1   4   14.69    0.34
   1  -1   4   15.54    0.69
   1  -1   4   15.25    0.36
   1  -1   4   15.87    0.79
  -2   1  -4    2.94    0.34
  -2   1  -4    2.98    0.30
  -2   1  -4    2.92    0.13
  -2   1  -4    2.86    0.12
  -2   1  -4    2.78    0.14
  -2   1  -4    2.95    0.14
   2  -1   4    2.93    0.33
   2  -1   4    2.98    0.14
   2  -1   4    3.71    0.42
   2  -1   4    2.77    0.15
  -3   1  -4    0.60    0.09
  -3   1  -4    0.52    0.07
  -3   1  -4    0.60    0.08
  -3   1  -4    0.64    0.09
  -3   1  -4    0.34    0.11
  -3   1  -4    0.70    0.11
   3  -1   4    0.51    0.07
   3  -1   4    0.59    0.10
   3  -1   4    0.39    0.15
   3  -1   4    0.69    0.08
  -4   1  -4    0.40    0.06
  -4   1  -4    0.34    0.09
  -4   1  -4    0.50    0.10
  -4   1  -4    0.28    0.06
   4  -1   4    0.46    0.06
   4  -1   4    0.37    0.06
   4  -1   4    0.21    0.15
   4  -1   4    0.41    0.12
   4  -1   4    0.46    0.07
   4  -1   4    0.19    0.12
  -5   1  -4    2.76    0.12
  -5   1  -4    2.59    0.19
  -5   1  -4    2.56    0.18
   5  -1   4    2.52    0.43
   5  -1   4    2.87    0.14
   5  -1   4    2.90    0.12
   5  -1   4    2.76    0.09
   5  -1   4    2.76    0.11
   5  -1   4    2.75    0.41
   5  -1   4    2.62    0.12
  -6   1  -4    2.24    0.11
  -6   1  -4    1.96    0.19
  -6   1  -4    2.17    0.20
   6  -1   4    2.25    0.11
   6  -1   4    2.00    0.46
   6  -1   4    2.25    0.40
   6  -1   4    2.20    0.09
   6  -1   4    2.21    0.13
   6  -1   4    2.23    0.09
  -7   1  -4    2.41    0.24
  -7   1  -4    1.92    0.21
   7  -1   4    2.19    0.12
   7  -1   4    2.12    0.47
   7  -1   4    1.83    0.51
   7  -1   4    2.01    0.09
  -8   1  -4    0.08    0.13
  -8   1  -4    0.18    0.23
  -8   1  -4    0.00    0.11
   8  -1   4    0.01    0.04
   8  -1   4    0.12    0.21
   8  -1   4    0.26    0.22
   8  -1   4    0.03    0.16
  -9   1  -4    0.28    0.27
  -9   1  -4    0.34    0.16
  -9   1  -4    0.41    0.18
   9  -1   4    0.81    0.31
   9  -1   4    0.35    0.24
  10  -1   4    2.13    0.54
  11  -1   4    3.75    0.51
  10   0  -4   -0.11    0.13
 -10   0   4   -0.10    0.17
 -10   0   4    0.00    0.20
   9   0  -4    0.58    0.14
   9   0  -4    0.64    0.20
  -9   0   4    0.84    0.23
  -9   0   4    0.62    0.10
  -9   0   4    0.42    0.21
   8   0  -4    1.29    0.18
   8   0  -4    2.02    0.38
  -8   0   4    1.75    0.28
  -8   0   4    1.59    0.24
  -8   0   4    1.68    0.17
   7   0  -4    0.80    0.19
   7   0  -4    1.30    0.16
   7   0  -4    1.14    0.14
  -7   0   4    1.36    0.12
  -7   0   4    1.30    0.14
  -7   0   4    1.25    0.19
  -7   0   4    1.50    0.17
  -7   0   4    1.16    0.21
   6   0  -4    0.77    0.12
   6   0  -4    0.80    0.10
   6   0  -4    0.53    0.15
  -6   0   4    0.81    0.11
  -6   0   4    0.68    0.10
  -6   0   4    0.70    0.17
  -6   0   4    0.84    0.12
  -6   0   4    0.51    0.15
  -6   0   4    0.71    0.10
   5   0  -4   -0.02    0.08
   5   0  -4    0.03    0.06
   5   0  -4    0.02    0.07
   5   0  -4   -0.02    0.08
  -5   0   4    0.00    0.07
  -5   0   4    0.02    0.10
  -5   0   4   -0.03    0.06
  -5   0   4    0.00    0.08
  -5   0   4    0.00    0.05
  -5   0   4    0.00    0.05
  -5   0   4   -0.04    0.05
   4   0  -4    9.95    0.47
   4   0  -4   10.41    0.30
   4   0  -4   10.55    0.50
   4   0  -4   11.03    0.30
   4   0  -4   10.98    0.31
  -4   0   4   10.59    0.32
  -4   0   4   10.67    0.29
  -4   0   4   10.25    0.47
  -4   0   4   10.69    0.39
  -4   0   4   10.55    0.29
  -4   0   4   10.85    0.32
  -4   0   4   10.75    0.28
   3   0  -4    1.38    0.18
   3   0  -4    1.34    0.12
   3   0  -4    1.31    0.13
   3   0  -4    1.22    0.20
   3   0  -4    1.55    0.41
   3   0  -4    1.41    0.13
  -3   0   4    1.51    0.12
  -3   0   4    1.33    0.14
  -3   0   4    1.35    0.11
  -3   0   4    1.32    0.11
  -3   0   4    1.33    0.11
  -3   0   4    1.09    0.17
   2   0  -4   15.79    0.83
   2   0  -4   16.32    0.37
   2   0  -4   16.70    0.58
   2   0  -4   16.62    0.58
   2   0  -4   16.34    0.39
   2   0  -4   16.21    0.37
  -2   0   4   16.31    0.34
  -2   0   4   16.39    0.40
  -2   0   4   16.03    0.38
  -2   0   4   16.39    0.58
  -2   0   4   16.01    0.56
  -2   0   4   16.39    0.37
   1   0  -4   17.02    0.56
   1   0  -4   16.65    0.38
   1   0  -4   16.84    0.60
   1   0  -4   16.30    0.37
   1   0  -4   16.83    0.39
   1   0  -4   16.13    0.82
   1   0  -4   16.73    0.37
  -1   0   4   16.59    0.37
  -1   0   4   17.15    0.88
  -1   0   4   16.50    0.38
  -1   0   4   16.52    0.55
  -1   0   4   16.76    0.40
  -1   0   4   17.32    0.62
  -1   0   4   17.04    0.31
   0   0  -4    7.80    0.24
   0   0  -4    7.26    0.37
   0   0  -4    7.37    0.51
   0   0  -4    7.06    0.23
   0   0  -4    7.62    0.22
   0   0  -4    7.39    0.22
   0   0  -4    7.86    0.35
   0   0   4    7.28    0.24
   0   0   4    7.17    0.22
   0   0   4    7.85    0.35
   0   0   4    7.39    0.38
   0   0   4    7.14    0.22
   0   0   4    8.18    0.56
  -1   0  -4   62.81    0.97
  -1   0  -4   60.05    2.08
  -1   0  -4   61.14    1.00
  -1   0  -4   60.24    1.79
  -1   0  -4   62.80    1.02
   1   0   4   62.13    1.49
   1   0   4   60.83    2.09
   1   0   4   60.33    1.06
   1   0   4   62.45    1.02
   1   0   4   61.06    1.90
   1   0   4   58.86    0.99
  -2   0  -4    9.12    0.25
  -2   0  -4    9.17    0.23
  -2   0  -4    9.55    0.36
  -2   0  -4    9.09    0.22
  -2   0  -4    9.00    0.55
  -2   0  -4    9.19    0.24
   2   0   4   10.01    0.40
   2   0   4    9.79    0.62
   2   0   4    9.16    0.23
   2   0   4    9.32    0.25
   2   0   4    8.81    0.51
   2   0   4    9.12    0.26
  -3   0  -4    0.31    0.08
  -3   0  -4    0.17    0.06
  -3   0  -4    0.23    0.06
  -3   0  -4    0.15    0.10
  -3   0  -4    0.20    0.05
   3   0   4    0.30    0.05
   3   0   4    0.25    0.10
   3   0   4    0.07    0.09
   3   0   4    0.33    0.06
   3   0   4    0.22    0.06
   3   0   4    0.24    0.13
  -4   0  -4    4.70    0.23
  -4   0  -4    4.98    0.16
  -4   0  -4    4.64    0.20
  -4   0  -4    4.98    0.17
   4   0   4    4.91    0.16
   4   0   4    5.00    0.15
   4   0   4    4.79    0.49
   4   0   4    4.66    0.17
   4   0   4    5.02    0.32
  -5   0  -4    0.13    0.08
  -5   0  -4    0.18    0.04
  -5   0  -4    0.17    0.09
  -5   0  -4    0.15    0.04
  -5   0  -4    0.37    0.15
   5   0   4    0.17    0.05
   5   0   4    0.17    0.13
   5   0   4    0.21    0.05
   5   0   4    0.23    0.05
   5   0   4    0.17    0.13
  -6   0  -4    0.40    0.18
  -6   0  -4    0.55    0.14
  -6   0  -4    0.46    0.06
  -6   0  -4    0.47    0.12
  -6   0  -4    0.43    0.05
   6   0   4    0.32    0.19
   6   0   4    0.59    0.21
   6   0   4    0.55    0.06
   6   0   4    0.47    0.06
   6   0   4    0.53    0.08
   6   0   4    0.41    0.05
  -7   0  -4    0.07    0.20
  -7   0  -4   -0.07    0.08
  -7   0  -4   -0.12    0.10
   7   0   4    0.02    0.04
   7   0   4    0.02    0.17
   7   0   4    0.06    0.03
   7   0   4    0.09    0.19
  -8   0  -4    2.23    0.27
  -8   0  -4    1.95    0.23
  -8   0  -4    2.40    0.40
   8   0   4    2.42    0.41
   8   0   4    2.43    0.46
   8   0   4    2.39    0.57
  -9   0  -4    0.82    0.29
  -9   0  -4    1.09    0.24
   9   0   4    2.00    0.46
   9   0   4    1.81    0.43
 -10   0  -4    0.80    0.20
 -10   0  -4    0.33    0.28
 -10   0  -4    1.05    0.24
  10   0   4    1.41    0.45
  10   0   4    2.21    0.46
  10  -1  -4    0.03    0.16
 -10   1   4   -0.18    0.19
 -10   1   4    0.22    0.22
   9  -1  -4    0.72    0.22
  -9   1   4    0.83    0.23
  -9   1   4    0.86    0.22
  -9   1   4    0.55    0.10
   8  -1  -4    4.26    0.23
   8  -1  -4    3.90    0.48
   8  -1  -4    4.97    0.40
  -8   1   4    4.12    0.35
  -8   1   4    4.14    0.37
  -8   1   4    4.39    0.22
   7  -1  -4    3.19    0.41
   7  -1  -4    2.86    0.18
   7  -1  -4    3.49    0.31
   7  -1  -4    2.77    0.19
  -7   1   4    2.72    0.14
  -7   1   4    3.27    0.29
  -7   1   4    3.14    0.21
  -7   1   4    2.63    0.18
  -7   1   4    3.02    0.31
   6  -1  -4    0.56    0.11
   6  -1  -4    0.46    0.09
   6  -1  -4    0.42    0.15
  -6   1   4    0.43    0.08
  -6   1   4    0.46    0.10
  -6   1   4    0.39    0.09
  -6   1   4    0.54    0.16
  -6   1   4    0.49    0.14
   5  -1  -4    0.00    0.04
   5  -1  -4   -0.01    0.07
   5  -1  -4    0.02    0.09
   5  -1  -4    0.02    0.06
  -5   1   4   -0.02    0.05
  -5   1   4   -0.05    0.06
  -5   1   4   -0.06    0.09
  -5   1   4    0.04    0.08
  -5   1   4    0.03    0.09
   4  -1  -4    0.15    0.07
   4  -1  -4   -0.01    0.14
   4  -1  -4    0.09    0.08
   4  -1  -4    0.04    0.09
   4  -1  -4    0.06    0.05
   4  -1  -4    0.14    0.07
   4  -1  -4    0.20    0.06
  -4   1   4    0.16    0.07
  -4   1   4    0.31    0.09
  -4   1   4    0.23    0.09
  -4   1   4    0.07    0.07
  -4   1   4    0.14    0.06
  -4   1   4    0.10    0.08
   3  -1  -4    0.07    0.05
   3  -1  -4    0.02    0.07
   3  -1  -4    0.02    0.14
   3  -1  -4    0.09    0.06
   3  -1  -4    0.13    0.07
   3  -1  -4    0.00    0.08
  -3   1   4    0.05    0.06
  -3   1   4    0.02    0.07
  -3   1   4    0.03    0.05
  -3   1   4    0.00    0.05
  -3   1   4    0.02    0.07
   2  -1  -4   10.96    0.47
   2  -1  -4   10.11    0.67
   2  -1  -4   10.83    0.30
   2  -1  -4   10.83    0.29
   2  -1  -4   10.74    0.29
   2  -1  -4   10.81    0.29
  -2   1   4   10.27    0.31
  -2   1   4   10.36    0.28
  -2   1   4   10.32    0.44
  -2   1   4   10.28    0.29
  -2   1   4   10.46    0.29
   1  -1  -4    5.43    0.19
   1  -1  -4    5.58    0.31
   1  -1  -4    5.27    0.20
   1  -1  -4    5.65    0.47
   1  -1  -4    5.50    0.19
   1  -1  -4    5.24    0.19
  -1   1   4    5.24    0.21
  -1   1   4    6.01    0.52
  -1   1   4    5.49    0.20
  -1   1   4    5.38    0.19
  -1   1   4    5.28    0.29
  -1   1   4    5.63    0.24
   0  -1  -4    3.59    0.17
   0  -1  -4    3.66    0.25
   0  -1  -4    3.26    0.15
   0  -1  -4    3.44    0.16
   0  -1  -4    3.80    0.39
   0  -1  -4    3.15    0.15
   0   1   4    3.13    0.16
   0   1   4    3.32    0.15
   0   1   4    3.22    0.15
   0   1   4    2.97    0.22
   0   1   4    3.50    0.23
   0   1   4    4.19    0.44
  -1  -1  -4    1.11    0.10
  -1  -1  -4    0.94    0.25
  -1  -1  -4    1.23    0.12
  -1  -1  -4    0.95    0.10
  -1  -1  -4    0.69    0.10
   1   1   4    1.65    0.38
   1   1   4    1.38    0.17
   1   1   4    0.68    0.09
   1   1   4    1.00    0.13
   1   1   4    0.86    0.09
  -2  -1  -4    0.09    0.06
  -2  -1  -4    0.21    0.06
  -2  -1  -4    0.16    0.11
  -2  -1  -4    0.14    0.06
  -2  -1  -4   -0.03    0.09
   2   1   4    0.20    0.06
   2   1   4    0.10    0.06
   2   1   4    0.14    0.07
   2   1   4    0.22    0.08
   2   1   4    0.09    0.13
  -3  -1  -4   23.25    0.46
  -3  -1  -4   23.22    1.03
  -3  -1  -4   24.80    0.55
  -3  -1  -4   23.50    0.45
  -3  -1  -4   23.33    0.62
  -3  -1  -4   23.99    0.48
  -3  -1  -4   23.00    0.84
   3   1   4   23.74    0.87
   3   1   4   23.24    0.45
   3   1   4   23.86    1.08
   3   1   4   23.18    0.48
   3   1   4   23.68    0.47
  -4  -1  -4    0.36    0.09
  -4  -1  -4    0.29    0.06
  -4  -1  -4    0.30    0.06
  -4  -1  -4    0.37    0.09
  -4  -1  -4    0.30    0.13
  -4  -1  -4    0.31    0.06
   4   1   4    0.23    0.14
   4   1   4    0.33    0.06
   4   1   4    0.30    0.06
   4   1   4    0.38    0.16
   4   1   4    0.39    0.07
  -5  -1  -4   24.18    0.44
  -5  -1  -4   23.44    0.71
  -5  -1  -4   24.43    0.61
  -5  -1  -4   24.22    0.58
   5   1   4   24.71    1.20
   5   1   4   24.23    0.97
   5   1   4   24.00    0.48
   5   1   4   23.71    0.44
   5   1   4   24.58    0.44
  -6  -1  -4    0.08    0.09
  -6  -1  -4   -0.04    0.07
  -6  -1  -4    0.02    0.04
  -6  -1  -4    0.03    0.04
  -6  -1  -4    0.03    0.15
   6   1   4   -0.01    0.04
   6   1   4   -0.01    0.04
   6   1   4    0.02    0.16
   6   1   4    0.01    0.03
   6   1   4   -0.01    0.14
  -7  -1  -4    1.12    0.23
  -7  -1  -4    1.49    0.18
  -7  -1  -4    1.55    0.21
   7   1   4    1.08    0.29
   7   1   4    1.33    0.33
  -8  -1  -4    5.27    0.44
  -8  -1  -4    4.84    0.31
  -8  -1  -4    5.28    0.33
   8   1   4    5.21    0.55
   8   1   4    6.24    0.75
  -9  -1  -4    8.76    0.61
  -9  -1  -4    9.31    0.46
  -9  -1  -4    9.61    0.46
   9   1   4   10.85    0.80
 -10  -1  -4    6.75    0.45
 -10  -1  -4    6.89    0.43
 -10  -1  -4    6.72    0.57
  10   1   4    7.69    0.75
  11   1   4    2.84    0.44
  10  -2  -4    0.41    0.22
 -10   2   4    0.26    0.24
 -10   2   4    0.57    0.24
   9  -2  -4    0.42    0.21
  -9   2   4    0.59    0.10
  -9   2   4    0.91    0.25
  -9   2   4    0.69    0.24
   8  -2  -4   -0.06    0.14
  -8   2   4    0.19    0.17
  -8   2   4    0.10    0.09
  -8   2   4    0.00    0.16
   7  -2  -4    3.04    0.44
   7  -2  -4    2.84    0.28
  -7   2   4    2.73    0.29
  -7   2   4    3.09    0.21
  -7   2   4    2.65    0.30
   6  -2  -4    1.74    0.16
   6  -2  -4    1.74    0.21
   6  -2  -4    1.75    0.34
   6  -2  -4    1.80    0.13
  -6   2   4    1.79    0.16
  -6   2   4    1.66    0.23
  -6   2   4    1.70    0.12
  -6   2   4    1.62    0.24
  -6   2   4    2.03    0.20
   5  -2  -4    0.54    0.12
   5  -2  -4    0.33    0.20
   5  -2  -4    0.56    0.09
   5  -2  -4    0.40    0.14
   5  -2  -4    0.67    0.10
  -5   2   4    0.48    0.12
  -5   2   4    0.61    0.11
  -5   2   4    0.63    0.14
  -5   2   4    0.54    0.10
   4  -2  -4    0.18    0.07
   4  -2  -4    0.17    0.06
   4  -2  -4    0.06    0.16
   4  -2  -4    0.16    0.08
   4  -2  -4    0.20    0.08
   4  -2  -4    0.10    0.10
  -4   2   4    0.20    0.09
  -4   2   4    0.02    0.06
  -4   2   4    0.22    0.11
  -4   2   4    0.16    0.08
   3  -2  -4    0.13    0.10
   3  -2  -4    0.31    0.08
   3  -2  -4    0.40    0.09
   3  -2  -4    0.34    0.08
   3  -2  -4    0.33    0.07
   3  -2  -4    0.17    0.16
  -3   2   4    0.26    0.09
  -3   2   4    0.33    0.08
  -3   2   4    0.15    0.08
  -3   2   4    0.24    0.07
  -3   2   4    0.35    0.09
  -3   2   4    0.31    0.08
   2  -2  -4   26.47    0.85
   2  -2  -4   25.66    0.52
   2  -2  -4   24.84    0.53
   2  -2  -4   24.21    0.50
   2  -2  -4   23.35    1.06
   2  -2  -4   25.51    0.54
  -2   2   4   24.47    0.54
  -2   2   4   25.53    0.55
  -2   2   4   25.28    0.54
  -2   2   4   24.90    0.81
  -2   2   4   24.63    0.51
   1  -2  -4    2.77    0.15
   1  -2  -4    3.00    0.38
   1  -2  -4    3.17    0.17
   1  -2  -4    3.05    0.25
   1  -2  -4    2.91    0.16
  -1   2   4    2.91    0.23
  -1   2   4    3.15    0.16
  -1   2   4    2.94    0.17
  -1   2   4    3.19    0.16
  -1   2   4    3.57    0.48
   0  -2  -4   87.38    2.81
   0  -2  -4   90.32    1.55
   0  -2  -4   95.62    1.50
   0  -2  -4   93.51    1.47
   0  -2  -4   93.47    2.18
   0  -2  -4   94.84    3.00
   0   2   4   94.31    1.57
   0   2   4   93.30    2.18
   0   2   4   92.85    3.00
   0   2   4   91.30    1.49
   0   2   4   93.71    1.47
  -1  -2  -4    2.32    0.14
  -1  -2  -4    1.94    0.31
  -1  -2  -4    2.30    0.22
  -1  -2  -4    2.08    0.15
  -1  -2  -4    2.42    0.35
  -1  -2  -4    2.07    0.13
   1   2   4    2.33    0.40
   1   2   4    2.13    0.14
   1   2   4    2.30    0.13
   1   2   4    2.16    0.15
   1   2   4    2.14    0.19
  -2  -2  -4    0.44    0.13
  -2  -2  -4    1.17    0.20
  -2  -2  -4    0.64    0.09
  -2  -2  -4    0.94    0.15
  -2  -2  -4    0.82    0.10
  -2  -2  -4    0.58    0.08
  -2  -2  -4    0.76    0.21
   2   2   4    0.65    0.10
   2   2   4    0.84    0.12
   2   2   4    0.83    0.16
   2   2   4    0.47    0.17
   2   2   4    0.84    0.10
  -3  -2  -4    0.11    0.06
  -3  -2  -4    0.00    0.06
  -3  -2  -4    0.00    0.06
  -3  -2  -4    0.16    0.10
  -3  -2  -4    0.10    0.12
  -3  -2  -4    0.02    0.07
  -3  -2  -4   -0.02    0.05
   3   2   4   -0.02    0.05
   3   2   4    0.14    0.08
   3   2   4    0.10    0.06
   3   2   4   -0.02    0.12
   3   2   4    0.03    0.05
   3   2   4    0.02    0.16
  -4  -2  -4   16.13    0.35
  -4  -2  -4   16.18    0.72
  -4  -2  -4   16.11    0.52
  -4  -2  -4   16.01    0.44
  -4  -2  -4   15.89    0.36
  -4  -2  -4   16.66    0.38
   4   2   4   15.77    0.89
   4   2   4   15.95    0.36
   4   2   4   16.23    0.38
   4   2   4   16.11    0.35
   4   2   4   16.05    0.75
  -5  -2  -4    0.10    0.06
  -5  -2  -4    0.07    0.05
  -5  -2  -4    0.09    0.08
  -5  -2  -4    0.01    0.05
  -5  -2  -4    0.02    0.12
   5   2   4    0.21    0.05
   5   2   4    0.14    0.06
   5   2   4    0.00    0.16
   5   2   4    0.03    0.13
  -6  -2  -4    1.07    0.15
  -6  -2  -4    1.09    0.10
  -6  -2  -4    1.05    0.22
  -6  -2  -4    0.99    0.16
  -6  -2  -4    0.96    0.09
   6   2   4    1.04    0.10
   6   2   4    0.73    0.24
   6   2   4    1.05    0.09
   6   2   4    1.18    0.32
  -7  -2  -4    0.22    0.05
  -7  -2  -4    0.20    0.11
  -7  -2  -4    0.28    0.19
  -7  -2  -4    0.25    0.05
  -7  -2  -4    0.14    0.13
   7   2   4    0.24    0.05
   7   2   4    0.22    0.18
   7   2   4    0.27    0.05
   7   2   4    0.21    0.22
  -8  -2  -4    0.22    0.19
  -8  -2  -4    0.06    0.14
  -8  -2  -4    0.03    0.10
   8   2   4    0.06    0.24
   8   2   4    0.20    0.23
  -9  -2  -4    2.48    0.29
  -9  -2  -4    2.39    0.26
  -9  -2  -4    2.51    0.42
   9   2   4    3.30    0.53
   9   2   4    2.23    0.14
 -10  -2  -4    1.27    0.26
  10   2   4    2.34    0.53
  11   2   4    2.63    0.57
  12   2   4    2.17    0.53
   9  -3  -4   -0.05    0.17
  -9   3   4   -0.31    0.19
  -9   3   4    0.05    0.08
  -9   3   4   -0.04    0.20
   8  -3  -4    0.25    0.18
  -8   3   4    0.46    0.21
  -8   3   4   -0.02    0.17
  -8   3   4    0.24    0.10
   7  -3  -4    0.21    0.17
  -7   3   4   -0.03    0.09
  -7   3   4    0.01    0.17
  -7   3   4   -0.10    0.13
   6  -3  -4    0.81    0.12
   6  -3  -4    0.73    0.21
   6  -3  -4    0.92    0.12
  -6   3   4    0.73    0.15
  -6   3   4    0.80    0.14
  -6   3   4    0.64    0.11
  -6   3   4    0.82    0.19
   5  -3  -4    2.05    0.16
   5  -3  -4    1.97    0.15
   5  -3  -4    2.11    0.35
   5  -3  -4    1.60    0.18
  -5   3   4    2.24    0.17
  -5   3   4    2.03    0.19
  -5   3   4    2.05    0.19
  -5   3   4    1.66    0.21
   4  -3  -4    7.50    0.66
   4  -3  -4    8.82    0.54
   4  -3  -4    8.72    0.29
   4  -3  -4    8.42    0.29
  -4   3   4    8.75    0.30
  -4   3   4    9.06    0.32
  -4   3   4    8.74    0.29
  -4   3   4    8.73    0.36
   3  -3  -4    0.97    0.13
   3  -3  -4    0.86    0.11
   3  -3  -4    0.72    0.16
   3  -3  -4    1.06    0.13
  -3   3   4    0.87    0.15
  -3   3   4    0.95    0.13
  -3   3   4    1.06    0.14
  -3   3   4    0.92    0.10
   2  -3  -4    0.23    0.11
   2  -3  -4    0.28    0.09
   2  -3  -4    0.39    0.09
   2  -3  -4    0.40    0.08
   2  -3  -4    0.12    0.13
  -2   3   4    0.21    0.07
  -2   3   4    0.17    0.04
  -2   3   4    0.29    0.09
  -2   3   4    0.37    0.09
   1  -3  -4    0.05    0.11
   1  -3  -4    0.05    0.06
   1  -3  -4    0.13    0.07
   1  -3  -4    0.08    0.06
   1  -3  -4    0.06    0.08
   1  -3  -4    0.20    0.27
  -1   3   4    0.00    0.07
  -1   3   4    0.11    0.07
  -1   3   4    0.23    0.16
  -1   3   4    0.00    0.06
  -1   3   4    0.11    0.06
   0  -3  -4    5.35    0.21
   0  -3  -4    5.99    0.51
   0  -3  -4    5.79    0.34
   0  -3  -4    5.51    0.22
   0  -3  -4    5.49    0.43
   0  -3  -4    5.28    0.22
   0   3   4    5.34    0.30
   0   3   4    6.21    0.54
   0   3   4    5.65    0.24
   0   3   4    5.81    0.22
  -1  -3  -4    9.99    0.30
  -1  -3  -4   10.25    0.31
  -1  -3  -4    9.64    0.60
  -1  -3  -4   10.39    0.60
  -1  -3  -4   10.22    0.30
  -1  -3  -4   10.50    0.44
   1   3   4   10.42    0.29
   1   3   4   10.97    0.68
   1   3   4   10.89    0.66
   1   3   4   10.53    0.32
   1   3   4   10.12    0.42
  -2  -3  -4    3.06    0.33
  -2  -3  -4    2.46    0.15
  -2  -3  -4    3.05    0.17
  -2  -3  -4    3.06    0.26
  -2  -3  -4    2.86    0.34
  -2  -3  -4    2.90    0.16
  -2  -3  -4    2.93    0.19
   2   3   4    2.96    0.17
   2   3   4    2.82    0.22
   2   3   4    3.38    0.42
   2   3   4    2.74    0.41
   2   3   4    3.08    0.16
  -3  -3  -4    0.99    0.11
  -3  -3  -4    1.26    0.18
  -3  -3  -4    1.07    0.22
  -3  -3  -4    1.33    0.25
  -3  -3  -4    1.23    0.13
  -3  -3  -4    1.04    0.12
   3   3   4    0.85    0.18
   3   3   4    1.18    0.11
   3   3   4    1.16    0.13
   3   3   4    0.77    0.20
   3   3   4    1.53    0.35
  -4  -3  -4    3.34    0.17
  -4  -3  -4    3.21    0.16
  -4  -3  -4    3.28    0.32
  -4  -3  -4    3.43    0.17
  -4  -3  -4    3.60    0.25
  -4  -3  -4    3.38    0.19
   4   3   4    3.46    0.18
   4   3   4    3.34    0.40
   4   3   4    2.98    0.26
   4   3   4    3.26    0.47
   4   3   4    3.39    0.16
  -5  -3  -4   22.23    0.69
  -5  -3  -4   22.61    0.47
  -5  -3  -4   22.52    0.48
  -5  -3  -4   22.65    0.49
  -5  -3  -4   22.76    1.00
  -5  -3  -4   22.60    0.57
   5   3   4   23.06    1.20
   5   3   4   22.62    1.04
   5   3   4   22.37    0.46
   5   3   4   22.13    0.48
  -6  -3  -4    6.08    0.21
  -6  -3  -4    5.93    0.21
  -6  -3  -4    6.23    0.30
  -6  -3  -4    6.08    0.21
  -6  -3  -4    5.79    0.38
   6   3   4    5.67    0.54
   6   3   4    5.52    0.19
   6   3   4    5.88    0.21
   6   3   4    6.26    0.65
  -7  -3  -4    2.79    0.22
  -7  -3  -4    2.40    0.14
  -7  -3  -4    2.41    0.34
  -7  -3  -4    2.50    0.13
   7   3   4    2.80    0.57
   7   3   4    2.53    0.44
   7   3   4    2.53    0.13
   7   3   4    2.40    0.14
  -8  -3  -4    0.14    0.19
  -8  -3  -4    0.10    0.11
  -8  -3  -4    0.11    0.05
   8   3   4    0.18    0.22
   8   3   4    0.12    0.30
   8   3   4    0.15    0.06
   8   3   4    0.17    0.05
  -9  -3  -4    0.04    0.22
  -9  -3  -4    0.06    0.13
   9   3   4    0.42    0.34
   9   3   4    0.15    0.08
 -10  -3  -4    0.79    0.28
 -10  -3  -4    0.88    0.21
  10   3   4    0.99    0.43
   9  -4  -4    0.55    0.25
  -9   4   4    0.30    0.10
  -9   4   4    0.41    0.20
   8  -4  -4    0.09    0.19
  -8   4   4    0.12    0.11
  -8   4   4    0.19    0.19
   7  -4  -4   -0.25    0.14
  -7   4   4    0.29    0.20
  -7   4   4   -0.03    0.10
  -7   4   4   -0.24    0.14
   6  -4  -4    0.41    0.10
   6  -4  -4    0.35    0.10
   6  -4  -4    0.30    0.17
  -6   4   4    0.38    0.18
  -6   4   4    0.20    0.13
  -6   4   4    0.33    0.12
   5  -4  -4    0.42    0.09
   5  -4  -4    0.38    0.10
   5  -4  -4    0.21    0.09
   5  -4  -4    0.32    0.15
  -5   4   4    0.45    0.11
  -5   4   4    0.71    0.14
  -5   4   4    0.39    0.12
  -5   4   4    0.44    0.18
   4  -4  -4    0.38    0.09
   4  -4  -4    0.21    0.08
   4  -4  -4    0.05    0.12
   4  -4  -4   -0.07    0.16
  -4   4   4    0.21    0.09
  -4   4   4    0.36    0.12
  -4   4   4    0.33    0.15
  -4   4   4    0.12    0.08
   3  -4  -4    0.08    0.07
   3  -4  -4   -0.02    0.07
   3  -4  -4    0.01    0.13
   3  -4  -4   -0.01    0.10
  -3   4   4   -0.01    0.09
  -3   4   4    0.07    0.13
  -3   4   4    0.02    0.08
   2  -4  -4    5.43    0.24
   2  -4  -4    5.33    0.24
   2  -4  -4    4.98    0.45
   2  -4  -4    5.64    0.40
  -2   4   4    6.07    0.28
  -2   4   4    5.61    0.31
  -2   4   4    5.34    0.23
   1  -4  -4    1.22    0.39
   1  -4  -4    1.13    0.13
   1  -4  -4    1.06    0.14
   1  -4  -4    0.95    0.27
   1  -4  -4    1.19    0.23
   1  -4  -4    1.07    0.13
  -1   4   4    0.98    0.17
  -1   4   4    1.11    0.14
  -1   4   4    0.90    0.22
  -1   4   4    1.06    0.13
  -1   4   4    1.29    0.23
   0  -4  -4   25.38    1.03
   0  -4  -4   24.86    0.81
   0  -4  -4   23.91    0.56
   0  -4  -4   24.15    0.55
   0  -4  -4   24.47    0.54
   0  -4  -4   21.76    1.08
   0   4   4   25.11    1.08
   0   4   4   24.60    0.80
   0   4   4   23.80    0.89
   0   4   4   23.94    0.56
   0   4   4   23.70    0.53
  -1  -4  -4    1.44    0.21
  -1  -4  -4    1.31    0.14
  -1  -4  -4    1.20    0.25
  -1  -4  -4    1.45    0.15
  -1  -4  -4    1.32    0.37
  -1  -4  -4    1.45    0.14
  -1  -4  -4    1.29    0.13
   1   4   4    1.38    0.38
   1   4   4    1.15    0.13
   1   4   4    1.35    0.16
   1   4   4    1.22    0.18
  -2  -4  -4  112.02    3.61
  -2  -4  -4  111.02    1.89
  -2  -4  -4  115.48    2.10
  -2  -4  -4  110.66    3.47
  -2  -4  -4  113.74    2.57
  -2  -4  -4  111.14    1.80
  -2  -4  -4  112.84    1.79
   2   4   4  112.68    1.82
   2   4   4  103.94    3.46
   2   4   4  106.22    1.77
   2   4   4  117.19    3.66
   2   4   4  112.30    2.56
  -3  -4  -4    0.30    0.08
  -3  -4  -4    0.05    0.15
  -3  -4  -4    0.19    0.10
  -3  -4  -4    0.21    0.10
  -3  -4  -4    0.27    0.08
  -3  -4  -4    0.21    0.08
  -3  -4  -4    0.26    0.09
   3   4   4    0.21    0.32
   3   4   4    0.22    0.08
   3   4   4    0.25    0.09
   3   4   4    0.14    0.14
   3   4   4    0.08    0.07
  -4  -4  -4    2.11    0.16
  -4  -4  -4    2.02    0.31
  -4  -4  -4    2.05    0.15
  -4  -4  -4    2.11    0.23
  -4  -4  -4    2.17    0.16
  -4  -4  -4    2.25    0.17
   4   4   4    1.73    0.40
   4   4   4    1.99    0.15
   4   4   4    1.56    0.21
   4   4   4    2.77    0.18
   4   4   4    2.03    0.38
  -5  -4  -4    1.63    0.28
  -5  -4  -4    1.65    0.15
  -5  -4  -4    1.84    0.24
  -5  -4  -4    1.99    0.17
  -5  -4  -4    1.79    0.15
  -5  -4  -4    1.82    0.15
   5   4   4    1.83    0.15
   5   4   4    1.46    0.41
   5   4   4    1.29    0.23
   5   4   4    1.76    0.16
   5   4   4    1.70    0.40
  -6  -4  -4    0.63    0.13
  -6  -4  -4    0.87    0.12
  -6  -4  -4    0.66    0.10
  -6  -4  -4    0.86    0.12
  -6  -4  -4    0.49    0.18
   6   4   4    0.73    0.34
   6   4   4    0.78    0.11
   6   4   4    0.40    0.22
  -7  -4  -4    2.27    0.15
  -7  -4  -4    2.58    0.35
  -7  -4  -4    2.56    0.17
  -7  -4  -4    2.38    0.15
  -7  -4  -4    2.20    0.21
   7   4   4    2.52    0.54
   7   4   4    2.64    0.49
   7   4   4    2.17    0.16
  -8  -4  -4    1.57    0.20
  -8  -4  -4    1.39    0.27
  -8  -4  -4    1.15    0.14
  -8  -4  -4    1.36    0.11
   8   4   4    1.75    0.48
   8   4   4    1.37    0.17
   8   4   4    1.44    0.14
   8   4   4    2.57    0.61
  -9  -4  -4   -0.10    0.11
  -9  -4  -4    0.06    0.21
  -9  -4  -4   -0.01    0.06
   9   4   4    0.22    0.36
   9   4   4   -0.10    0.08
 -10  -4  -4    1.54    0.25
 -10  -4  -4    1.21    0.09
 -10  -4  -4    0.96    0.30
  10   4   4    0.98    0.15
  10   4   4    2.07    0.57
   9  -5  -4    0.05    0.20
   8  -5  -4    0.75    0.26
  -8   5   4    0.86    0.26
  -8   5   4    0.59    0.14
   7  -5  -4   -0.01    0.16
  -7   5   4   -0.11    0.11
  -7   5   4    0.05    0.18
   6  -5  -4    0.09    0.15
  -6   5   4    0.02    0.12
  -6   5   4    0.01    0.16
   5  -5  -4    0.02    0.14
   5  -5  -4   -0.08    0.10
   5  -5  -4    0.12    0.10
  -5   5   4   -0.03    0.09
  -5   5   4   -0.12    0.11
  -5   5   4    0.03    0.16
   4  -5  -4    0.64    0.12
   4  -5  -4    0.61    0.12
   4  -5  -4    0.39    0.16
  -4   5   4    0.60    0.15
  -4   5   4    0.48    0.12
  -4   5   4    0.61    0.18
   3  -5  -4    2.51    0.33
   3  -5  -4    2.23    0.38
   3  -5  -4    2.41    0.19
   3  -5  -4    2.31    0.20
  -3   5   4    2.30    0.20
  -3   5   4    2.53    0.24
  -3   5   4    2.62    0.23
   2  -5  -4    0.61    0.12
   2  -5  -4    0.42    0.14
   2  -5  -4    0.53    0.12
  -2   5   4    0.63    0.11
  -2   5   4    0.51    0.12
   1  -5  -4    0.11    0.09
   1  -5  -4    0.03    0.10
   1  -5  -4    0.23    0.10
   1  -5  -4    0.09    0.08
  -1   5   4    0.06    0.10
  -1   5   4    0.16    0.09
  -1   5   4    0.10    0.08
  -1   5   4    0.18    0.10
  -1   5   4    0.19    0.18
   0  -5  -4   21.22    0.52
   0  -5  -4   21.43    0.54
   0  -5  -4   21.79    0.93
   0  -5  -4   18.64    1.06
   0  -5  -4   21.67    0.54
   0  -5  -4   22.23    0.78
   0   5   4   20.42    0.87
   0   5   4   21.14    0.55
   0   5   4   20.62    0.75
   0   5   4   20.46    1.12
   0   5   4   21.56    1.01
   0   5   4   19.76    0.50
  -1  -5  -4   78.38    2.59
  -1  -5  -4   70.09    2.60
  -1  -5  -4   78.57    1.45
  -1  -5  -4   75.45    1.35
  -1  -5  -4   79.72    1.93
  -1  -5  -4   80.33    1.36
  -1  -5  -4   78.09    1.41
   1   5   4   75.26    2.43
   1   5   4   72.08    2.63
   1   5   4   79.65    2.63
   1   5   4   76.20    1.33
   1   5   4   78.99    1.38
   1   5   4   78.46    1.92
  -2  -5  -4   17.71    0.48
  -2  -5  -4   16.88    0.46
  -2  -5  -4   17.88    0.47
  -2  -5  -4   18.14    0.63
  -2  -5  -4   16.49    0.91
  -2  -5  -4   17.77    0.48
   2   5   4   18.67    0.97
   2   5   4   16.15    1.00
   2   5   4   17.24    0.45
   2   5   4   17.36    0.48
   2   5   4   17.72    0.61
  -3  -5  -4   64.50    1.58
  -3  -5  -4   66.11    1.15
  -3  -5  -4   61.91    1.14
  -3  -5  -4   65.37    1.21
  -3  -5  -4   55.52    2.18
  -3  -5  -4   64.96    1.16
  -3  -5  -4   63.62    1.34
   3   5   4   59.75    2.28
   3   5   4   63.51    1.57
   3   5   4   69.87    2.40
   3   5   4   65.72    1.18
  -4  -5  -4    0.28    0.09
  -4  -5  -4    0.25    0.09
  -4  -5  -4    0.36    0.10
  -4  -5  -4    0.21    0.08
  -4  -5  -4    0.25    0.13
   4   5   4    0.19    0.07
   4   5   4    0.46    0.34
   4   5   4    0.16    0.16
   4   5   4    0.39    0.11
  -5  -5  -4    0.16    0.14
  -5  -5  -4    0.25    0.09
  -5  -5  -4    0.18    0.08
  -5  -5  -4    0.19    0.09
  -5  -5  -4    0.16    0.07
   5   5   4    0.26    0.19
   5   5   4    0.18    0.08
   5   5   4    0.23    0.33
   5   5   4    0.24    0.09
  -6  -5  -4    1.78    0.17
  -6  -5  -4    1.46    0.17
  -6  -5  -4    1.42    0.15
  -6  -5  -4    1.69    0.29
  -6  -5  -4    1.72    0.16
   6   5   4    1.42    0.42
   6   5   4    1.22    0.33
   6   5   4    1.24    0.22
   6   5   4    1.47    0.18
  -7  -5  -4    2.12    0.20
  -7  -5  -4    2.05    0.31
  -7  -5  -4    2.21    0.16
  -7  -5  -4    2.12    0.17
  -7  -5  -4    2.07    0.19
   7   5   4    1.30    0.24
   7   5   4    2.33    0.54
   7   5   4    2.14    0.18
   7   5   4    1.79    0.47
  -8  -5  -4   -0.05    0.18
  -8  -5  -4   -0.05    0.10
  -8  -5  -4   -0.09    0.09
  -8  -5  -4    0.02    0.06
   8   5   4   -0.13    0.07
   8   5   4    0.41    0.26
   8   5   4    0.27    0.38
   8   5   4   -0.12    0.10
  -9  -5  -4    0.00    0.11
  -9  -5  -4   -0.17    0.20
  -9  -5  -4   -0.10    0.08
   9   5   4   -0.05    0.09
   9   5   4    0.13    0.39
 -10  -5  -4    0.32    0.25
 -10  -5  -4    0.26    0.09
 -10  -5  -4    0.31    0.16
  10   5   4    0.39    0.12
  10   5   4    0.63    0.45
  11   5   4    0.38    0.46
   8  -6  -4    0.64    0.26
  -8   6   4    0.36    0.14
  -8   6   4    0.41    0.24
   7  -6  -4    0.06    0.18
  -7   6   4    0.02    0.12
  -7   6   4    0.08    0.21
   6  -6  -4   -0.09    0.14
  -6   6   4    0.05    0.13
  -6   6   4    0.03    0.19
   5  -6  -4    0.89    0.14
   5  -6  -4    0.85    0.23
  -5   6   4    0.93    0.23
  -5   6   4    1.29    0.21
   4  -6  -4    4.63    0.28
   4  -6  -4    5.11    0.52
   4  -6  -4    3.37    0.42
  -4   6   4    4.63    0.32
  -4   6   4    4.63    0.27
  -4   6   4    4.43    0.35
   3  -6  -4    0.72    0.19
   3  -6  -4    1.11    0.26
   3  -6  -4    1.16    0.16
  -3   6   4    1.51    0.25
  -3   6   4    0.90    0.14
  -3   6   4    1.04    0.19
   2  -6  -4    0.21    0.09
   2  -6  -4    0.24    0.13
   2  -6  -4    0.36    0.13
  -2   6   4    0.32    0.14
  -2   6   4    0.07    0.10
  -2   6   4    0.36    0.12
   1  -6  -4    0.02    0.10
   1  -6  -4    0.06    0.11
   1  -6  -4    0.08    0.06
  -1   6   4   -0.03    0.12
  -1   6   4    0.11    0.19
  -1   6   4   -0.01    0.09
  -1   6   4   -0.08    0.12
   0  -6  -4    0.48    0.12
   0  -6  -4    0.41    0.13
   0   6   4    0.43    0.13
   0   6   4    1.40    0.55
   0   6   4    0.57    0.22
   0   6   4    0.44    0.11
   0   6   4    0.60    0.13
   0   6   4    0.34    0.16
  -1  -6  -4    0.15    0.10
  -1  -6  -4    0.12    0.10
  -1  -6  -4    0.06    0.07
   1   6   4    1.02    0.54
   1   6   4    0.13    0.18
   1   6   4    0.01    0.10
   1   6   4    0.03    0.13
   1   6   4    0.00    0.07
  -2  -6  -4    4.46    0.24
  -2  -6  -4    4.73    0.26
  -2  -6  -4    4.81    0.25
  -2  -6  -4    5.02    0.35
   2   6   4    4.76    0.32
   2   6   4    4.52    0.27
   2   6   4    5.34    0.73
   2   6   4    4.93    0.58
   2   6   4    4.56    0.50
  -3  -6  -4    0.00    0.10
  -3  -6  -4    0.01    0.06
  -3  -6  -4    0.11    0.11
  -3  -6  -4    0.10    0.11
  -3  -6  -4    0.01    0.08
   3   6   4   -0.01    0.06
   3   6   4    0.05    0.10
   3   6   4   -0.10    0.18
   3   6   4    0.53    0.44
  -4  -6  -4    1.22    0.17
  -4  -6  -4    1.27    0.15
  -4  -6  -4    1.15    0.13
  -4  -6  -4    0.99    0.19
  -4  -6  -4    1.19    0.16
   4   6   4    1.31    0.47
   4   6   4    1.05    0.15
   4   6   4    1.14    0.17
   4   6   4    0.87    0.28
  -5  -6  -4   -0.06    0.08
  -5  -6  -4    0.14    0.08
  -5  -6  -4   -0.08    0.09
  -5  -6  -4    0.02    0.06
  -5  -6  -4    0.02    0.14
   5   6   4    0.00    0.05
   5   6   4   -0.01    0.10
   5   6   4    0.03    0.20
   5   6   4   -0.13    0.33
  -6  -6  -4    1.22    0.16
  -6  -6  -4    1.13    0.15
  -6  -6  -4    1.37    0.16
  -6  -6  -4    1.00    0.22
  -6  -6  -4    1.35    0.19
   6   6   4    1.73    0.49
   6   6   4    1.04    0.16
   6   6   4    1.00    0.15
   6   6   4    1.27    0.48
  -7  -6  -4    0.00    0.10
  -7  -6  -4   -0.01    0.08
  -7  -6  -4   -0.08    0.16
  -7  -6  -4    0.06    0.07
  -7  -6  -4    0.01    0.08
   7   6   4   -0.02    0.07
   7   6   4    0.35    0.41
   7   6   4    0.04    0.10
   7   6   4    0.19    0.21
   7   6   4    0.02    0.11
  -8  -6  -4    0.90    0.26
  -8  -6  -4    0.65    0.16
  -8  -6  -4    0.70    0.14
  -8  -6  -4    0.74    0.12
   8   6   4    0.66    0.15
   8   6   4    1.07    0.50
   8   6   4    0.79    0.14
  -9  -6  -4    0.21    0.13
  -9  -6  -4   -0.05    0.21
   9   6   4    0.09    0.43
   9   6   4    0.18    0.12
  10   6   4    0.57    0.49
   7  -7  -4   -0.15    0.18
  -7   7   4    0.23    0.16
  -7   7   4    0.18    0.23
   6  -7  -4    0.05    0.19
  -6   7   4   -0.04    0.14
  -6   7   4   -0.02    0.20
   5  -7  -4    0.10    0.18
  -5   7   4    0.10    0.21
  -5   7   4    0.01    0.14
   4  -7  -4    0.01    0.10
   4  -7  -4   -0.05    0.15
  -4   7   4    0.05    0.15
  -4   7   4   -0.21    0.18
   3  -7  -4    0.42    0.14
   3  -7  -4    0.36    0.17
  -3   7   4    0.24    0.12
  -3   7   4    0.60    0.17
   2  -7  -4    0.02    0.12
   2  -7  -4    0.02    0.12
  -2   7   4    0.07    0.13
  -2   7   4   -0.03    0.12
   1  -7  -4    2.00    0.24
   1  -7  -4    2.42    0.36
  -1   7   4    2.03    0.53
  -1   7   4    2.06    0.26
   0  -7  -4    0.29    0.12
   0  -7  -4    0.22    0.12
   0   7   4    0.21    0.13
   0   7   4    0.94    0.62
   0   7   4    0.15    0.22
   0   7   4   -0.01    0.16
  -1  -7  -4    0.71    0.15
  -1  -7  -4    0.99    0.13
  -1  -7  -4    0.51    0.14
   1   7   4    1.07    0.20
   1   7   4    0.71    0.25
   1   7   4    0.68    0.16
   1   7   4    1.78    0.67
   1   7   4    0.38    0.19
  -2  -7  -4    0.00    0.10
  -2  -7  -4    0.03    0.11
  -2  -7  -4    0.03    0.09
   2   7   4    0.02    0.13
   2   7   4    0.09    0.07
   2   7   4    1.12    0.61
   2   7   4   -0.17    0.19
  -3  -7  -4   11.35    0.43
  -3  -7  -4   12.15    0.53
  -3  -7  -4   11.60    0.32
  -3  -7  -4   11.46    0.42
   3   7   4   11.56    0.44
   3   7   4   11.67    0.49
   3   7   4   11.64    1.02
   3   7   4   13.05    0.92
  -4  -7  -4    0.57    0.14
  -4  -7  -4    0.53    0.12
  -4  -7  -4    0.65    0.17
  -4  -7  -4    0.77    0.16
  -4  -7  -4    0.73    0.11
   4   7   4    0.84    0.55
   4   7   4    0.78    0.15
   4   7   4    0.56    0.14
   4   7   4    0.48    0.25
  -5  -7  -4    0.40    0.10
  -5  -7  -4    0.61    0.19
  -5  -7  -4    0.50    0.14
  -5  -7  -4    0.53    0.11
   5   7   4    0.39    0.08
   5   7   4    0.79    0.29
   5   7   4    1.19    0.54
   5   7   4    0.38    0.13
  -6  -7  -4    0.00    0.15
  -6  -7  -4    0.03    0.07
  -6  -7  -4    0.01    0.07
  -6  -7  -4   -0.01    0.12
   6   7   4   -0.01    0.48
   6   7   4    0.04    0.05
   6   7   4   -0.12    0.11
   6   7   4    0.37    0.26
  -7  -7  -4   -0.06    0.11
  -7  -7  -4   -0.01    0.16
  -7  -7  -4   -0.04    0.08
  -7  -7  -4    0.06    0.08
   7   7   4    0.00    0.12
   7   7   4    0.00    0.11
   7   7   4   -0.24    0.47
  -8  -7  -4    1.90    0.23
  -8  -7  -4    1.60    0.31
  -8  -7  -4    1.96    0.23
   8   7   4    2.02    0.24
   8   7   4    1.90    0.64
  -9  -7  -4    0.48    0.27
  -9  -7  -4    0.52    0.17
  -9  -7  -4    0.51    0.15
   9   7   4    0.42    0.14
   9   7   4    0.33    0.52
 -10  -7  -4    1.81    0.38
 -10  -7  -4    1.83    0.23
 -10  -7  -4    2.51    0.28
  10   7   4    1.94    0.66
  10   7   4    2.49    0.25
   6  -8  -4    0.02    0.19
  -6   8   4   -0.05    0.16
  -6   8   4   -0.04    0.25
   5  -8  -4    0.84    0.28
  -5   8   4    0.82    0.27
  -5   8   4    0.87    0.20
  -5   8   4    0.68    0.13
   4  -8  -4    0.58    0.22
   4  -8  -4    0.57    0.15
  -4   8   4    0.61    0.14
  -4   8   4    0.73    0.20
  -4   8   4    0.50    0.24
   3  -8  -4    3.59    0.49
   3  -8  -4    3.04    0.29
  -3   8   4    2.87    0.32
   2  -8  -4    0.55    0.19
   2  -8  -4    1.03    0.19
  -2   8   4    0.53    0.18
  -2   8   4    1.12    0.22
   1  -8  -4    1.92    0.24
   1  -8  -4    1.83    0.38
  -1   8   4    1.90    0.27
   0  -8  -4   -0.06    0.11
   0  -8  -4   -0.03    0.12
   0   8   4   -0.36    0.22
   0   8   4    0.11    0.16
  -1  -8  -4   -0.04    0.11
  -1  -8  -4   -0.12    0.12
  -1  -8  -4    0.04    0.08
   1   8   4    0.09    0.14
   1   8   4    1.12    0.79
   1   8   4   -0.12    0.22
  -2  -8  -4    0.00    0.10
  -2  -8  -4    0.04    0.11
  -2  -8  -4    0.09    0.13
   2   8   4   -0.01    0.13
   2   8   4    0.10    0.08
   2   8   4    0.94    0.72
   2   8   4   -0.10    0.24
  -3  -8  -4   -0.01    0.11
  -3  -8  -4   -0.22    0.13
  -3  -8  -4   -0.10    0.11
   3   8   4   -0.02    0.14
   3   8   4    0.60    0.71
   3   8   4    0.06    0.07
   3   8   4   -0.02    0.26
  -4  -8  -4   -0.08    0.13
  -4  -8  -4    0.01    0.12
  -4  -8  -4    0.03    0.06
  -4  -8  -4   -0.06    0.11
   4   8   4    0.09    0.06
   4   8   4   -0.17    0.22
   4   8   4    0.36    0.67
   4   8   4    0.02    0.14
  -5  -8  -4    0.90    0.12
  -5  -8  -4    0.65    0.20
  -5  -8  -4    0.54    0.17
   5   8   4    0.62    0.62
   5   8   4    0.83    0.34
   5   8   4    0.67    0.18
   5   8   4    1.12    0.14
   5   8   4    0.68    0.15
  -6  -8  -4    0.27    0.10
  -6  -8  -4    0.29    0.20
  -6  -8  -4    0.00    0.14
   6   8   4    0.77    0.31
   6   8   4    0.35    0.14
   6   8   4    0.29    0.15
   6   8   4   -0.09    0.58
  -7  -8  -4    0.46    0.13
  -7  -8  -4    0.35    0.16
  -7  -8  -4    0.79    0.25
   7   8   4    0.69    0.17
   7   8   4    0.37    0.15
   7   8   4    0.59    0.62
   8   8   4    0.25    0.16
 -10  -8  -4    0.49    0.27
 -10  -8  -4    1.61    0.26
  10   8   4    0.92    0.66
  10   8   4    0.74    0.18
   5  -9  -4    0.48    0.24
  -5   9   4    0.59    0.30
  -5   9   4    0.69    0.21
   4  -9  -4    0.11    0.18
  -4   9   4   -0.08    0.25
  -4   9   4    0.05    0.11
  -4   9   4   -0.17    0.14
   3  -9  -4    0.41    0.16
   3  -9  -4    0.28    0.19
  -3   9   4    0.43    0.18
  -3   9   4    0.43    0.14
   2  -9  -4    0.21    0.17
   2  -9  -4    0.17    0.18
  -2   9   4    0.23    0.13
  -2   9   4    0.26    0.18
   1  -9  -4    0.22    0.16
   1  -9  -4    0.29    0.15
  -1   9   4    0.25    0.18
  -1   9   4    0.18    0.13
   0  -9  -4    0.11    0.14
   0  -9  -4   -0.16    0.14
   0   9   4    0.22    0.18
  -1  -9  -4    0.62    0.18
  -1  -9  -4    1.23    0.23
   1   9   4    0.47    0.30
   1   9   4    0.61    0.89
   1   9   4    1.26    0.24
  -2  -9  -4   -0.24    0.13
  -2  -9  -4   -0.06    0.10
  -2  -9  -4   -0.06    0.11
   2   9   4   -0.23    0.14
   2   9   4   -0.51    0.75
   2   9   4   -0.42    0.26
  -3  -9  -4   -0.04    0.13
  -3  -9  -4   -0.29    0.13
   3   9   4   -0.77    0.71
   3   9   4    0.00    0.28
   3   9   4   -0.19    0.10
   3   9   4   -0.15    0.16
  -4  -9  -4    0.04    0.15
  -4  -9  -4   -0.21    0.13
   4   9   4    0.46    0.29
   4   9   4   -0.02    0.12
   4   9   4   -0.09    0.14
   4   9   4   -1.14    0.66
  -5  -9  -4   -0.21    0.16
  -5  -9  -4    0.00    0.14
   5   9   4   -1.11    0.68
   5   9   4   -0.01    0.13
   5   9   4   -0.06    0.15
  -6  -9  -4    0.05    0.16
  -6  -9  -4    0.03    0.20
   6   9   4    0.02    0.15
   6   9   4    0.24    0.15
   6   9   4   -0.57    0.67
  -7  -9  -4    0.12    0.21
   7   9   4   -0.01    0.13
   7   9   4   -0.39    0.68
  -8  -9  -4    0.51    0.18
  -8  -9  -4    0.52    0.15
  -8  -9  -4    0.75    0.30
   8   9   4    0.02    0.65
   8   9   4    0.72    0.20
  -9  -9  -4    0.38    0.29
   4 -10  -4    0.14    0.19
  -4  10   4   -0.04    0.12
  -4  10   4   -0.27    0.18
  -4  10   4   -0.22    0.25
   3 -10  -4    0.13    0.19
   3 -10  -4   -0.10    0.13
  -3  10   4   -0.14    0.17
  -3  10   4   -0.07    0.12
   2 -10  -4   -0.19    0.15
   2 -10  -4    0.19    0.19
  -2  10   4    0.12    0.18
  -2  10   4    0.10    0.14
   1 -10  -4   -0.14    0.14
   1 -10  -4   -0.16    0.14
  -1  10   4   -0.03    0.15
  -1  10   4    0.02    0.14
   0 -10  -4    2.13    0.42
   0 -10  -4    1.27    0.23
   0  10   4    1.37    0.26
   0  10   4    1.89    0.26
  -1 -10  -4    0.06    0.17
  -1 -10  -4    0.16    0.15
   1  10   4    0.36    0.17
   1  10   4    0.30    0.20
   1  10   4   -1.58    0.90
  -2 -10  -4    0.35    0.18
  -2 -10  -4    0.23    0.15
   2  10   4    0.30    0.30
   2  10   4    0.65    0.20
   2  10   4    0.41    0.18
  -3 -10  -4   -0.20    0.12
  -3 -10  -4   -0.34    0.16
  -3 -10  -4   -0.11    0.14
   3  10   4   -0.14    0.12
   3  10   4   -0.11    0.17
  -4 -10  -4    0.16    0.17
  -4 -10  -4   -0.03    0.16
   4  10   4    0.04    0.15
   4  10   4   -0.08    0.15
  -6 -10  -4    0.26    0.19
  -6 -10  -4    0.81    0.25
   6  10   4    0.28    0.19
   6  10   4    0.52    0.17
   3 -11  -4   -0.03    0.20
  -3  11   4   -0.36    0.17
  -3  11   4   -0.07    0.12
   2 -11  -4   -0.14    0.18
   2 -11  -4   -0.17    0.16
  -2  11   4    0.17    0.15
  -2  11   4   -0.04    0.20
   1 -11  -4   -0.24    0.15
   1 -11  -4   -0.18    0.15
  -1  11   4    0.04    0.14
  -1  11   4   -0.24    0.16
   0 -11  -4   -0.12    0.15
   0 -11  -4   -0.20    0.16
   0  11   4    0.11    0.19
   0  11   4    0.05    0.15
  -1 -11  -4   -0.11    0.17
  -1 -11  -4   -0.25    0.13
   1  11   4   -0.23    0.14
   1  11   4   -0.29    0.16
  -2 -11  -4   -0.23    0.16
  -2 -11  -4   -0.23    0.13
   2  11   4    0.09    0.16
   2  11   4   -0.12    0.16
   3  11   4    0.16    0.16
   5  11   4    0.32    0.17
   1 -12  -4   -0.25    0.19
   0 -12  -4   -0.40    0.19
   0 -12  -4   -0.23    0.15
   0  12   4    0.05    0.16
   0  12   4   -0.09    0.19
  -1 -12  -4   -0.22    0.20
   1  12   4    0.02    0.16
   1  12   4   -0.07    0.21
  -2 -12  -4   -0.52    0.19
   2  12   4    0.13    0.16
   2  12   4   -0.11    0.20
  -3 -12  -4   -0.40    0.17
   3  12   4   -0.29    0.17
   3  12   4   -0.07    0.15
  -4 -12  -4   -0.08    0.20
   4  12   4    0.20    0.18
   4  12   4    0.44    0.22
  -5 -12  -4   -0.32    0.20
   5  12   4    0.05    0.16
   5  12   4   -0.02    0.19
   5  11  -5    0.10    0.17
   5  11  -5    0.19    0.19
   5  11  -5   -0.04    0.15
  -5 -11   5    0.30    0.21
   4  11  -5    0.17    0.19
   4  11  -5    0.32    0.18
  -4 -11   5    0.12    0.20
   3  11  -5    0.27    0.19
   3  11  -5    0.06    0.17
  -3 -11   5   -0.02    0.19
   2  11  -5    0.08    0.18
   2  11  -5   -0.33    0.14
  -2 -11   5   -0.46    0.33
  -2 -11   5   -0.09    0.20
   1  11  -5    0.08    0.16
   1  11  -5   -0.07    0.16
  -1 -11   5   -0.22    0.17
   0  11  -5    0.02    0.15
   0  11  -5   -0.03    0.15
   0 -11   5   -0.58    0.33
   0 -11   5    0.06    0.18
  -1  11  -5   -0.06    0.15
  -1  11  -5    0.09    0.15
  -1  11  -5    0.22    0.19
   1 -11   5    0.02    0.17
  -2  11  -5    0.42    0.18
  -2  11  -5    0.22    0.16
  -2  11  -5    0.42    0.19
   2 -11   5    0.43    0.18
   2 -11   5    0.17    0.18
   6  10  -5   -0.04    0.14
   6  10  -5   -0.04    0.18
   6  10  -5    0.10    0.16
   6  10  -5   -0.50    0.46
  -6 -10   5    0.20    0.24
  -6 -10   5    0.20    0.19
   5  10  -5    0.46    0.19
   5  10  -5   -0.45    0.51
   5  10  -5    0.27    0.17
   5  10  -5    0.57    0.20
  -5 -10   5    0.43    0.22
   4  10  -5   -0.89    0.55
   4  10  -5    0.08    0.17
   4  10  -5    0.52    0.19
  -4 -10   5    0.22    0.19
   3  10  -5    0.48    0.20
   3  10  -5    0.24    0.17
  -3 -10   5    0.54    0.20
   2  10  -5    0.11    0.15
   2  10  -5    0.62    0.20
  -2 -10   5   -0.22    0.17
  -2 -10   5   -0.30    0.33
   1  10  -5    0.28    0.16
   1  10  -5   -0.05    0.15
  -1 -10   5    0.29    0.19
  -1 -10   5   -0.31    0.34
   0  10  -5    0.08    0.16
   0  10  -5    0.04    0.15
   0 -10   5   -0.43    0.35
   0 -10   5    0.05    0.17
  -1  10  -5    0.54    0.18
  -1  10  -5    0.43    0.18
   1 -10   5    0.28    0.18
   1 -10   5   -0.40    0.36
  -2  10  -5    0.42    0.16
  -2  10  -5    0.46    0.18
  -2  10  -5    0.10    0.16
   2 -10   5    0.42    0.19
   2 -10   5   -0.60    0.34
  -3  10  -5    0.04    0.13
  -3  10  -5    0.13    0.16
  -3  10  -5   -0.23    0.20
  -3  10  -5    0.14    0.14
  -4  10  -5    0.12    0.17
  -4  10  -5   -0.10    0.12
  -4  10  -5    0.05    0.21
   8   9  -5    0.26    0.18
  -8  -9   5    0.09    0.18
  -8  -9   5    0.17    0.23
   7   9  -5    0.66    0.51
   7   9  -5    0.26    0.17
   7   9  -5    0.28    0.19
  -7  -9   5    0.45    0.20
  -7  -9   5    0.20    0.23
   6   9  -5    0.15    0.44
   6   9  -5    0.28    0.15
   6   9  -5    0.01    0.16
   6   9  -5   -0.05    0.16
  -6  -9   5    0.32    0.17
   5   9  -5    0.22    0.16
   5   9  -5    0.10    0.46
   5   9  -5    0.37    0.17
   5   9  -5    0.29    0.17
  -5  -9   5    0.10    0.17
   4   9  -5    5.32    0.79
   4   9  -5    6.42    0.42
   4   9  -5    6.07    0.40
  -4  -9   5    5.97    0.40
   3   9  -5    0.50    0.19
   3   9  -5   -0.44    0.47
   3   9  -5    0.32    0.17
  -3  -9   5    0.11    0.16
  -3  -9   5    0.02    0.29
   2   9  -5    1.74    0.25
   2   9  -5    1.38    0.22
  -2  -9   5    1.70    0.28
   1   9  -5    1.50    0.24
   1   9  -5    1.18    0.21
  -1  -9   5    0.64    0.36
  -1  -9   5    0.95    0.21
   0   9  -5    1.46    0.23
   0   9  -5    1.22    0.21
   0  -9   5    0.39    0.36
   0  -9   5    1.18    0.22
  -1   9  -5    0.14    0.13
  -1   9  -5    0.41    0.17
  -1   9  -5    0.13    0.15
   1  -9   5    0.14    0.15
   1  -9   5   -0.33    0.32
  -2   9  -5    1.17    0.20
  -2   9  -5    1.24    0.22
  -2   9  -5    0.94    0.18
   2  -9   5    1.08    0.21
  -3   9  -5    0.12    0.12
  -3   9  -5    0.12    0.13
  -3   9  -5    0.07    0.15
  -3   9  -5   -0.07    0.19
   3  -9   5    0.00    0.15
  -4   9  -5   -0.06    0.09
  -4   9  -5   -0.02    0.18
  -4   9  -5    0.01    0.12
  -4   9  -5    0.23    0.17
  -5   9  -5   -0.09    0.14
  -5   9  -5   -0.03    0.19
   8   8  -5    0.19    0.16
   8   8  -5    0.20    0.18
   8   8  -5    1.03    0.45
  -8  -8   5    0.06    0.16
  -8  -8   5   -0.04    0.19
   7   8  -5    0.18    0.13
   7   8  -5    0.01    0.18
   7   8  -5    0.24    0.17
   7   8  -5    0.38    0.40
  -7  -8   5    0.06    0.22
  -7  -8   5   -0.02    0.16
   6   8  -5    0.77    0.43
   6   8  -5    0.56    0.16
   6   8  -5    0.51    0.20
   6   8  -5    0.42    0.19
  -6  -8   5    0.38    0.17
   5   8  -5    3.59    0.65
   5   8  -5    3.69    0.33
   5   8  -5    3.08    0.29
   5   8  -5    3.82    0.33
  -5  -8   5    3.36    0.34
   4   8  -5    0.78    0.44
   4   8  -5    0.54    0.18
   4   8  -5    0.68    0.18
   4   8  -5    0.65    0.17
  -4  -8   5    0.69    0.18
   3   8  -5    4.45    0.66
   3   8  -5    4.47    0.33
   3   8  -5    4.75    0.34
  -3  -8   5    4.53    0.35
  -3  -8   5    4.52    0.79
   2   8  -5   -0.45    0.39
   2   8  -5    0.06    0.14
   2   8  -5    0.03    0.13
  -2  -8   5   -0.07    0.14
  -2  -8   5   -0.13    0.29
   1   8  -5    1.35    0.22
   1   8  -5    0.30    0.55
   1   8  -5    1.22    0.20
  -1  -8   5    0.69    0.34
  -1  -8   5    1.38    0.22
   0   8  -5    7.13    0.36
   0   8  -5    7.46    0.41
   0  -8   5    6.43    0.50
   0  -8   5    5.60    0.88
   0  -8   5    7.07    0.42
  -1   8  -5    7.68    0.38
  -1   8  -5    8.24    0.42
  -1   8  -5    6.99    0.34
  -1   8  -5    4.99    0.83
   1  -8   5    6.02    0.92
   1  -8   5    7.75    0.42
  -2   8  -5    4.74    0.31
  -2   8  -5    4.36    0.28
  -2   8  -5    4.01    0.31
   2  -8   5    4.07    0.31
  -3   8  -5    0.36    0.13
  -3   8  -5   -0.03    0.17
  -3   8  -5    0.45    0.17
  -3   8  -5    0.30    0.14
   3  -8   5    0.20    0.14
   3  -8   5   -0.29    0.31
  -4   8  -5    0.12    0.14
  -4   8  -5    0.12    0.11
  -4   8  -5    0.12    0.18
  -4   8  -5    0.10    0.12
   4  -8   5   -0.11    0.11
   4  -8   5   -0.43    0.28
  -5   8  -5    0.10    0.14
  -5   8  -5    0.06    0.17
  -6   8  -5    0.26    0.21
  -6   8  -5    0.10    0.13
  -7   8  -5    0.15    0.21
  -7   8  -5    0.53    0.17
   9   7  -5    0.76    0.45
   9   7  -5    0.17    0.17
   9   7  -5    0.39    0.19
  -9  -7   5    0.21    0.23
  -9  -7   5    0.42    0.16
   8   7  -5   -0.17    0.14
   8   7  -5    0.67    0.46
   8   7  -5    0.01    0.15
  -8  -7   5    0.03    0.20
  -8  -7   5    0.02    0.14
   7   7  -5    0.36    0.17
   7   7  -5    0.88    0.40
   7   7  -5    0.24    0.18
   7   7  -5    0.42    0.14
  -7  -7   5    0.35    0.17
  -7  -7   5   -0.06    0.20
   6   7  -5    0.41    0.18
   6   7  -5    0.52    0.14
   6   7  -5    1.05    0.42
   6   7  -5    0.51    0.18
  -6  -7   5    0.46    0.17
   5   7  -5    0.64    0.38
   5   7  -5    0.29    0.16
   5   7  -5    0.32    0.14
   5   7  -5    0.34    0.16
  -5  -7   5    0.17    0.14
   4   7  -5    0.30    0.33
   4   7  -5    0.15    0.15
   4   7  -5    0.36    0.16
   4   7  -5    0.42    0.15
  -4  -7   5    0.38    0.17
  -4  -7   5    0.13    0.07
   3   7  -5    0.01    0.13
   3   7  -5    0.13    0.13
   3   7  -5    0.30    0.14
   3   7  -5    0.08    0.30
  -3  -7   5   -0.18    0.26
  -3  -7   5   -0.10    0.09
  -3  -7   5    0.06    0.15
   2   7  -5    1.09    0.18
   2   7  -5    1.39    0.43
   2   7  -5    1.51    0.21
   2   7  -5    1.61    0.23
  -2  -7   5    1.41    0.21
  -2  -7   5    0.82    0.34
   1   7  -5    2.27    0.24
   1   7  -5    1.56    0.20
   1   7  -5    1.83    0.22
   1   7  -5    1.96    0.49
  -1  -7   5    1.22    0.37
  -1  -7   5    1.90    0.25
   0   7  -5    3.47    0.69
   0   7  -5    3.42    0.25
   0   7  -5    4.00    0.29
   0   7  -5    4.11    0.29
   0  -7   5    3.94    0.30
   0  -7   5    3.81    0.36
   0  -7   5    3.73    0.81
  -1   7  -5    1.70    0.15
  -1   7  -5    1.42    0.53
  -1   7  -5    1.98    0.24
  -1   7  -5    1.72    0.21
  -1   7  -5    2.02    0.24
   1  -7   5    1.08    0.35
   1  -7   5    1.67    0.24
   1  -7   5    2.17    0.27
  -2   7  -5    0.60    0.16
  -2   7  -5    0.43    0.13
  -2   7  -5    0.39    0.10
  -2   7  -5    0.55    0.15
  -2   7  -5    0.37    0.15
   2  -7   5    0.18    0.29
   2  -7   5    0.44    0.16
   2  -7   5    0.50    0.17
  -3   7  -5    0.55    0.16
  -3   7  -5    0.45    0.11
  -3   7  -5    0.45    0.13
  -3   7  -5    0.54    0.14
  -3   7  -5    0.74    0.14
  -3   7  -5    0.47    0.17
[truncated: 402,220 more chars]
