# Supplementary material for: Crystal structure of phenyl N-(4-nitro­phen­yl)carbamate
Source: Acta Crystallogr E Crystallogr Commun. 2015 Nov 21;71(Pt 12):o969–70. doi: 10.1107/S2056989015021544 (PMC4719927; doi:10.1107/S2056989015021544)
Supplement: Supplementary file 2 [file e-71-0o969-Isup2.hkl]

data_I                                                                          
_shelx_title ' SM48 in P-1'                                                     
_shelx_refln_list_code          4                                               
_shelx_F_calc_maximum      232.70                                               
_exptl_crystal_F_000       536.00                                               
_reflns_d_resolution_high  0.7921                                               
                                                                                
loop_                                                                           
 _space_group_symop_operation_xyz                                               
 'x, y, z'                                                                      
 '-x, -y, -z'                                                                   
                                                                                
_cell_length_a     9.6722                                                       
_cell_length_b    10.2543                                                       
_cell_length_c    12.4787                                                       
_cell_angle_alpha  84.625                                                       
_cell_angle_beta   79.386                                                       
_cell_angle_gamma  77.955                                                       
                                                                                
_shelx_F_squared_multiplier     1.000                                           
                                                                                
loop_                                                                           
 _refln_index_h                                                                 
 _refln_index_k                                                                 
 _refln_index_l                                                                 
 _refln_F_squared_calc                                                          
 _refln_F_squared_meas                                                          
 _refln_F_squared_sigma                                                         
 _refln_observed_status                                                         
   2   0   0      29415.97      28570.63       342.84 o                         
   3   0   0          4.83          3.53         0.54 o                         
   4   0   0       3028.24       3167.31        19.32 o                         
   5   0   0          0.27         -0.88         1.21 o                         
   6   0   0        612.09        662.00         9.12 o                         
   7   0   0          0.86         -1.05         1.59 o                         
   8   0   0          0.15         -1.78         1.78 o                         
   9   0   0          0.79         -3.56         3.56 o                         
  10   0   0         18.11         11.17         4.96 o                         
  11   0   0          0.13         -2.98         4.38 o                         
 -11   1   0          3.54          3.64         5.01 o                         
 -10   1   0        110.56        108.64         8.83 o                         
  -9   1   0          1.87          1.11         3.48 o                         
  -8   1   0        170.19        151.54         7.95 o                         
  -7   1   0        115.58        112.42         6.24 o                         
  -6   1   0        286.97        297.24         8.45 o                         
  -5   1   0        275.79        264.85         2.77 o                         
  -4   1   0       1133.97       1189.64         8.19 o                         
  -3   1   0        347.14        336.84         4.35 o                         
  -2   1   0        158.50        151.08         3.26 o                         
  -1   1   0        735.65        699.87         6.73 o                         
   1   1   0        384.81        349.06         4.17 o                         
   2   1   0        217.41        210.62         2.20 o                         
   3   1   0       4432.48       4474.46        28.62 o                         
   4   1   0       1344.34       1411.88         8.77 o                         
   5   1   0         29.33         31.57         1.75 o                         
   6   1   0        760.56        777.52         5.23 o                         
   7   1   0        251.22        256.49         6.21 o                         
   8   1   0         88.14         75.89         5.01 o                         
   9   1   0         20.73         10.89         4.23 o                         
  10   1   0        156.10        157.90         9.25 o                         
  11   1   0          4.95          0.74         5.75 o                         
 -11   2   0         12.66          5.25         6.99 o                         
 -10   2   0         30.95         28.05         6.32 o                         
  -9   2   0          1.23         -2.14         3.64 o                         
  -8   2   0          1.16         -2.48         3.12 o                         
  -7   2   0         69.73         67.45         3.69 o                         
  -6   2   0         83.46         76.65         2.11 o                         
  -5   2   0        191.15        211.50         3.03 o                         
  -4   2   0         39.12         46.67         1.62 o                         
  -3   2   0         12.73         15.14         0.86 o                         
  -2   2   0       1889.47       1842.08        12.14 o                         
  -1   2   0        743.59        712.88        11.58 o                         
   0   2   0        858.53        734.07         6.28 o                         
   1   2   0       1102.72       1168.82        10.44 o                         
   2   2   0       3732.30       3756.08        25.35 o                         
   3   2   0          0.00         -0.36         0.81 o                         
   4   2   0        695.45        721.37         5.88 o                         
   5   2   0         62.98         70.41         2.11 o                         
   6   2   0         60.79         56.72         1.88 o                         
   7   2   0         93.52         90.46         2.06 o                         
   8   2   0         27.86         22.57         1.69 o                         
   9   2   0         14.36         13.93         3.26 o                         
  10   2   0        165.02        173.19         9.39 o                         
  11   2   0          0.89          4.20         3.84 o                         
 -10   3   0         24.12         19.03         6.08 o                         
  -9   3   0          1.37          5.05         4.18 o                         
  -8   3   0        226.93        239.77         9.93 o                         
  -7   3   0         60.19         59.94         2.57 o                         
  -6   3   0         86.95         86.08         3.00 o                         
  -5   3   0         10.94          9.88         0.84 o                         
  -4   3   0          4.90          5.55         0.94 o                         
  -3   3   0          3.86          3.80         0.95 o                         
  -2   3   0        350.90        319.04         4.21 o                         
  -1   3   0         36.42         45.76         4.50 o                         
   0   3   0       1562.68       1529.38        11.73 o                         
   1   3   0         31.34         24.15         1.51 o                         
   2   3   0        569.71        521.74         5.73 o                         
   3   3   0       1452.21       1409.04        12.05 o                         
   4   3   0          0.40          0.48         0.95 o                         
   5   3   0       1290.10       1296.45         9.78 o                         
   6   3   0         53.08         55.44         2.25 o                         
   7   3   0          8.64          7.94         1.44 o                         
   8   3   0        353.90        329.83         4.73 o                         
   9   3   0        238.54        237.24         4.12 o                         
  10   3   0        215.50        211.12         7.74 o                         
  11   3   0          8.03         12.54         7.05 o                         
 -10   4   0          8.13          2.90         5.32 o                         
  -9   4   0          0.22          0.05         4.06 o                         
  -8   4   0        271.31        276.51         7.76 o                         
  -7   4   0         69.27         69.41         3.60 o                         
  -6   4   0        406.73        405.91         7.56 o                         
  -5   4   0        126.04        133.47         3.23 o                         
  -4   4   0          9.52         10.93         1.31 o                         
  -3   4   0        395.43        411.00         4.72 o                         
  -2   4   0        580.12        635.54         6.79 o                         
  -1   4   0         22.81         19.58         1.65 o                         
   0   4   0        509.95        475.81         5.62 o                         
   1   4   0       1573.05       1508.39        11.67 o                         
   2   4   0         56.91         60.96         2.26 o                         
   3   4   0         32.37         23.17         1.96 o                         
   4   4   0        162.61        170.16         3.38 o                         
   5   4   0         22.21         23.87         1.69 o                         
   6   4   0         15.42         14.67         1.70 o                         
   7   4   0          0.84         -0.61         1.30 o                         
   8   4   0        569.52        554.19         7.10 o                         
   9   4   0         32.36         23.98         2.91 o                         
  10   4   0        187.96        177.55        15.72 o                         
  11   4   0          7.04          8.55         8.56 o                         
  -9   5   0         20.54         20.07         6.44 o                         
  -8   5   0         63.21         75.16         8.43 o                         
  -7   5   0         18.43         24.91         4.04 o                         
  -6   5   0         39.44         36.43         3.55 o                         
  -5   5   0          0.23         -0.67         1.42 o                         
  -4   5   0          5.10          5.69         1.53 o                         
  -3   5   0         99.66        109.36         3.43 o                         
  -2   5   0          6.96          5.16         1.52 o                         
  -1   5   0        133.24        131.83         3.97 o                         
   0   5   0        501.34        505.66         6.38 o                         
   1   5   0         70.01         67.83         3.12 o                         
   2   5   0        281.84        271.72         4.69 o                         
   3   5   0         25.07         20.38         2.23 o                         
   4   5   0         18.80         19.02         2.10 o                         
   5   5   0         16.95         12.07         1.91 o                         
   6   5   0         73.71         73.50         3.55 o                         
   7   5   0         25.10         23.99         2.05 o                         
   8   5   0         16.62         13.12         2.94 o                         
   9   5   0          3.81          3.51         4.14 o                         
  10   5   0         52.83         51.12         5.44 o                         
  11   5   0          3.26          7.58         8.82 o                         
  -9   6   0          2.88          6.27         5.47 o                         
  -8   6   0          6.49          7.76         3.85 o                         
  -7   6   0         12.01         18.17         4.36 o                         
  -6   6   0         62.90         63.71         7.72 o                         
  -5   6   0         67.46         67.72         4.11 o                         
  -4   6   0          0.22          0.53         1.75 o                         
  -3   6   0        118.49        126.20         3.93 o                         
  -2   6   0        611.72        679.45        11.75 o                         
  -1   6   0          9.14          8.04         2.46 o                         
   0   6   0        110.23        140.39         5.16 o                         
   1   6   0         60.88         51.54         2.82 o                         
   2   6   0          1.73         -1.34         1.34 o                         
   3   6   0        136.32        137.33         4.25 o                         
   4   6   0        428.64        463.04         7.46 o                         
   5   6   0         35.25         36.07         2.79 o                         
   6   6   0        407.36        403.53         6.99 o                         
   7   6   0          1.52          0.70         2.14 o                         
   8   6   0         21.06         17.73         3.05 o                         
   9   6   0         30.71         31.02         4.35 o                         
  10   6   0         42.68         38.78         8.61 o                         
  11   6   0         15.51         13.57         9.09 o                         
  -8   7   0          5.31         10.74         4.34 o                         
  -7   7   0          0.43         -0.09         3.84 o                         
  -6   7   0         14.54         11.89         4.10 o                         
  -5   7   0          6.74         -1.69         3.15 o                         
  -4   7   0        104.67        109.51         5.10 o                         
  -3   7   0         27.31         23.85         3.07 o                         
  -2   7   0        239.66        255.25         6.60 o                         
  -1   7   0          0.44          5.50         3.70 o                         
   0   7   0        223.66        228.30         6.48 o                         
   1   7   0         80.97         74.19         5.62 o                         
   2   7   0         45.18         40.57         3.85 o                         
   3   7   0         38.45         34.65         3.19 o                         
   4   7   0         77.67         85.32         5.57 o                         
   5   7   0         68.16         60.33         4.11 o                         
   6   7   0        125.95        138.47         5.00 o                         
   7   7   0          7.55          9.93         2.59 o                         
   8   7   0         29.10         24.78         4.18 o                         
   9   7   0         18.03         16.19         4.12 o                         
  10   7   0          0.03         -3.93         3.93 o                         
  11   7   0          1.42         -5.41         5.41 o                         
  -7   8   0          1.64          1.03         5.47 o                         
  -6   8   0          0.37         -4.31         5.19 o                         
  -5   8   0          1.80         -3.23         4.27 o                         
  -4   8   0         12.61          6.69         3.35 o                         
  -3   8   0         43.47         38.23         3.70 o                         
  -2   8   0         61.05         74.47         5.45 o                         
  -1   8   0         91.63        104.47         9.62 o                         
   0   8   0         38.68         46.80         4.40 o                         
   1   8   0          2.06          1.97         2.97 o                         
   2   8   0          0.26         -0.70         2.56 o                         
   3   8   0        128.18        112.96         5.62 o                         
   4   8   0          0.00         -2.10         3.21 o                         
   5   8   0        102.31        100.18         7.42 o                         
   6   8   0          3.44          3.47         3.50 o                         
   7   8   0          2.38          3.56         2.93 o                         
   8   8   0          8.49         13.72         3.89 o                         
   9   8   0         28.51         23.38         5.18 o                         
  10   8   0          0.55          1.98         5.57 o                         
  -6   9   0          0.33         -5.43         5.43 o                         
  -5   9   0          1.43         -3.81         6.50 o                         
  -4   9   0          3.25         -2.17         4.45 o                         
  -3   9   0          0.11         -3.42         3.49 o                         
  -2   9   0          5.30         -1.61         3.35 o                         
  -1   9   0          0.57         -3.12         3.12 o                         
   0   9   0        158.92        166.64         8.46 o                         
   1   9   0         61.73         54.62         5.25 o                         
   2   9   0        219.36        227.90         8.34 o                         
   3   9   0         99.23        103.26         6.03 o                         
   4   9   0         38.14         30.32         4.88 o                         
   5   9   0         35.18         35.45         5.04 o                         
   6   9   0         46.43         48.32         5.33 o                         
   7   9   0         25.78         26.81         4.95 o                         
   8   9   0        180.31        207.52        11.22 o                         
   9   9   0          8.29         14.12         5.60 o                         
  -5  10   0          0.00         -7.03         7.03 o                         
  -4  10   0         41.89         32.62         5.47 o                         
  -3  10   0          8.53          0.92         5.32 o                         
  -2  10   0         62.69         58.97         9.47 o                         
  -1  10   0          3.51         -3.69         3.69 o                         
   0  10   0         20.20         16.53         4.28 o                         
   1  10   0          2.41         -3.90         3.90 o                         
   3  10   0          8.07          3.10         6.87 o                         
   4  10   0         24.70         28.22         9.87 o                         
   5  10   0          1.15          3.05         6.29 o                         
   6  10   0         11.41         11.50         5.10 o                         
   7  10   0          1.01          1.58         6.71 o                         
   8  10   0         18.61         13.80        11.55 o                         
   9  10   0          0.22          8.46         6.10 o                         
  -3  11   0         29.28         26.68         9.21 o                         
  -2  11   0          7.14         11.89         7.57 o                         
  -1  11   0          1.00          0.27         4.03 o                         
   0  11   0         12.86          6.89         4.43 o                         
   1  11   0         14.77         16.20         4.48 o                         
   2  11   0         45.09         67.52        10.75 o                         
   4  11   0         24.07         31.55         7.10 o                         
   5  11   0         27.29         26.30         5.72 o                         
   6  11   0          1.57          5.79         5.07 o                         
   7  11   0          6.74          3.29         7.79 o                         
  -1  12   0          6.38         10.93         5.08 o                         
   0  12   0          2.97          4.99         4.70 o                         
   1  12   0         26.78         34.17         6.81 o                         
   2  12   0          9.50          8.87         8.82 o                         
   3  12   0         30.24         34.05         6.56 o                         
   4  12   0          3.24          4.15         6.27 o                         
   5  12   0          9.86         13.32         7.73 o                         
   6  12   0          5.62          4.33         5.93 o                         
  -5 -12   1         39.87         35.50         6.03 o                         
  -4 -12   1          3.94          3.81         7.49 o                         
  -3 -12   1          1.85          4.83         7.10 o                         
  -2 -12   1          1.26         -5.37         5.37 o                         
  -1 -12   1         36.25         38.86         7.54 o                         
   0 -12   1         15.33         14.49         6.00 o                         
   1 -12   1          0.50         -1.84         4.58 o                         
  -7 -11   1         10.19         18.69         7.28 o                         
  -6 -11   1          9.47          8.97         5.29 o                         
  -5 -11   1          6.19          8.27         4.93 o                         
  -4 -11   1          8.00          4.54         4.93 o                         
  -3 -11   1         11.10         14.46         5.54 o                         
  -2 -11   1         50.25         55.00         7.22 o                         
  -1 -11   1         37.98         58.73        13.74 o                         
   0 -11   1          0.10          3.61         4.06 o                         
   1 -11   1          9.94         14.38         4.48 o                         
   2 -11   1         72.16         93.60        10.22 o                         
   3 -11   1          0.02         -1.06         4.76 o                         
  -8 -10   1          1.36         -5.15         5.15 o                         
  -7 -10   1         66.96         69.47         6.83 o                         
  -6 -10   1         18.71         12.19         6.09 o                         
  -5 -10   1          5.72          2.58         4.61 o                         
  -4 -10   1         25.64         26.26         8.57 o                         
  -3 -10   1         37.00         36.14        13.66 o                         
  -2 -10   1          2.90          1.43         3.58 o                         
  -1 -10   1          0.19         -2.68         3.57 o                         
   0 -10   1          8.64          3.82         3.82 o                         
   1 -10   1         17.50         15.78         4.33 o                         
   2 -10   1          4.00          4.70         4.80 o                         
   3 -10   1         32.50         32.13         5.03 o                         
   4 -10   1          0.88          2.32         4.53 o                         
   5 -10   1          0.22         -3.57         6.70 o                         
  -9  -9   1          1.50          1.58         5.28 o                         
  -8  -9   1         25.15         27.18         6.08 o                         
  -7  -9   1          3.45          6.35         4.22 o                         
  -6  -9   1          4.15          5.70         3.98 o                         
  -5  -9   1         76.96         74.13         5.91 o                         
  -4  -9   1          1.76         -2.00         3.74 o                         
  -3  -9   1         76.52         70.58         7.44 o                         
  -2  -9   1        154.61        175.56         8.15 o                         
  -1  -9   1          8.03          3.42         3.26 o                         
   0  -9   1        119.47        114.32        10.63 o                         
   1  -9   1         87.19        102.02         7.15 o                         
   2  -9   1          0.69         -1.43         3.11 o                         
   3  -9   1         46.08         33.85         5.76 o                         
   4  -9   1         10.27         12.01         4.30 o                         
   5  -9   1          0.21         -3.53         5.39 o                         
   6  -9   1          0.00         -5.33         5.33 o                         
 -10  -8   1          1.83         -1.63         4.76 o                         
  -9  -8   1         28.79         18.05         5.39 o                         
  -8  -8   1         21.54         25.02         5.44 o                         
  -7  -8   1         43.72         44.78         4.95 o                         
  -6  -8   1         14.40         14.31         3.96 o                         
  -5  -8   1          6.09          5.96         3.68 o                         
  -4  -8   1        136.57        146.12         7.43 o                         
  -3  -8   1         17.40         14.36         2.84 o                         
  -2  -8   1        128.74        153.64         6.60 o                         
  -1  -8   1         23.70         20.02         3.63 o                         
   0  -8   1          1.34          1.24         2.54 o                         
   1  -8   1         87.44        115.20         6.60 o                         
   2  -8   1        110.79        115.37         6.81 o                         
   3  -8   1        134.15        144.01        10.72 o                         
   4  -8   1          5.79         -1.56         3.02 o                         
   5  -8   1          5.38          1.77         3.59 o                         
   6  -8   1          4.08         -4.14         4.14 o                         
   7  -8   1         12.01         15.58         4.60 o                         
 -10  -7   1          1.02         -3.05         4.78 o                         
  -9  -7   1         18.63         20.76         4.94 o                         
  -8  -7   1        102.28        111.43         8.51 o                         
  -7  -7   1         13.19         12.56         3.80 o                         
  -6  -7   1          5.39          2.11         2.73 o                         
  -5  -7   1          0.59          2.69         2.62 o                         
  -4  -7   1        408.54        410.45         8.34 o                         
  -3  -7   1         94.14         94.23         4.60 o                         
  -2  -7   1        134.04        139.08         6.07 o                         
  -1  -7   1          7.10         11.44         2.71 o                         
   0  -7   1        396.72        394.04         8.52 o                         
   1  -7   1         22.22         24.24         3.72 o                         
   2  -7   1        424.10        440.61         8.54 o                         
   3  -7   1          2.17          0.39         1.89 o                         
   4  -7   1         37.39         24.65         2.71 o                         
   5  -7   1         67.21         55.25         4.01 o                         
   6  -7   1          4.99          3.56         4.29 o                         
   7  -7   1          5.03         -0.22         5.15 o                         
   8  -7   1          4.86          0.23         4.37 o                         
 -11  -6   1          8.93         11.32         5.79 o                         
 -10  -6   1         45.78         45.66         5.54 o                         
  -9  -6   1          1.83          1.65         3.40 o                         
  -8  -6   1        123.21        117.81         6.60 o                         
  -7  -6   1         83.55         81.38         4.31 o                         
  -6  -6   1        200.36        201.10         5.39 o                         
  -5  -6   1         33.20         34.28         3.12 o                         
  -4  -6   1         65.88         68.19         3.95 o                         
  -3  -6   1        195.23        182.07         4.60 o                         
  -2  -6   1        600.35        600.04         8.33 o                         
  -1  -6   1          6.13          5.90         2.30 o                         
   0  -6   1          4.84          4.35         2.68 o                         
   1  -6   1        131.69        149.18         7.79 o                         
   2  -6   1         38.59         43.74         3.62 o                         
   3  -6   1         46.37         40.19         3.58 o                         
   4  -6   1        226.30        248.38         5.23 o                         
   5  -6   1         95.26         91.58         3.85 o                         
   6  -6   1        117.68        126.70         5.24 o                         
   7  -6   1          5.98          1.61         3.73 o                         
   8  -6   1         62.43         58.99        10.12 o                         
   9  -6   1          2.79         15.84         5.70 o                         
 -11  -5   1         25.96         34.87         7.26 o                         
 -10  -5   1         28.28         25.51         4.82 o                         
  -9  -5   1         21.67         17.31         3.55 o                         
  -8  -5   1        284.17        268.74         6.11 o                         
  -7  -5   1        141.09        134.29         4.10 o                         
  -6  -5   1         54.82         50.81         3.06 o                         
  -5  -5   1        604.22        629.20         8.22 o                         
  -4  -5   1        175.29        187.35         4.45 o                         
  -3  -5   1          2.75         -0.82         1.51 o                         
  -2  -5   1          8.96          5.27         1.53 o                         
  -1  -5   1        168.99        161.33         4.06 o                         
   0  -5   1         68.79         62.41         4.62 o                         
   1  -5   1          0.27         -0.18         1.61 o                         
   2  -5   1        558.94        563.58         9.89 o                         
   3  -5   1          0.57          4.12         1.44 o                         
   4  -5   1          8.69          9.55         1.65 o                         
   5  -5   1          0.27         -0.47         1.49 o                         
   6  -5   1        739.79        771.28         9.52 o                         
   7  -5   1          4.00          5.73         4.08 o                         
   8  -5   1        286.18        321.56         9.48 o                         
   9  -5   1          6.17          9.48         4.89 o                         
 -11  -4   1          0.25          3.90         7.62 o                         
 -10  -4   1          1.18         -1.54         6.16 o                         
  -9  -4   1          0.30          1.24         3.01 o                         
  -8  -4   1        250.36        247.32         5.09 o                         
  -7  -4   1          3.56          2.97         1.47 o                         
  -6  -4   1        395.27        389.44         5.72 o                         
  -5  -4   1         17.29         13.27         1.33 o                         
  -4  -4   1        122.85        130.47         3.02 o                         
  -3  -4   1         35.71         33.64         2.00 o                         
  -2  -4   1       1776.92       1728.31        12.91 o                         
  -1  -4   1          1.60          1.99         1.31 o                         
   0  -4   1        262.80        250.34         6.01 o                         
   1  -4   1         19.61         15.12         1.70 o                         
   2  -4   1       2798.38       2891.86        22.64 o                         
   3  -4   1        108.87         98.56         2.77 o                         
   4  -4   1         30.00         33.31         2.15 o                         
   5  -4   1         33.25         26.91         1.54 o                         
   6  -4   1        320.15        337.87        10.38 o                         
   7  -4   1          5.54          5.33         2.16 o                         
   8  -4   1        162.62        176.64         6.90 o                         
   9  -4   1          0.08          7.10         4.61 o                         
  10  -4   1          0.36          1.30         5.13 o                         
 -11  -3   1          6.50         -2.00         5.58 o                         
 -10  -3   1          6.79          9.29         3.76 o                         
  -9  -3   1        146.78        152.72         4.56 o                         
  -8  -3   1        178.88        192.82         4.28 o                         
  -7  -3   1         99.28         90.47         2.85 o                         
  -6  -3   1        132.69        128.35         2.98 o                         
  -5  -3   1          6.64          5.60         1.26 o                         
  -4  -3   1         60.94         66.09         2.04 o                         
  -3  -3   1       1446.56       1447.05        11.03 o                         
  -2  -3   1         75.71         72.45         2.23 o                         
  -1  -3   1        676.97        621.00         5.80 o                         
   0  -3   1        114.80        106.50         2.79 o                         
   1  -3   1        122.19        115.75         3.12 o                         
   2  -3   1         92.25         94.73         2.80 o                         
   3  -3   1        134.28        138.39         2.71 o                         
   4  -3   1         74.97         88.62         2.40 o                         
   5  -3   1        202.28        206.48         4.08 o                         
   6  -3   1        255.73        259.77         3.89 o                         
   7  -3   1         22.03         18.67         1.48 o                         
   8  -3   1         43.95         50.90         5.84 o                         
   9  -3   1          1.55          9.34         4.50 o                         
  10  -3   1         21.80         19.57         6.10 o                         
 -11  -2   1         11.43          6.74         7.54 o                         
 -10  -2   1          0.82          4.73         3.91 o                         
  -9  -2   1         11.68         13.88         2.97 o                         
  -8  -2   1         55.61         47.33         2.58 o                         
  -7  -2   1         27.58         25.43         1.43 o                         
  -6  -2   1        109.51        115.72         2.28 o                         
  -5  -2   1        444.84        467.43         4.79 o                         
  -4  -2   1        809.56        814.90         6.49 o                         
  -3  -2   1          6.87         10.54         0.99 o                         
  -2  -2   1       1722.48       1719.25        11.53 o                         
  -1  -2   1        274.72        263.74         3.56 o                         
   0  -2   1         16.88         15.61         1.17 o                         
   1  -2   1        335.09        328.22         3.67 o                         
   2  -2   1        180.15        152.76         2.28 o                         
   3  -2   1        697.88        732.21         5.98 o                         
   4  -2   1        122.92        126.50         2.73 o                         
   5  -2   1        248.90        272.02         3.33 o                         
   6  -2   1         84.82         73.08         1.54 o                         
   7  -2   1        170.85        172.12         5.54 o                         
   8  -2   1         65.75         62.82        10.18 o                         
   9  -2   1         10.84         10.67         4.39 o                         
  10  -2   1          2.81          9.31         5.70 o                         
  11  -2   1          6.09        211.97        28.66 o                         
 -11  -1   1         10.04          8.37         4.67 o                         
 -10  -1   1          0.09          1.92         4.03 o                         
  -9  -1   1         44.04         42.75         3.98 o                         
  -8  -1   1         87.35         90.26         2.36 o                         
  -7  -1   1        278.83        262.10         3.28 o                         
  -6  -1   1        130.69        150.82         2.85 o                         
  -5  -1   1         79.32         71.45         1.58 o                         
  -4  -1   1       1456.44       1493.24         8.51 o                         
  -3  -1   1        653.32        638.54         4.37 o                         
  -2  -1   1          6.84         12.06         0.79 o                         
  -1  -1   1         90.46         92.26         1.36 o                         
   0  -1   1          7.24          6.05         0.57 o                         
   1  -1   1        248.97        236.41         2.08 o                         
   2  -1   1         12.08          4.79         0.63 o                         
   3  -1   1          1.65          0.86         0.58 o                         
   4  -1   1       1268.02       1309.13         8.64 o                         
   5  -1   1         14.33         16.64         2.79 o                         
   6  -1   1         43.81         51.17         4.92 o                         
   7  -1   1        173.13        168.27         7.08 o                         
   8  -1   1         93.85         93.17         6.74 o                         
   9  -1   1          0.03          0.34         3.41 o                         
  10  -1   1          3.18         -1.52         4.47 o                         
  11  -1   1          6.58          0.40         6.13 o                         
 -11   0   1         53.12         50.26         7.13 o                         
 -10   0   1          3.98          0.19         4.47 o                         
  -9   0   1          0.63         -3.60         3.69 o                         
  -8   0   1         20.57         21.98         3.66 o                         
  -7   0   1         28.50         24.27         1.74 o                         
  -6   0   1        162.79        169.23         3.06 o                         
  -5   0   1         81.16         93.83         1.71 o                         
  -4   0   1         65.65         86.50         1.76 o                         
  -3   0   1        282.47        286.40         2.58 o                         
  -2   0   1       2183.09       2055.72        10.36 o                         
  -1   0   1         75.11         60.45         0.88 o                         
   0   0   1          5.22         -0.16         0.16 o                         
   1   0   1         55.75         51.33         1.73 o                         
   2   0   1       1800.52       1672.98        12.82 o                         
   3   0   1        170.24        172.99         4.34 o                         
   4   0   1         12.26          6.52         1.80 o                         
   5   0   1         93.62         94.21         3.07 o                         
   6   0   1         36.84         44.20         6.01 o                         
   7   0   1         11.75         12.77         1.79 o                         
   8   0   1         37.43         39.10         5.02 o                         
   9   0   1         15.65          8.27         4.23 o                         
  10   0   1          0.06         -1.44         4.26 o                         
  11   0   1         21.74        123.29        27.04 o                         
 -11   1   1          0.52          2.40         5.18 o                         
 -10   1   1          0.04         -3.96         3.96 o                         
  -9   1   1          2.14         -3.97         3.97 o                         
  -8   1   1         34.51         28.72         4.22 o                         
  -7   1   1         14.44         12.31         1.37 o                         
  -6   1   1         76.96         82.04         1.94 o                         
  -5   1   1          0.28          0.42         0.70 o                         
  -4   1   1        417.38        420.84         3.42 o                         
  -3   1   1          2.22          1.73         0.60 o                         
  -2   1   1        234.29        219.75         2.12 o                         
  -1   1   1        131.19        113.30         1.42 o                         
   0   1   1        159.02        118.61         2.93 o                         
   1   1   1         42.47         11.23         1.73 o                         
   2   1   1        117.98        103.11         1.67 o                         
   3   1   1        461.89        462.08         4.49 o                         
   4   1   1        580.78        604.70         4.47 o                         
   5   1   1        145.81        143.15         3.98 o                         
   6   1   1         70.88         67.61         3.35 o                         
   7   1   1         27.69         28.19         2.19 o                         
   8   1   1          3.57          1.53         2.22 o                         
   9   1   1          0.18         -3.30         3.30 o                         
  10   1   1          0.80          1.31         5.86 o                         
  11   1   1          1.39          1.83         8.51 o                         
 -11   2   1         27.95         10.75        18.66 o                         
 -10   2   1          5.98          4.51         6.58 o                         
  -9   2   1         14.10         13.25         4.31 o                         
  -8   2   1         64.24         56.55         6.57 o                         
  -7   2   1          0.93         -0.98         1.11 o                         
  -6   2   1        199.09        213.67         3.11 o                         
  -5   2   1          4.06          4.52         0.95 o                         
  -4   2   1          9.88         11.87         1.04 o                         
  -3   2   1         17.02         12.65         1.01 o                         
  -2   2   1        166.35        147.55         2.53 o                         
  -1   2   1        132.83        112.11         3.49 o                         
   0   2   1        148.13        147.95         3.92 o                         
   1   2   1        816.86        793.26         6.31 o                         
   2   2   1       1090.68       1066.22         9.68 o                         
   3   2   1        316.71        293.31         3.83 o                         
   4   2   1       1251.70       1267.86         9.31 o                         
   5   2   1         63.30         60.80         1.69 o                         
   6   2   1        697.44        745.97         5.96 o                         
   7   2   1          1.37          0.67         0.78 o                         
   8   2   1         68.08         66.72         4.18 o                         
   9   2   1         17.69         13.70         2.86 o                         
  10   2   1         15.52         14.56         4.92 o                         
  11   2   1          8.47         12.38         4.42 o                         
  12   2   1          0.23        -13.52        13.52 o                         
 -10   3   1         16.75         18.38         6.76 o                         
  -9   3   1         16.83         10.38         5.40 o                         
  -8   3   1          9.10          5.08         2.41 o                         
  -7   3   1          3.62          2.10         1.44 o                         
  -6   3   1         51.71         40.81         2.19 o                         
  -5   3   1          0.02         -0.64         0.78 o                         
  -4   3   1         57.71         61.84         2.38 o                         
  -3   3   1         72.12         65.90         2.31 o                         
  -2   3   1         71.37         66.23         2.56 o                         
  -1   3   1         43.07         40.69         3.35 o                         
   0   3   1          5.79          1.32         2.14 o                         
   1   3   1        808.82        740.43         6.56 o                         
   2   3   1        711.39        691.08         6.32 o                         
   3   3   1         14.24         13.89         1.40 o                         
   4   3   1         45.91         39.79         1.89 o                         
   5   3   1        789.82        745.80         7.55 o                         
   6   3   1        210.41        215.74         5.21 o                         
   7   3   1         14.58         15.55         1.16 o                         
   8   3   1         26.72         22.06         1.50 o                         
   9   3   1         11.32          7.67         3.00 o                         
  10   3   1         17.02         15.20         3.67 o                         
  11   3   1          0.34         -2.08         6.61 o                         
  12   3   1         28.71         28.12        16.76 o                         
 -10   4   1          1.61         -5.44         5.49 o                         
  -9   4   1          5.81          5.04         5.49 o                         
  -8   4   1         16.91         13.85         3.19 o                         
  -7   4   1        127.11        143.55         6.75 o                         
  -6   4   1        206.82        195.59         3.46 o                         
  -5   4   1          2.13          1.74         1.30 o                         
  -4   4   1        202.95        218.21         3.61 o                         
  -3   4   1        769.67        810.42         7.53 o                         
  -2   4   1         58.08         62.01         2.73 o                         
  -1   4   1        148.50        149.38         3.85 o                         
   0   4   1        188.54        184.44         4.08 o                         
   1   4   1         87.51         83.21         3.33 o                         
   2   4   1       1130.94       1110.13         8.66 o                         
   3   4   1         81.01         75.43         2.23 o                         
   4   4   1        428.82        454.66         5.48 o                         
   5   4   1        345.18        362.05         5.47 o                         
   6   4   1        301.83        287.42         4.32 o                         
   7   4   1         57.37         57.03         2.82 o                         
   8   4   1        363.00        353.69         5.28 o                         
   9   4   1          5.81          5.78         2.19 o                         
  10   4   1         76.42         71.02        14.52 o                         
  11   4   1          6.02         16.14        12.09 o                         
  -9   5   1          6.94          7.18         5.77 o                         
  -8   5   1         24.14         24.81         4.70 o                         
  -7   5   1          5.49          8.07         3.47 o                         
  -6   5   1        165.06        189.88         5.29 o                         
  -5   5   1          0.05         -0.32         1.53 o                         
  -4   5   1         51.15         44.98         3.17 o                         
  -3   5   1         13.41         12.24         1.92 o                         
  -2   5   1        300.41        305.00         5.17 o                         
  -1   5   1         11.45          7.96         1.56 o                         
   0   5   1        106.53        111.32         3.30 o                         
   1   5   1        185.73        188.87         4.09 o                         
   2   5   1        160.90        144.08         3.73 o                         
   3   5   1        162.38        156.64         3.52 o                         
   4   5   1         15.14         14.47         1.73 o                         
   5   5   1         84.10         81.43         3.92 o                         
   6   5   1         29.78         28.92         2.41 o                         
   7   5   1         22.81         20.20         2.16 o                         
   8   5   1        130.25        142.76         4.19 o                         
   9   5   1         12.51         12.12         3.32 o                         
  10   5   1          1.89          4.93         4.81 o                         
  11   5   1          5.16         13.00        13.52 o                         
  -9   6   1          6.46          8.42         8.39 o                         
  -8   6   1         21.38         17.20         5.05 o                         
  -7   6   1          0.47          9.38         4.05 o                         
  -6   6   1        268.37        301.31        10.50 o                         
  -5   6   1         34.16         36.34         3.04 o                         
  -4   6   1        154.84        174.45         5.09 o                         
  -3   6   1          8.92          6.00         2.04 o                         
  -2   6   1        199.29        205.12         5.47 o                         
  -1   6   1          1.19          0.67         2.42 o                         
   0   6   1        364.77        362.19         6.27 o                         
   1   6   1          5.13          2.37         1.81 o                         
   2   6   1        326.17        323.40         5.50 o                         
   3   6   1         24.27         20.11         2.03 o                         
   4   6   1        319.96        321.44         5.69 o                         
   5   6   1          0.17         -0.44         2.00 o                         
   6   6   1        131.33        128.15         4.47 o                         
   7   6   1         14.25         12.76         2.44 o                         
   8   6   1        489.27        503.49         9.23 o                         
   9   6   1          0.13         -1.07         3.09 o                         
  10   6   1        117.15        120.08        12.06 o                         
  11   6   1          0.03          1.16         6.14 o                         
  -8   7   1         20.51         17.32         5.54 o                         
  -7   7   1          1.20          4.10         4.96 o                         
  -6   7   1        141.47        169.88        13.02 o                         
  -5   7   1          0.13         -2.85         2.85 o                         
  -4   7   1         92.21        101.39         5.07 o                         
  -3   7   1          1.45          2.75         2.41 o                         
  -2   7   1          2.79          0.54         2.34 o                         
  -1   7   1         16.08         18.12         2.76 o                         
   0   7   1         10.01          7.05         4.64 o                         
   1   7   1          0.03         -2.80         3.22 o                         
   2   7   1         12.12          5.66         2.29 o                         
   3   7   1          0.08         -0.43         1.71 o                         
   4   7   1         20.28         20.28         3.04 o                         
   5   7   1         56.07         55.11         3.75 o                         
   6   7   1         20.02         20.99         2.75 o                         
   7   7   1         73.16         61.91         3.88 o                         
   8   7   1         97.18        102.57         6.56 o                         
   9   7   1          0.49         -1.27         3.58 o                         
  10   7   1         12.11         12.80         4.13 o                         
  11   7   1          7.88          1.39         5.78 o                         
  -7   8   1         23.58         26.25         6.62 o                         
  -6   8   1         40.67         39.89         7.13 o                         
  -5   8   1          2.86         -3.28         3.28 o                         
  -4   8   1         10.92          1.10         3.26 o                         
  -3   8   1         24.36         22.87         4.34 o                         
  -2   8   1          7.10          4.10         3.15 o                         
  -1   8   1         42.73         34.53         3.93 o                         
   0   8   1         16.48         15.99         4.19 o                         
   1   8   1         30.30         28.04         4.26 o                         
   2   8   1        164.29        195.45         6.21 o                         
   3   8   1         62.83         61.57         4.78 o                         
   4   8   1         55.63         45.17         5.97 o                         
   5   8   1          3.08          8.13         3.18 o                         
   6   8   1         99.81        107.66         5.41 o                         
   7   8   1         41.91         33.63         3.90 o                         
   8   8   1         60.48         61.28         5.57 o                         
   9   8   1          2.25         -0.18         3.86 o                         
  10   8   1          0.00         -4.18         4.58 o                         
  -6   9   1         13.55         14.80         6.72 o                         
  -5   9   1          3.77         -5.51         5.51 o                         
  -4   9   1          7.38         -3.07         3.67 o                         
  -3   9   1          0.07         -3.05         3.05 o                         
  -2   9   1         23.54         13.26         3.94 o                         
  -1   9   1          0.78         -3.05         3.05 o                         
   0   9   1        124.87        133.51         7.98 o                         
   1   9   1          6.58          0.44         3.47 o                         
   2   9   1         13.48          8.57         3.21 o                         
   3   9   1         16.23         11.86         3.15 o                         
   4   9   1         44.06         27.58         4.52 o                         
   5   9   1         27.59         30.21         7.08 o                         
   6   9   1          0.12          1.74         3.98 o                         
   7   9   1          3.11          2.39         4.79 o                         
   8   9   1         26.24         33.58         4.95 o                         
   9   9   1          0.35         -0.81         6.08 o                         
  10   9   1          3.49         -1.24         7.37 o                         
  -5  10   1          9.89          2.57         6.43 o                         
  -4  10   1          0.12         -6.32         6.32 o                         
  -3  10   1          0.06         -3.45         3.45 o                         
  -2  10   1         13.30          6.08         4.01 o                         
  -1  10   1          6.98          7.01         4.26 o                         
   0  10   1         12.23          2.85        10.42 o                         
   1  10   1          0.00         -3.18         6.05 o                         
   4  10   1         15.47         31.90        11.36 o                         
   5  10   1         24.02         28.76         5.90 o                         
   6  10   1         38.03         33.96         6.48 o                         
   7  10   1          1.82         -1.99         6.54 o                         
   8  10   1          7.68          7.45         9.13 o                         
   9  10   1         30.37         29.38        11.79 o                         
  -3  11   1          0.85         -1.07         5.54 o                         
  -2  11   1         12.89         11.02         4.76 o                         
  -1  11   1          2.59         -4.21         4.21 o                         
   0  11   1          6.41          1.66         4.23 o                         
   1  11   1          3.18         -0.55         3.80 o                         
   2  11   1         95.19        113.82         8.16 o                         
   6  11   1         13.07         14.77         8.51 o                         
   7  11   1          3.11         -1.30         6.43 o                         
   8  11   1         26.14         13.87        12.96 o                         
  -1  12   1          0.41         -2.32         4.64 o                         
   0  12   1          1.20         -4.10         4.10 o                         
   1  12   1          2.94         -3.11         5.29 o                         
   2  12   1          0.00         -5.21         5.21 o                         
   3  12   1          0.11          0.27         5.29 o                         
   4  12   1          1.41          1.57         7.48 o                         
   5  12   1         14.60         18.87         6.95 o                         
  -5 -12   2         14.91         25.39         6.24 o                         
  -4 -12   2          5.49         11.69         5.87 o                         
  -3 -12   2          8.49         14.53         6.50 o                         
  -2 -12   2         19.21         18.39         8.54 o                         
  -1 -12   2          1.41          3.27        11.34 o                         
   0 -12   2          0.33         -3.96         5.85 o                         
   1 -12   2          0.02          0.35         6.83 o                         
  -7 -11   2          1.17          3.16         5.90 o                         
  -6 -11   2          0.91          5.72         4.90 o                         
  -5 -11   2          1.41          5.08         5.48 o                         
  -4 -11   2         29.91         26.48         5.48 o                         
  -3 -11   2         15.42         15.11         5.60 o                         
  -2 -11   2         74.33         82.72         8.30 o                         
  -1 -11   2          0.23         10.58         4.01 o                         
   0 -11   2         71.52         68.29        12.40 o                         
   1 -11   2          5.69          3.51         3.96 o                         
   2 -11   2         19.69         15.99         6.31 o                         
   3 -11   2          2.21         -5.72         8.59 o                         
  -8 -10   2         19.84         14.26         6.03 o                         
  -7 -10   2          0.02          4.40         4.73 o                         
  -6 -10   2          0.24         -4.21         4.21 o                         
  -5 -10   2          0.30         -4.06         4.06 o                         
  -4 -10   2         49.49         45.67        10.31 o                         
  -3 -10   2         31.35         39.16         6.28 o                         
  -2 -10   2        147.70        172.44         8.54 o                         
  -1 -10   2        175.21        224.29        13.64 o                         
   0 -10   2         83.39         96.81         7.36 o                         
   1 -10   2        136.21        181.46        11.07 o                         
   2 -10   2         13.66         24.15         4.56 o                         
   3 -10   2         18.88         11.50         7.12 o                         
   4 -10   2         49.51         38.26         5.78 o                         
   5 -10   2          1.78          1.54         6.08 o                         
  -9  -9   2          3.96          2.67         5.51 o                         
  -8  -9   2          2.98         -3.45         4.85 o                         
  -7  -9   2          0.55         -1.45         4.52 o                         
  -6  -9   2         17.23         19.57         4.77 o                         
  -5  -9   2         12.26         11.83         4.27 o                         
  -4  -9   2          0.23         -3.38         4.60 o                         
  -3  -9   2         95.10        112.42         6.53 o                         
  -2  -9   2         10.61          8.08         5.28 o                         
  -1  -9   2          7.76          2.67         4.51 o                         
   0  -9   2         29.91         18.92         6.45 o                         
   1  -9   2          2.36         -1.37         3.25 o                         
   2  -9   2          0.00          0.54         3.49 o                         
   3  -9   2         29.46         34.12         4.75 o                         
   4  -9   2         24.53         37.21         5.28 o                         
   5  -9   2         24.33         17.35         4.75 o                         
   6  -9   2          0.02         -5.04         5.04 o                         
 -10  -8   2         28.09         21.75         6.96 o                         
  -9  -8   2          2.51          4.72         7.10 o                         
  -8  -8   2        129.80        143.39         9.71 o                         
  -7  -8   2          9.71         17.99         4.20 o                         
  -6  -8   2         27.44         22.56         4.28 o                         
  -5  -8   2          0.14         -3.38         3.38 o                         
  -4  -8   2         30.60         33.92         4.89 o                         
  -3  -8   2         10.61         12.31         2.58 o                         
  -2  -8   2          5.54          7.16         2.72 o                         
  -1  -8   2          6.78          7.21         2.92 o                         
   0  -8   2          2.09         -3.07         3.25 o                         
   1  -8   2          1.20         -1.50         2.94 o                         
   2  -8   2         10.75         10.35         3.28 o                         
   3  -8   2        113.02        143.42         7.69 o                         
   4  -8   2        124.83        138.26        12.15 o                         
   5  -8   2         53.69         45.38         5.09 o                         
   6  -8   2         39.52         23.77         6.41 o                         
   7  -8   2          4.68         10.34         4.20 o                         
 -10  -7   2         10.64          6.48         4.22 o                         
  -9  -7   2         10.27          6.11         5.00 o                         
  -8  -7   2        225.14        224.12        12.94 o                         
  -7  -7   2         22.42         27.96         4.17 o                         
  -6  -7   2        258.21        268.44         7.40 o                         
  -5  -7   2         18.51         22.61         3.35 o                         
  -4  -7   2         14.06         14.91         3.94 o                         
  -3  -7   2          6.92          4.50         2.08 o                         
  -2  -7   2         42.04         41.43         4.47 o                         
  -1  -7   2        495.40        511.29        10.36 o                         
   0  -7   2        105.69        116.68         7.17 o                         
   1  -7   2        116.22        118.51         5.16 o                         
   2  -7   2         24.71         21.31         3.23 o                         
   3  -7   2         58.68         66.17         5.01 o                         
   4  -7   2          0.01         -1.94         1.94 o                         
   5  -7   2         49.91         48.99         4.55 o                         
   6  -7   2          0.51         -2.32         3.55 o                         
   7  -7   2          0.14         -0.86         3.39 o                         
   8  -7   2          0.18          0.54         6.16 o                         
 -11  -6   2          2.10         -0.54         7.03 o                         
 -10  -6   2          0.50          2.09         5.18 o                         
  -9  -6   2         26.15         14.85         4.25 o                         
  -8  -6   2          8.74          8.22         4.06 o                         
  -7  -6   2         99.35        100.50         5.23 o                         
  -6  -6   2          8.81          9.54         2.75 o                         
  -5  -6   2          0.02         -0.22         2.19 o                         
  -4  -6   2        113.16        104.36         5.06 o                         
  -3  -6   2        285.91        279.27         6.00 o                         
  -2  -6   2        439.54        454.63         8.06 o                         
  -1  -6   2        606.69        636.30         9.53 o                         
   0  -6   2         91.40        101.12         4.62 o                         
   1  -6   2         11.02         11.64         2.79 o                         
   2  -6   2        145.71        155.58         5.44 o                         
   3  -6   2        102.42        100.33         4.50 o                         
   4  -6   2        157.73        173.21         4.77 o                         
   5  -6   2         37.61         32.07         2.72 o                         
   6  -6   2         68.28         58.90         6.42 o                         
   7  -6   2          7.01         -2.90         3.14 o                         
   8  -6   2          4.99         -0.68         3.53 o                         
   9  -6   2          7.57          3.70         5.33 o                         
 -11  -5   2         23.15         29.06        15.13 o                         
 -10  -5   2          3.28          3.97         7.52 o                         
  -9  -5   2          1.25          4.48         2.89 o                         
  -8  -5   2          8.71          8.76         3.17 o                         
  -7  -5   2         37.89         38.71         3.05 o                         
  -6  -5   2        120.13        122.97         4.80 o                         
  -5  -5   2          8.22          7.78         2.35 o                         
  -4  -5   2        155.11        179.51         5.37 o                         
  -3  -5   2          5.98          8.59         1.50 o                         
  -2  -5   2        327.81        337.01         5.75 o                         
  -1  -5   2        186.06        188.30         4.04 o                         
   0  -5   2        462.61        446.82         6.41 o                         
   1  -5   2        204.10        231.54         4.79 o                         
   2  -5   2        146.30        152.81         4.30 o                         
   3  -5   2          1.64          3.29         1.61 o                         
   4  -5   2        186.58        196.24         5.90 o                         
   5  -5   2         13.77         11.08         2.07 o                         
   6  -5   2        125.37        129.00         5.28 o                         
   7  -5   2         49.05         42.77         4.59 o                         
   8  -5   2          7.08          5.81         3.69 o                         
   9  -5   2         28.62         24.12         5.37 o                         
 -11  -4   2          1.06         19.39        25.42 o                         
 -10  -4   2         21.23         24.62         3.86 o                         
  -9  -4   2         30.54         31.42         4.27 o                         
  -8  -4   2          0.26         -0.85         1.84 o                         
  -7  -4   2         14.38         15.09         1.89 o                         
  -6  -4   2        210.59        217.61         4.59 o                         
  -5  -4   2         25.24         23.28         1.87 o                         
  -4  -4   2       1608.29       1704.69        13.64 o                         
  -3  -4   2        465.43        468.46         5.90 o                         
  -2  -4   2        478.79        494.61         5.87 o                         
  -1  -4   2       1115.96       1127.15         9.49 o                         
   0  -4   2         33.89         39.26         2.01 o                         
   1  -4   2        798.51        838.42         7.53 o                         
   2  -4   2       2088.13       2159.03        14.80 o                         
   3  -4   2          0.38          1.22         1.01 o                         
   4  -4   2        465.09        503.31         5.49 o                         
   5  -4   2         70.20         65.43         2.62 o                         
   6  -4   2         48.87         47.02         4.03 o                         
   7  -4   2          0.90         -2.10         4.44 o                         
   8  -4   2         98.21        108.81         5.94 o                         
   9  -4   2          0.35          3.97         4.28 o                         
  10  -4   2         37.53         34.32         6.06 o                         
 -11  -3   2          4.97          6.94         8.74 o                         
 -10  -3   2         43.87         33.28         4.47 o                         
  -9  -3   2          1.78          0.77         2.42 o                         
  -8  -3   2         11.23          8.84         1.43 o                         
  -7  -3   2         31.43         28.94         1.77 o                         
  -6  -3   2        119.42        109.16         3.08 o                         
  -5  -3   2         22.35         16.99         1.52 o                         
  -4  -3   2          1.69          1.00         0.89 o                         
  -3  -3   2          2.23          1.90         0.99 o                         
  -2  -3   2         31.04         26.31         1.54 o                         
  -1  -3   2        826.92        765.77         6.83 o                         
   0  -3   2       1259.48       1255.51         9.94 o                         
   1  -3   2        340.64        333.50         4.59 o                         
   2  -3   2         20.27         16.45         1.67 o                         
   3  -3   2          1.44          2.37         0.84 o                         
   4  -3   2         76.62         73.28         1.97 o                         
   5  -3   2         69.21         62.63         2.72 o                         
   6  -3   2         23.54         22.23         1.58 o                         
   7  -3   2         17.64         16.59         1.19 o                         
   8  -3   2        116.14        114.61         9.18 o                         
   9  -3   2        170.18        223.23        11.60 o                         
  10  -3   2         20.74         20.43         5.87 o                         
 -11  -2   2          0.47          3.07         7.26 o                         
 -10  -2   2         36.16         29.09         5.16 o                         
  -9  -2   2         53.99         48.99         3.86 o                         
  -8  -2   2        280.56        264.42         4.70 o                         
  -7  -2   2          6.81          7.90         1.23 o                         
  -6  -2   2          2.49          1.67         0.97 o                         
  -5  -2   2         33.99         43.28         1.77 o                         
  -4  -2   2        535.00        555.61         4.65 o                         
  -3  -2   2        106.80        121.60         2.47 o                         
  -2  -2   2          0.14          0.09         0.81 o                         
  -1  -2   2       3759.80       3646.20        23.77 o                         
   0  -2   2        833.64        774.57         7.53 o                         
   1  -2   2       2379.50       2284.54        13.76 o                         
   2  -2   2        493.51        496.46         4.20 o                         
   3  -2   2        292.75        289.85         2.92 o                         
   4  -2   2       1126.05       1177.54         8.92 o                         
   5  -2   2         79.95         90.47         2.14 o                         
   6  -2   2         32.39         25.79         1.22 o                         
   7  -2   2         55.39         50.51         5.91 o                         
   8  -2   2        478.45        478.90        13.35 o                         
   9  -2   2         36.35         31.68         5.21 o                         
  10  -2   2        111.67        146.50        16.16 o                         
  11  -2   2         17.64        220.08        29.74 o                         
 -11  -1   2          5.09          0.59         4.57 o                         
 -10  -1   2        133.51        137.94         9.42 o                         
  -9  -1   2        239.72        237.42        10.72 o                         
  -8  -1   2        484.52        462.05         6.38 o                         
  -7  -1   2        430.83        412.99         5.28 o                         
  -6  -1   2         56.26         56.15         1.90 o                         
  -5  -1   2         33.29         35.22         1.44 o                         
  -4  -1   2          0.07         -0.68         0.68 o                         
  -3  -1   2        378.06        377.77         3.64 o                         
  -2  -1   2        186.30        164.07         2.21 o                         
  -1  -1   2       1825.20       1673.25        11.02 o                         
   0  -1   2        252.11        238.81         3.06 o                         
   1  -1   2       2566.57       2356.75        20.17 o                         
   2  -1   2        198.38        168.66         2.24 o                         
   3  -1   2        611.42        605.38         5.43 o                         
   4  -1   2          2.47          1.18         0.60 o                         
   5  -1   2         76.74         80.20         4.53 o                         
   6  -1   2         19.37         19.34         3.52 o                         
   7  -1   2        325.55        313.42        10.10 o                         
   8  -1   2        441.05        433.31        12.60 o                         
   9  -1   2        135.09        130.55         9.17 o                         
  10  -1   2        198.24        191.77        11.65 o                         
 -11   0   2          0.45          1.34         4.98 o                         
 -10   0   2         91.70         95.37         8.28 o                         
  -9   0   2         44.93         48.34         6.71 o                         
  -8   0   2         19.03         16.62         1.78 o                         
  -7   0   2         52.94         44.71         2.12 o                         
  -6   0   2          0.22         -0.66         0.74 o                         
  -5   0   2         30.19         34.38         1.63 o                         
  -4   0   2        122.26        127.23         2.02 o                         
  -3   0   2          3.20          3.37         0.68 o                         
  -2   0   2       1240.79       1247.71        20.15 o                         
  -1   0   2       1415.60       1352.89         7.16 o                         
   0   0   2        272.22        228.57         2.10 o                         
   1   0   2       1783.14       1729.85        10.79 o                         
   2   0   2       1554.74       1546.95         9.47 o                         
   3   0   2         28.58         24.70         1.17 o                         
   4   0   2         87.84         92.70         2.51 o                         
   5   0   2         37.83         43.70         2.26 o                         
   6   0   2         12.04         13.67         1.47 o                         
   7   0   2         80.89         79.48         6.75 o                         
   8   0   2         25.11         17.90         4.87 o                         
   9   0   2         76.35         60.86         6.21 o                         
  10   0   2         56.97         49.19         6.18 o                         
 -11   1   2          1.25         -4.49         6.48 o                         
 -10   1   2         74.58         76.29         7.65 o                         
  -9   1   2          0.33         -3.99         4.92 o                         
  -8   1   2         85.98         79.84         3.72 o                         
  -7   1   2        148.79        156.20         2.90 o                         
  -6   1   2        358.27        368.66         4.11 o                         
  -5   1   2        653.31        671.50         5.40 o                         
  -4   1   2       1500.31       1577.88         9.22 o                         
  -3   1   2         44.65         41.54         1.46 o                         
  -2   1   2         42.05         40.48         1.30 o                         
  -1   1   2         71.87         70.41         2.02 o                         
   0   1   2       1727.59       1622.33         9.41 o                         
   1   1   2         18.07         24.38         1.41 o                         
   2   1   2        426.11        406.40         3.52 o                         
   3   1   2       6880.61       6925.75        37.57 o                         
   4   1   2        846.00        890.90         6.13 o                         
   5   1   2        586.89        607.43         5.24 o                         
   6   1   2        782.02        817.18        10.63 o                         
   7   1   2        107.00        109.98         4.19 o                         
   8   1   2         61.68         50.25         2.90 o                         
   9   1   2         36.48         35.96         4.76 o                         
  10   1   2        130.95        127.88         9.60 o                         
  11   1   2          0.97          5.18         6.79 o                         
 -10   2   2         14.55         14.09         6.57 o                         
  -9   2   2         11.98         12.23         4.82 o                         
  -8   2   2         29.34         22.19         2.12 o                         
  -7   2   2          0.80         -1.18         1.18 o                         
  -6   2   2         35.28         36.29         1.55 o                         
  -5   2   2          8.14          9.63         1.21 o                         
  -4   2   2       2412.27       2525.41        15.52 o                         
  -3   2   2          7.44          6.61         0.94 o                         
  -2   2   2        885.92        893.23         7.02 o                         
  -1   2   2          0.00          0.74         0.59 o                         
   0   2   2      53113.94      51185.67       466.02 o                         
   1   2   2        199.97        211.78         4.48 o                         
   2   2   2      54147.37      51793.20       358.89 o                         
   3   2   2        307.11        312.29         3.76 o                         
   4   2   2        473.61        436.25         4.48 o                         
   5   2   2        203.16        210.25         3.05 o                         
   6   2   2         51.96         55.88         1.70 o                         
   7   2   2         42.98         43.98         1.86 o                         
   8   2   2         27.90         23.48         3.00 o                         
   9   2   2          0.97         -2.42         2.42 o                         
  10   2   2         19.41         17.89         4.48 o                         
  11   2   2          3.03          5.30         5.83 o                         
  12   2   2          1.26         -2.56         6.48 o                         
 -10   3   2         43.47         29.69         8.07 o                         
  -9   3   2          0.22         -4.50         4.50 o                         
  -8   3   2        116.92        104.68         5.27 o                         
  -7   3   2          9.19          5.43         1.49 o                         
  -6   3   2          7.29          4.81         1.50 o                         
  -5   3   2         26.29         30.05         1.76 o                         
  -4   3   2        246.90        245.52         3.74 o                         
  -3   3   2          9.99          4.42         1.19 o                         
  -2   3   2        378.13        379.98         5.08 o                         
  -1   3   2       2638.97       2689.37        18.37 o                         
   0   3   2       2930.60       2866.11        18.12 o                         
   1   3   2      20631.44      19547.81       116.62 o                         
   2   3   2        610.32        573.47         5.76 o                         
   3   3   2          0.22          2.84         1.34 o                         
   4   3   2        764.40        770.38         7.45 o                         
   5   3   2       1891.56       1929.84        13.71 o                         
   6   3   2        824.12        813.22         7.32 o                         
   7   3   2         84.88         82.88         2.17 o                         
   8   3   2          5.81          4.02         1.10 o                         
   9   3   2          2.28         -2.32         2.32 o                         
  10   3   2        113.62        118.85         9.60 o                         
  11   3   2          4.08         -0.21         8.52 o                         
  12   3   2          9.41         26.44        26.88 o                         
 -10   4   2         23.49         12.44        11.90 o                         
  -9   4   2          0.54         -2.09         6.68 o                         
  -8   4   2         22.86         31.03         4.68 o                         
  -7   4   2         20.08         18.68         3.70 o                         
  -6   4   2        186.12        180.82         3.97 o                         
  -5   4   2        156.50        165.99         4.10 o                         
  -4   4   2        244.17        222.61         4.74 o                         
  -3   4   2         75.95         83.97         3.21 o                         
  -2   4   2        633.76        670.66         7.75 o                         
  -1   4   2        103.86         95.42         3.03 o                         
   0   4   2        671.63        722.10         6.95 o                         
   1   4   2        391.90        392.96         5.00 o                         
   2   4   2        734.80        722.62         7.15 o                         
   3   4   2          0.01          1.24         1.20 o                         
   4   4   2        336.10        358.73         4.86 o                         
   5   4   2         10.56          7.65         1.40 o                         
   6   4   2        110.95         98.26         3.08 o                         
   7   4   2         12.41         13.67         1.66 o                         
   8   4   2          5.00          2.32         1.13 o                         
   9   4   2          0.12         -2.03         2.72 o                         
  10   4   2         44.72         37.44         6.83 o                         
  11   4   2          4.43         11.79        12.98 o                         
  12   4   2         17.50         -0.54        14.06 o                         
  -9   5   2          2.00          0.87         7.39 o                         
  -8   5   2         10.85          0.18         4.04 o                         
  -7   5   2          6.36          3.25         3.97 o                         
  -6   5   2         28.98         31.82         2.62 o                         
  -5   5   2          6.76          4.69         1.85 o                         
  -4   5   2          7.34          9.87         2.25 o                         
  -3   5   2         87.08         85.84         4.24 o                         
  -2   5   2         43.64         36.46         3.54 o                         
  -1   5   2          1.37          3.31         1.58 o                         
   0   5   2        376.80        359.88         5.12 o                         
   1   5   2       1072.03       1102.57         9.88 o                         
   2   5   2        123.25        107.64         3.22 o                         
   3   5   2        409.28        429.32         5.86 o                         
   4   5   2          0.09         -1.05         1.05 o                         
   5   5   2        258.11        268.45         4.67 o                         
   6   5   2        108.97        117.07         4.15 o                         
   7   5   2         62.44         60.27         3.85 o                         
   8   5   2        349.44        327.99         6.38 o                         
   9   5   2         30.70         37.74         3.61 o                         
  10   5   2        198.85        191.78        10.60 o                         
  11   5   2          0.76         13.16        11.26 o                         
  -8   6   2          6.24          2.82         4.60 o                         
  -7   6   2         37.57         21.33         5.55 o                         
  -6   6   2        121.63        115.63         5.99 o                         
  -5   6   2        142.36        161.90         8.66 o                         
  -4   6   2        137.01        159.27         4.95 o                         
  -3   6   2        221.26        259.93         6.13 o                         
  -2   6   2          6.41          2.55         2.20 o                         
  -1   6   2         92.12        105.33         4.85 o                         
   0   6   2        141.34        145.12         8.02 o                         
   1   6   2         24.30         17.03         2.01 o                         
   2   6   2        120.20        113.66         4.19 o                         
   3   6   2          0.80         -1.89         2.38 o                         
   4   6   2        181.83        184.60         4.55 o                         
   5   6   2         44.04         44.98         2.91 o                         
   6   6   2         38.41         33.32         3.19 o                         
   7   6   2          0.03         -2.31         2.32 o                         
   8   6   2        208.06        220.24         5.70 o                         
   9   6   2          0.01         -0.37         3.09 o                         
  10   6   2        232.93        239.97         9.99 o                         
  11   6   2          3.46         -6.47         7.88 o                         
  -8   7   2          1.32          1.34         6.69 o                         
  -7   7   2          3.38         -1.22         5.09 o                         
  -6   7   2         15.03         22.91         5.84 o                         
  -5   7   2         24.71         25.27         3.51 o                         
  -4   7   2          0.42         -1.74         2.38 o                         
  -3   7   2          3.46          0.90         2.27 o                         
  -2   7   2          3.51         -1.38         2.03 o                         
  -1   7   2        213.74        261.96         6.55 o                         
   0   7   2         24.59         18.17         4.14 o                         
   1   7   2         66.41         48.52         5.64 o                         
   2   7   2         52.89         39.26         4.96 o                         
   3   7   2         12.85         12.06         2.18 o                         
   4   7   2          0.02         -1.66         2.20 o                         
   5   7   2          7.62          7.56         2.10 o                         
   6   7   2         29.40         35.57         3.51 o                         
   7   7   2         26.69         35.02         3.68 o                         
   8   7   2         29.17         34.96         4.02 o                         
   9   7   2         40.42         43.78         6.11 o                         
  10   7   2         22.79         23.09         4.28 o                         
  11   7   2          1.09         -2.63         7.63 o                         
  -7   8   2         11.36          4.63         5.63 o                         
  -6   8   2          4.07          1.92         6.30 o                         
  -5   8   2          1.78          2.12         3.60 o                         
  -4   8   2          0.48         -2.85         2.85 o                         
  -3   8   2          8.41          3.03         3.82 o                         
  -2   8   2        136.47        146.99         7.25 o                         
  -1   8   2          0.09         -1.83         3.00 o                         
   0   8   2        188.43        221.23        11.41 o                         
   1   8   2          0.30         -2.57         4.66 o                         
   2   8   2          3.58          3.84         3.64 o                         
   3   8   2          0.11         -2.08         2.45 o                         
   4   8   2         27.79         24.31         3.06 o                         
   5   8   2         12.99         13.31         2.70 o                         
   6   8   2        144.28        144.74         5.99 o                         
   7   8   2          1.40         -2.31         2.68 o                         
   8   8   2         49.00         47.34         5.21 o                         
   9   8   2          3.25         -2.07         3.81 o                         
  10   8   2         12.11          9.49         4.78 o                         
  -6   9   2          0.08          2.19         5.94 o                         
  -5   9   2          0.33         -5.42         5.42 o                         
  -4   9   2          1.02         -2.00         4.01 o                         
  -3   9   2          0.22         -3.22         3.22 o                         
  -2   9   2         25.18         14.91         3.91 o                         
  -1   9   2          0.00         -3.34         3.34 o                         
   0   9   2         71.54         69.20         5.28 o                         
   1   9   2         19.32         15.60         3.22 o                         
   2   9   2         22.99         19.29         3.80 o                         
   3   9   2          2.60         -3.22         3.67 o                         
   4   9   2         28.85         26.12         5.10 o                         
   5   9   2        115.86        129.62         8.60 o                         
   6   9   2         70.64         74.85         6.06 o                         
   7   9   2         33.49         24.44         4.64 o                         
   8   9   2         21.48         11.77         4.66 o                         
   9   9   2          6.43          7.28         4.44 o                         
  10   9   2          0.97         -2.47         4.22 o                         
  -5  10   2          7.89          8.48         7.01 o                         
  -4  10   2          0.02         -5.00         5.00 o                         
  -3  10   2          3.69          5.29         4.23 o                         
  -2  10   2          0.51         -3.62         3.62 o                         
  -1  10   2          2.69         -3.13         3.73 o                         
   0  10   2          0.38         -3.58         3.58 o                         
   1  10   2          7.47          6.40         3.31 o                         
   2  10   2          4.71          7.14         4.43 o                         
   3  10   2          0.06         -1.79         9.61 o                         
   5  10   2         30.04         21.70        12.38 o                         
   6  10   2         13.89         32.99        13.52 o                         
   8  10   2         30.40         29.93         8.06 o                         
   9  10   2          5.15         -3.96         8.12 o                         
  -3  11   2          0.03         -4.91         4.91 o                         
  -2  11   2          8.81         11.50         5.27 o                         
  -1  11   2          0.82         -3.73         4.33 o                         
   0  11   2          1.57         -4.16         4.16 o                         
   1  11   2          5.90          7.93         8.35 o                         
   2  11   2         54.43         61.34         7.28 o                         
   4  11   2         61.36         65.28         6.95 o                         
  -1  12   2          1.40         -4.61         4.61 o                         
   0  12   2          5.39         -5.15         5.15 o                         
   1  12   2          5.52          1.53         6.90 o                         
   2  12   2          7.86          0.17         6.59 o                         
   3  12   2          0.18         -5.25         5.25 o                         
   4  12   2          5.41         -0.66         8.12 o                         
   5  12   2          3.65          5.91         5.16 o                         
  -4 -12   3          0.72          4.87         5.87 o                         
  -3 -12   3          5.11          9.14         5.82 o                         
  -2 -12   3          3.21          4.76         6.35 o                         
  -1 -12   3         11.75         12.48         7.51 o                         
   0 -12   3         11.28         10.68        11.16 o                         
  -6 -11   3         63.32         56.71         7.03 o                         
  -5 -11   3          2.03         11.62         5.25 o                         
  -4 -11   3        139.45        177.22        11.11 o                         
  -3 -11   3          0.76          0.16         4.87 o                         
  -2 -11   3          1.63          2.24         5.33 o                         
  -1 -11   3          0.00         -0.74         5.23 o                         
   0 -11   3         67.34         70.72         7.34 o                         
   1 -11   3          4.15          0.58         5.52 o                         
   2 -11   3          1.06          0.07         5.52 o                         
   3 -11   3          0.22         -5.04         5.04 o                         
  -8 -10   3          1.50         -2.77         6.02 o                         
  -7 -10   3          2.38          0.65         5.65 o                         
  -6 -10   3          0.21         -2.48         4.23 o                         
  -5 -10   3         91.37         81.29         9.86 o                         
  -4 -10   3          0.40         -1.59        10.14 o                         
  -3 -10   3         18.51         29.13         6.01 o                         
  -2 -10   3          6.94          9.74         3.60 o                         
  -1 -10   3        120.75        177.24         9.42 o                         
   0 -10   3         38.41         55.38        11.27 o                         
   1 -10   3         35.09         58.12        10.85 o                         
   2 -10   3         10.60         10.01         5.60 o                         
   3 -10   3          8.69          3.54         7.28 o                         
   4 -10   3          0.10          1.69         4.08 o                         
   5 -10   3          4.24          0.88         8.62 o                         
  -9  -9   3         12.02          8.47         5.04 o                         
  -8  -9   3         13.29          1.65         6.09 o                         
  -7  -9   3          3.30          6.66         4.31 o                         
  -6  -9   3         16.58         11.10         4.38 o                         
  -5  -9   3         37.62         27.98         5.28 o                         
  -4  -9   3         13.23         15.54         5.05 o                         
  -3  -9   3         27.52         24.23         6.01 o                         
  -2  -9   3          6.88          5.16         3.10 o                         
  -1  -9   3          0.22          2.77         4.19 o                         
   0  -9   3         80.75         83.03        38.43 o                         
   1  -9   3         11.58         14.71         4.78 o                         
   2  -9   3         38.03         35.70        10.54 o                         
   3  -9   3          8.31          7.18         5.12 o                         
   4  -9   3         77.23         76.46        17.38 o                         
   5  -9   3          0.94          1.14         4.05 o                         
   6  -9   3          0.76         -1.62         8.03 o                         
  -9  -8   3         12.21         13.92         5.21 o                         
  -8  -8   3          0.66         -4.47         4.47 o                         
  -7  -8   3        198.33        209.02        10.95 o                         
  -6  -8   3          6.08          5.79         3.99 o                         
  -5  -8   3         31.01         23.09         4.85 o                         
  -4  -8   3         72.07         62.05         5.94 o                         
  -3  -8   3         87.64         92.33         6.89 o                         
  -2  -8   3        146.76        147.82         7.90 o                         
  -1  -8   3          8.06          2.13         3.46 o                         
   0  -8   3          8.30          3.45         4.05 o                         
   1  -8   3         12.96          9.63         3.97 o                         
   2  -8   3          9.97          5.63         3.98 o                         
   3  -8   3        168.05        188.81         9.26 o                         
   4  -8   3         28.42         18.00         3.94 o                         
   5  -8   3         96.44        120.26        15.24 o                         
   6  -8   3         36.27         12.32         7.65 o                         
   7  -8   3          0.00          1.01         3.82 o                         
 -10  -7   3          0.06          3.71         5.36 o                         
  -9  -7   3          0.92         -0.03         3.81 o                         
  -8  -7   3         40.01         42.48         7.82 o                         
  -7  -7   3         10.00         16.21         4.04 o                         
  -6  -7   3         87.06         95.12         6.34 o                         
  -5  -7   3         56.71         50.38         5.16 o                         
  -4  -7   3          0.26         -0.20         1.66 o                         
  -3  -7   3        357.46        355.71         8.76 o                         
  -2  -7   3          3.07          1.17         2.95 o                         
  -1  -7   3        165.75        174.00         6.75 o                         
   0  -7   3         30.37         30.60         4.12 o                         
   1  -7   3         29.84         20.87         4.02 o                         
   2  -7   3         45.41         43.90         3.93 o                         
   3  -7   3        233.09        222.28         6.03 o                         
   4  -7   3         88.72         81.96         4.84 o                         
   5  -7   3         14.50         12.79         2.45 o                         
   6  -7   3          0.40         -2.11         5.11 o                         
   7  -7   3         13.88         11.44         4.91 o                         
   8  -7   3          9.58          5.69         4.99 o                         
 -10  -6   3         25.69         22.73         5.73 o                         
  -9  -6   3          0.15          3.69         3.62 o                         
  -8  -6   3         29.38         25.32         4.86 o                         
  -7  -6   3         34.21         35.60         6.01 o                         
  -6  -6   3         74.30         77.09         5.56 o                         
  -5  -6   3         52.93         56.39         4.31 o                         
  -4  -6   3         23.32         22.60         2.54 o                         
  -3  -6   3        179.33        173.74         5.32 o                         
  -2  -6   3        491.37        512.34        10.01 o                         
  -1  -6   3        205.45        228.50         6.88 o                         
   0  -6   3        325.52        338.10         6.93 o                         
   1  -6   3         39.91         34.49         3.39 o                         
   2  -6   3         14.25         13.71         1.93 o                         
   3  -6   3        248.49        259.65         5.32 o                         
   4  -6   3         14.14          7.59         2.22 o                         
   5  -6   3        103.03         99.55         3.56 o                         
   6  -6   3          0.35         -3.47         3.47 o                         
   7  -6   3          0.14         -3.36         3.36 o                         
   8  -6   3          2.62         -3.88         3.88 o                         
   9  -6   3          0.67         -0.36         4.59 o                         
 -10  -5   3          0.72          4.03         4.76 o                         
  -9  -5   3        157.28        177.29         8.81 o                         
  -8  -5   3        171.42        167.60         7.53 o                         
  -7  -5   3        426.08        441.52         7.88 o                         
  -6  -5   3        144.46        133.19         4.81 o                         
  -5  -5   3          0.94          0.63         2.10 o                         
  -4  -5   3        344.96        339.21         6.37 o                         
  -3  -5   3         15.97         12.09         2.12 o                         
  -2  -5   3        903.50        953.08        10.32 o                         
  -1  -5   3         49.15         49.93         4.01 o                         
   0  -5   3        148.39        145.65         4.04 o                         
   1  -5   3          4.57          4.03         1.76 o                         
   2  -5   3        671.27        648.83         7.13 o                         
   3  -5   3         12.82         13.04         1.73 o                         
   4  -5   3         41.77         38.66         2.85 o                         
   5  -5   3        282.85        285.19         5.04 o                         
   6  -5   3         46.88         42.45         4.11 o                         
   7  -5   3        210.49        212.15         7.97 o                         
   8  -5   3          0.75         -2.90         2.90 o                         
   9  -5   3          1.27          0.21         4.14 o                         
 -11  -4   3         10.83         25.60        14.87 o                         
 -10  -4   3        101.97        103.00        15.84 o                         
  -9  -4   3          1.37         -0.03         4.84 o                         
  -8  -4   3        406.09        415.39        10.69 o                         
  -7  -4   3         89.06         84.77         4.01 o                         
  -6  -4   3        658.10        653.17         9.78 o                         
  -5  -4   3          9.39          7.48         1.60 o                         
  -4  -4   3          5.82          5.86         1.63 o                         
  -3  -4   3        853.49        854.18         8.38 o                         
  -2  -4   3       2473.90       2565.27        17.49 o                         
  -1  -4   3        268.80        292.66         4.97 o                         
   0  -4   3        413.95        436.41         5.81 o                         
   1  -4   3       1777.56       1803.19        13.98 o                         
   2  -4   3        937.58        976.52         7.90 o                         
   3  -4   3        409.73        387.20         4.17 o                         
   4  -4   3        363.32        380.91         4.36 o                         
   5  -4   3         21.67         19.85         1.65 o                         
   6  -4   3        382.38        382.38         6.47 o                         
   7  -4   3         69.64         68.23         6.71 o                         
   8  -4   3        161.15        163.71        10.65 o                         
   9  -4   3          8.26         15.09         4.93 o                         
  10  -4   3         10.25         11.31         4.94 o                         
 -11  -3   3          0.48         27.96        11.62 o                         
 -10  -3   3         10.89         14.20         5.85 o                         
  -9  -3   3          9.38          4.60         2.67 o                         
  -8  -3   3        388.11        377.19         8.37 o                         
  -7  -3   3          0.18         -0.62         1.47 o                         
  -6  -3   3        276.56        265.16         4.88 o                         
  -5  -3   3        317.63        325.57         4.56 o                         
  -4  -3   3        341.61        355.17         4.51 o                         
  -3  -3   3        128.59        134.88         2.83 o                         
  -2  -3   3         90.53         90.70         2.54 o                         
  -1  -3   3        203.39        205.48         3.62 o                         
   0  -3   3          1.19          1.47         1.09 o                         
   1  -3   3          7.76          8.11         1.13 o                         
   2  -3   3        541.10        574.71         5.00 o                         
   3  -3   3        170.91        182.95         2.66 o                         
   4  -3   3        346.84        350.38         3.90 o                         
   5  -3   3        173.97        178.01         3.17 o                         
   6  -3   3        554.99        542.59         6.90 o                         
   7  -3   3          5.09          2.13         1.38 o                         
   8  -3   3        553.62        578.93        17.16 o                         
  10  -3   3         23.96         23.99         5.96 o                         
 -11  -2   3          0.29          3.46        11.01 o                         
 -10  -2   3          2.89         -1.99         2.87 o                         
  -9  -2   3         26.12         24.92         3.27 o                         
  -8  -2   3         60.72         57.71         2.94 o                         
  -7  -2   3         73.24         70.00         2.60 o                         
  -6  -2   3         23.61         21.12         1.63 o                         
  -5  -2   3         39.87         31.99         1.51 o                         
  -4  -2   3        703.82        743.56         6.21 o                         
  -3  -2   3        253.29        272.47         3.63 o                         
  -2  -2   3       2387.92       2364.07        14.14 o                         
  -1  -2   3         14.58         11.71         1.22 o                         
   0  -2   3          2.76          3.92         1.26 o                         
   1  -2   3          0.34          0.94         0.82 o                         
   2  -2   3       2548.83       2425.05        14.15 o                         
   3  -2   3        330.75        330.10         3.53 o                         
   4  -2   3        585.71        623.11         5.38 o                         
   5  -2   3         38.34         28.35         1.47 o                         
   6  -2   3        103.32        104.09         2.31 o                         
   7  -2   3         55.78         39.53         5.00 o                         
   8  -2   3        233.23        227.98         7.65 o                         
  11  -2   3          7.56         16.85         7.07 o                         
 -11  -1   3          9.39          0.76         5.52 o                         
 -10  -1   3         17.69          8.84         5.31 o                         
  -9  -1   3         11.03          8.43         2.60 o                         
  -8  -1   3         59.21         73.22         4.32 o                         
  -7  -1   3        101.22         96.57         2.93 o                         
  -6  -1   3        361.81        361.03         4.48 o                         
  -5  -1   3        176.54        168.87         2.84 o                         
  -4  -1   3          4.58          1.63         0.88 o                         
  -3  -1   3         93.05        106.06         2.16 o                         
  -2  -1   3         71.11         69.48         1.88 o                         
  -1  -1   3        731.09        684.90         5.81 o                         
   1  -1   3       1397.90       1288.96        10.47 o                         
   2  -1   3        227.13        234.81         2.73 o                         
   3  -1   3        871.21        887.20         6.05 o                         
   4  -1   3          4.00          6.83         0.93 o                         
   5  -1   3         82.89         81.76         1.86 o                         
   6  -1   3        353.09        323.90         4.75 o                         
   7  -1   3         78.85         75.08         5.72 o                         
   8  -1   3        116.88        141.44         8.82 o                         
   9  -1   3         36.59         36.16         5.97 o                         
  10  -1   3         14.68        116.80        26.50 o                         
 -11   0   3          0.80          0.09         5.55 o                         
 -10   0   3          3.21          5.93         5.50 o                         
  -9   0   3          0.13          5.20         2.72 o                         
  -8   0   3         12.24         11.69         2.08 o                         
  -7   0   3         86.72         94.39         3.50 o                         
  -6   0   3         31.55         29.85         1.68 o                         
  -5   0   3        102.57        116.41         2.43 o                         
  -4   0   3        369.64        383.47         3.93 o                         
  -3   0   3        352.84        360.43         3.67 o                         
  -2   0   3        126.85        126.81         2.13 o                         
  -1   0   3        438.29        421.70         3.52 o                         
   0   0   3        116.18        108.52         3.09 o                         
   1   0   3        118.27        102.98         2.06 o                         
   2   0   3       1044.88       1077.40         7.57 o                         
   3   0   3         43.34         38.88         1.97 o                         
   4   0   3        466.61        460.86         4.03 o                         
   5   0   3        151.67        160.56         1.92 o                         
   6   0   3         48.97         50.84         2.49 o                         
   7   0   3         40.66         44.71         4.64 o                         
   8   0   3         67.61         62.01         8.35 o                         
   9   0   3         13.12         20.64         5.24 o                         
  10   0   3         38.24        123.18        18.92 o                         
 -10   1   3          9.49         13.51         6.10 o                         
  -9   1   3          7.40          7.21         2.79 o                         
  -8   1   3         33.94         34.37         3.17 o                         
  -7   1   3        184.96        168.46         5.41 o                         
  -6   1   3         41.27         40.36         2.09 o                         
  -5   1   3        116.70        112.18         2.43 o                         
  -4   1   3        477.84        506.71         4.71 o                         
  -3   1   3        156.26        160.23         2.55 o                         
  -2   1   3        170.21        167.68         2.57 o                         
  -1   1   3         15.82          9.31         0.98 o                         
   0   1   3        120.47         94.29         2.67 o                         
   1   1   3         21.34         20.20         1.26 o                         
   2   1   3       1496.01       1499.92         9.85 o                         
   3   1   3        434.31        446.05         3.84 o                         
   4   1   3        342.94        363.39         3.66 o                         
   5   1   3         57.60         52.78         1.55 o                         
   6   1   3        437.82        461.05         6.34 o                         
   7   1   3        224.46        232.26         8.31 o                         
   8   1   3         64.41         60.14         6.73 o                         
   9   1   3        107.86        102.51        13.35 o                         
  10   1   3         17.03         21.12        12.63 o                         
 -10   2   3          2.34         -2.41         6.43 o                         
  -9   2   3         16.15         13.59         3.22 o                         
  -8   2   3         42.57         51.36         8.16 o                         
  -7   2   3         75.40         80.71         3.18 o                         
  -6   2   3        172.45        173.24         3.44 o                         
  -5   2   3         18.93         19.36         1.55 o                         
  -4   2   3          0.29         -0.14         0.94 o                         
  -3   2   3       1114.98       1196.20         8.87 o                         
  -2   2   3        214.88        207.23         3.13 o                         
  -1   2   3        598.45        569.51         5.36 o                         
   0   2   3        199.12        213.27         3.99 o                         
   1   2   3         94.31         88.72         2.70 o                         
   2   2   3       4293.74       4045.06        22.76 o                         
   3   2   3        528.89        535.58         5.15 o                         
   4   2   3       1476.37       1468.71        10.33 o                         
   5   2   3        700.01        751.98         6.74 o                         
   6   2   3        144.08        163.00         2.61 o                         
   7   2   3         16.20         16.17         1.13 o                         
   8   2   3          9.37          6.72         2.50 o                         
   9   2   3         77.34         74.94         8.46 o                         
  10   2   3         12.65         29.64        18.66 o                         
  11   2   3          0.58          4.40         5.69 o                         
 -10   3   3          0.25         -9.50         9.89 o                         
  -9   3   3          0.35         -3.06         4.29 o                         
  -8   3   3         33.48         26.47         4.17 o                         
  -7   3   3         17.01         12.59         3.14 o                         
  -6   3   3         63.95         62.37         3.10 o                         
  -5   3   3         35.47         34.26         2.15 o                         
  -4   3   3         46.22         48.53         2.51 o                         
  -3   3   3         33.78         39.86         1.87 o                         
  -2   3   3        239.79        246.97         3.54 o                         
  -1   3   3        352.77        350.06         4.65 o                         
   0   3   3       1791.45       1777.41        13.01 o                         
   1   3   3         18.70         22.18         2.02 o                         
   2   3   3        462.79        461.32         4.94 o                         
   3   3   3        335.24        341.39         4.15 o                         
   4   3   3        431.82        445.36         4.86 o                         
   5   3   3         17.50         18.65         1.54 o                         
   6   3   3        200.55        197.89         3.44 o                         
   7   3   3         36.25         40.58         2.10 o                         
   8   3   3          4.65          5.32         1.17 o                         
   9   3   3         19.09         20.57         5.08 o                         
  10   3   3          0.01         -1.70         5.70 o                         
  11   3   3          0.65         35.15        20.55 o                         
  12   3   3          3.73        135.19        29.74 o                         
  -9   4   3         43.20         56.38         6.53 o                         
  -8   4   3         18.85          8.01         5.23 o                         
  -7   4   3          7.71         -3.10         3.10 o                         
  -6   4   3         86.86         78.64         3.52 o                         
  -5   4   3          1.31         -0.02         1.67 o                         
  -4   4   3         92.70         94.26         3.88 o                         
  -3   4   3          0.31         -0.66         1.27 o                         
  -2   4   3        109.12         97.84         3.10 o                         
  -1   4   3          0.02         -0.80         1.14 o                         
   0   4   3        130.44        143.91         3.66 o                         
   1   4   3        184.81        184.14         3.60 o                         
   2   4   3         19.01         14.92         1.91 o                         
   3   4   3         35.98         41.04         2.15 o                         
   4   4   3         42.90         41.09         2.09 o                         
   5   4   3         74.75         68.18         2.54 o                         
   6   4   3        347.91        357.74         5.63 o                         
   7   4   3        153.89        159.66         4.42 o                         
   8   4   3        121.47        117.98         3.66 o                         
   9   4   3          7.87          1.59         2.31 o                         
  10   4   3          0.04          6.03         3.56 o                         
  -9   5   3          0.01          2.89         7.53 o                         
  -8   5   3          2.06          0.19         4.22 o                         
  -7   5   3          0.95         -4.22         4.22 o                         
  -6   5   3         46.14         41.24         3.80 o                         
  -5   5   3          1.54          2.61         2.08 o                         
  -4   5   3         20.04         15.91         2.29 o                         
  -3   5   3         28.74         20.42         2.07 o                         
  -2   5   3          0.94          0.91         1.63 o                         
  -1   5   3          1.98          2.13         1.48 o                         
   0   5   3         44.65         37.00         2.81 o                         
   1   5   3        161.99        161.69         3.90 o                         
   2   5   3         35.10         34.16         2.33 o                         
   3   5   3        348.75        363.49         6.77 o                         
   4   5   3         25.62         22.10         2.27 o                         
   5   5   3          0.16         -1.42         1.42 o                         
   6   5   3         70.31         69.60         3.51 o                         
   7   5   3         20.21         12.16         1.95 o                         
   8   5   3         13.59          7.49         2.12 o                         
   9   5   3         13.76         12.77         3.25 o                         
  10   5   3         83.87         74.30         8.95 o                         
  -8   6   3          7.20          4.29         4.88 o                         
  -7   6   3          0.56         -0.95         4.63 o                         
  -6   6   3         42.64         32.91         3.82 o                         
  -5   6   3         34.78         35.17         4.65 o                         
  -4   6   3        219.05        236.19         8.57 o                         
  -3   6   3         46.30         46.07         3.54 o                         
  -2   6   3        114.65        132.70         5.14 o                         
  -1   6   3        127.91        138.80         5.68 o                         
   0   6   3         55.29         47.48         2.80 o                         
   1   6   3         32.12         30.34         3.39 o                         
   2   6   3        771.17        740.22        10.28 o                         
   3   6   3        174.64        187.73         5.08 o                         
   4   6   3        140.32        153.76         4.31 o                         
   5   6   3          7.38          6.16         1.70 o                         
   6   6   3          2.83          3.38         1.71 o                         
   7   6   3         42.99         38.53         2.60 o                         
   8   6   3        162.94        155.55         5.13 o                         
   9   6   3         10.95          9.29         3.56 o                         
  10   6   3        178.79        185.55         7.69 o                         
  -8   7   3          4.05          2.70        10.27 o                         
  -7   7   3          0.12          0.59         5.28 o                         
  -6   7   3        116.66        154.18        11.25 o                         
  -5   7   3          0.00         -1.63         2.66 o                         
  -4   7   3         19.27         21.95         3.17 o                         
  -3   7   3         15.01         16.19         3.03 o                         
  -2   7   3        115.08        118.34         6.28 o                         
  -1   7   3         19.98         16.91         3.47 o                         
   0   7   3          0.53         -1.47         3.54 o                         
   1   7   3          0.11         -0.59         3.47 o                         
   2   7   3        134.24        136.24         6.56 o                         
   3   7   3          3.12          3.11         3.81 o                         
   4   7   3         32.92         38.64         2.94 o                         
   5   7   3          0.22         -0.79         1.23 o                         
   6   7   3          3.11          1.50         2.20 o                         
   7   7   3          0.79         -1.26         2.06 o                         
   8   7   3          5.92          5.67         3.62 o                         
   9   7   3          1.74          0.98         3.51 o                         
  10   7   3          7.64         32.45         9.25 o                         
  -7   8   3          0.43          1.71         5.62 o                         
  -6   8   3         16.21         17.98         6.64 o                         
  -5   8   3          2.08         -0.22         3.61 o                         
  -4   8   3         71.38         71.73         5.32 o                         
  -3   8   3          2.62          0.74         3.39 o                         
  -2   8   3          9.61         10.75         3.60 o                         
  -1   8   3         15.67         10.19         3.67 o                         
   0   8   3         12.94         11.30         6.33 o                         
   1   8   3          3.96          4.04         3.52 o                         
   2   8   3          9.09          6.73         4.28 o                         
   3   8   3         11.52          7.12         3.80 o                         
   4   8   3         36.74         34.97         4.29 o                         
   5   8   3          5.90          2.86         2.53 o                         
   6   8   3          0.54          0.07         2.68 o                         
   7   8   3          0.60         -3.26         3.26 o                         
   8   8   3         68.25         66.68         5.74 o                         
   9   8   3          0.32         -1.08        25.96 o                         
  10   8   3        100.54        127.20        10.19 o                         
  -6   9   3         12.46         18.79         6.90 o                         
  -5   9   3          9.61         13.27         6.46 o                         
  -4   9   3          3.70          3.88         4.29 o                         
  -3   9   3          4.05          3.70         3.97 o                         
  -2   9   3          0.64         -3.59         3.59 o                         
  -1   9   3         10.56          4.58         3.83 o                         
   0   9   3          0.88         -5.44         5.44 o                         
   1   9   3          8.68          0.77         3.83 o                         
   2   9   3          8.86          2.71         2.86 o                         
   3   9   3          1.15         -4.57         4.78 o                         
   4   9   3          9.11          1.89         6.49 o                         
   5   9   3          5.70          1.85         5.22 o                         
   6   9   3          4.85         -2.73         4.55 o                         
   7   9   3          1.90          5.41         6.49 o                         
   8   9   3         38.80         38.55         7.42 o                         
  -5  10   3         11.29         -2.16        10.81 o                         
  -4  10   3         10.60          8.40         4.85 o                         
  -3  10   3          8.51          5.00         4.22 o                         
  -2  10   3          3.28          1.01         4.00 o                         
  -1  10   3          1.18         -3.93         3.93 o                         
   0  10   3          6.56         -2.87         3.66 o                         
   1  10   3          3.71         -1.97         3.66 o                         
   2  10   3         16.39         11.36         9.87 o                         
   3  10   3         11.98          7.10         8.25 o                         
   4  10   3         16.59         23.01         6.85 o                         
   6  10   3         16.72         18.76         5.81 o                         
  -3  11   3          0.98         -4.94         5.31 o                         
  -2  11   3          4.38         -4.87         5.31 o                         
  -1  11   3          0.00         -3.04         4.18 o                         
   0  11   3          1.13         -3.99         3.99 o                         
   1  11   3          0.15         -3.54         4.16 o                         
   2  11   3          0.15         -2.51         4.04 o                         
  -1  12   3          0.87         -5.03         5.03 o                         
   0  12   3          3.89         -4.52         4.52 o                         
   1  12   3          6.68         -4.14         4.68 o                         
   2  12   3          0.54         -6.04         6.04 o                         
   3  12   3          2.17         -5.29         5.29 o                         
   4  12   3          0.07         -7.12         7.12 o                         
   5  12   3          7.35          6.10         6.91 o                         
  -3 -12   4          0.12        -10.81        10.81 o                         
  -2 -12   4          0.18         -5.51         5.51 o                         
  -1 -12   4          0.23         -0.04         6.10 o                         
  -6 -11   4         15.70          8.94         6.09 o                         
  -5 -11   4          9.90          5.82         5.81 o                         
  -4 -11   4         13.73         12.80         6.08 o                         
  -3 -11   4          5.44          3.78         5.61 o                         
  -2 -11   4          1.19          5.37         5.46 o                         
  -1 -11   4         28.67         31.01         8.38 o                         
   0 -11   4          0.58         -1.61         4.97 o                         
   1 -11   4         32.17         34.45         7.05 o                         
   2 -11   4          1.25          3.25         4.31 o                         
   3 -11   4          1.85          2.63         5.37 o                         
  -7 -10   4          0.53         -2.95         5.69 o                         
  -6 -10   4          4.77         -4.58         4.58 o                         
  -5 -10   4         37.77         36.68         6.09 o                         
  -4 -10   4          1.87          1.98         6.40 o                         
  -3 -10   4          1.29          2.07         4.61 o                         
  -2 -10   4         25.37         23.98         4.33 o                         
  -1 -10   4         19.57         23.95         5.46 o                         
   0 -10   4          5.01          3.71         4.98 o                         
   1 -10   4          0.09          4.61         4.91 o                         
   2 -10   4          0.34         -4.99         5.31 o                         
   3 -10   4          0.02         -3.97         3.97 o                         
   4 -10   4          1.07         -1.23         4.24 o                         
  -8  -9   4          4.80          0.37         4.51 o                         
  -7  -9   4          1.26         -1.25         4.34 o                         
  -6  -9   4          1.60         -2.01         4.50 o                         
  -5  -9   4         23.74         25.41         5.49 o                         
  -4  -9   4         75.36         74.39         6.80 o                         
  -3  -9   4         29.63         18.43         5.85 o                         
  -2  -9   4        206.70        216.49        14.44 o                         
  -1  -9   4        135.83        158.03         9.45 o                         
   0  -9   4        238.80        268.12        17.09 o                         
   1  -9   4          0.55          5.90         7.32 o                         
   2  -9   4         54.37         37.61         7.88 o                         
   3  -9   4         21.01         19.09         6.40 o                         
   4  -9   4          1.93          5.42         4.30 o                         
   5  -9   4          5.37          7.88         4.05 o                         
   6  -9   4          0.13          4.57         5.30 o                         
  -9  -8   4          9.51         13.55         4.60 o                         
  -8  -8   4         24.66         17.57         4.96 o                         
  -7  -8   4          3.11          4.43         3.67 o                         
  -6  -8   4         39.89         46.69         5.32 o                         
  -5  -8   4          0.13         -2.05         3.99 o                         
  -4  -8   4          0.05         -0.23         4.05 o                         
  -3  -8   4         25.60         18.67         4.47 o                         
  -2  -8   4        223.81        225.43         9.28 o                         
  -1  -8   4        190.09        200.62         9.30 o                         
   0  -8   4        473.70        512.65        19.96 o                         
   1  -8   4        285.36        330.23        17.31 o                         
   2  -8   4         33.45         25.79         4.30 o                         
   3  -8   4         78.78         69.69         6.97 o                         
   4  -8   4         66.29         62.81         4.50 o                         
   5  -8   4          0.19          6.61         4.01 o                         
   6  -8   4         22.14         -4.18         8.76 o                         
   7  -8   4          1.29          1.54         3.99 o                         
  -9  -7   4          5.63         16.28         4.71 o                         
  -8  -7   4          3.70          7.66         4.12 o                         
  -7  -7   4          4.18          3.66         3.99 o                         
  -6  -7   4         28.84         30.82         4.02 o                         
  -5  -7   4          0.35         -3.40         3.40 o                         
  -4  -7   4          2.06         -1.16         2.71 o                         
  -3  -7   4          0.00         -2.74         2.74 o                         
  -2  -7   4          3.36          0.30         3.37 o                         
  -1  -7   4          5.08          2.73         2.91 o                         
   0  -7   4          0.00          2.47         3.01 o                         
   1  -7   4          1.89          0.05         2.97 o                         
   2  -7   4         21.51         21.86         2.87 o                         
   3  -7   4         53.86         47.93         3.64 o                         
   4  -7   4        114.48        128.16         6.70 o                         
   5  -7   4         64.67         59.12         3.93 o                         
   6  -7   4          2.04          1.95         3.98 o                         
   7  -7   4          1.15          4.20         4.19 o                         
   8  -7   4         16.53         19.12         4.42 o                         
 -10  -6   4          6.50          5.58         4.49 o                         
  -9  -6   4         25.22         26.22         4.65 o                         
  -8  -6   4         97.76        104.20         8.31 o                         
  -7  -6   4         20.85         22.27         3.66 o                         
  -6  -6   4         97.26         92.49         4.73 o                         
  -5  -6   4         34.96         35.49         2.89 o                         
  -4  -6   4          0.00         -1.09         1.74 o                         
  -3  -6   4         16.55         14.02         2.70 o                         
  -2  -6   4         13.64          9.18         3.24 o                         
  -1  -6   4         16.99         17.13         3.13 o                         
   0  -6   4         10.65          9.52         2.94 o                         
   1  -6   4         44.07         46.79         3.93 o                         
   2  -6   4          3.49          2.04         1.78 o                         
   3  -6   4         29.38         25.91         2.33 o                         
   4  -6   4         79.83         76.13         3.66 o                         
   5  -6   4        193.90        215.93         5.72 o                         
   6  -6   4         97.78         91.14         9.37 o                         
   7  -6   4          0.16         -3.50         3.50 o                         
   8  -6   4          8.51          6.85         6.06 o                         
   9  -6   4         21.73         37.69         6.82 o                         
 -10  -5   4          1.13          8.62         5.07 o                         
  -9  -5   4          9.44         16.39         7.60 o                         
  -8  -5   4         69.13         69.16        10.00 o                         
  -7  -5   4        149.78        170.18         6.36 o                         
  -6  -5   4        332.02        342.47         7.84 o                         
  -5  -5   4          7.81          3.96         1.86 o                         
  -4  -5   4         52.99         52.80         3.67 o                         
  -3  -5   4        215.86        211.79         6.17 o                         
  -2  -5   4          1.36         -0.23         1.96 o                         
  -1  -5   4        118.83        106.99         4.18 o                         
   0  -5   4          0.19          2.61         2.18 o                         
   1  -5   4         40.66         30.76         2.52 o                         
   2  -5   4          1.93         -0.39         1.46 o                         
   3  -5   4          0.85          2.04         1.34 o                         
   4  -5   4         93.85        105.64         3.09 o                         
   5  -5   4        176.60        166.80         3.87 o                         
   6  -5   4         64.08         54.13         6.55 o                         
   7  -5   4         66.18         53.97         5.18 o                         
   8  -5   4          2.10          0.56         3.43 o                         
   9  -5   4         18.39         16.62         6.26 o                         
 -10  -4   4          0.80          3.38         4.49 o                         
  -9  -4   4          3.24          4.89         3.77 o                         
  -8  -4   4         30.00         34.09         5.76 o                         
  -7  -4   4        154.12        143.03         5.82 o                         
  -6  -4   4          2.04          3.98         2.30 o                         
  -5  -4   4        179.90        177.32         4.53 o                         
  -4  -4   4         11.15          7.68         1.73 o                         
  -3  -4   4          5.28          3.38         1.56 o                         
  -2  -4   4        704.91        735.37         7.82 o                         
  -1  -4   4        517.40        573.81         6.48 o                         
   0  -4   4       2489.13       2671.74        20.02 o                         
   1  -4   4        270.98        297.49         4.27 o                         
   2  -4   4        101.56        128.06         2.83 o                         
   3  -4   4         26.01         30.14         1.89 o                         
   4  -4   4          0.05         -0.17         1.30 o                         
   5  -4   4         79.65         78.65         2.72 o                         
   6  -4   4          9.89          7.39         2.09 o                         
   7  -4   4         41.46         34.83         3.85 o                         
   8  -4   4         86.19         75.47         5.50 o                         
   9  -4   4          1.73          5.65         4.91 o                         
  10  -4   4          1.47          8.70         4.70 o                         
 -10  -3   4         10.25         20.20         8.74 o                         
  -9  -3   4          9.31          7.37         3.91 o                         
  -8  -3   4          2.57          6.69         2.32 o                         
  -7  -3   4          3.49          5.00         1.78 o                         
  -6  -3   4         72.89         82.68         3.24 o                         
  -5  -3   4         61.47         60.19         3.77 o                         
  -4  -3   4         61.26         70.67         3.21 o                         
  -3  -3   4        154.52        157.97         3.31 o                         
  -2  -3   4        527.36        560.53         5.96 o                         
  -1  -3   4         48.37         48.38         3.08 o                         
   0  -3   4       1996.77       1964.92        14.86 o                         
   1  -3   4         32.95         27.68         1.73 o                         
   2  -3   4        202.57        219.14         3.08 o                         
   3  -3   4        300.63        306.96         3.80 o                         
   4  -3   4         42.95         48.15         2.46 o                         
   5  -3   4        254.28        252.75         3.47 o                         
   6  -3   4         95.31         93.72         4.84 o                         
   7  -3   4         15.28         12.44         2.30 o                         
   8  -3   4          7.85         13.92         5.09 o                         
  10  -3   4         10.82         20.54         6.75 o                         
 -10  -2   4          4.62          2.53         4.29 o                         
  -9  -2   4          2.45         -2.01         2.72 o                         
  -8  -2   4         14.35         15.32         2.44 o                         
  -7  -2   4          4.40          3.00         1.67 o                         
  -6  -2   4          0.00         -0.33         1.15 o                         
  -5  -2   4          1.59         -0.80         1.10 o                         
  -4  -2   4        864.10        977.42         7.77 o                         
  -3  -2   4         78.90         89.91         2.60 o                         
  -2  -2   4       2044.81       2148.10        13.46 o                         
  -1  -2   4       1932.85       1948.07        12.73 o                         
   0  -2   4        348.68        366.63         4.53 o                         
   1  -2   4       2046.30       2030.87        12.70 o                         
   2  -2   4       1485.29       1514.78        10.35 o                         
   3  -2   4        212.13        226.55         3.14 o                         
   4  -2   4       2071.61       2224.40        13.67 o                         
   5  -2   4         13.04         16.82         1.61 o                         
   6  -2   4        333.55        338.98         4.57 o                         
   7  -2   4         39.48         32.99         1.63 o                         
   8  -2   4          2.24          4.16         3.52 o                         
  10  -2   4         76.31        160.99        22.17 o                         
  11  -2   4         24.85        170.34        26.50 o                         
 -10  -1   4          4.74          6.56         3.39 o                         
  -9  -1   4         23.28         21.31         3.37 o                         
  -8  -1   4         24.14         11.41         2.97 o                         
  -7  -1   4          0.45         -1.30         1.30 o                         
  -6  -1   4          6.28          4.03         1.38 o                         
  -5  -1   4         19.99         19.60         1.46 o                         
  -4  -1   4          9.26          4.54         1.12 o                         
  -3  -1   4        107.80        116.36         2.53 o                         
  -2  -1   4         30.54         32.39         1.50 o                         
  -1  -1   4        541.65        517.75         4.94 o                         
   0  -1   4        108.94        106.19         3.35 o                         
   1  -1   4        865.44        800.52         8.30 o                         
   2  -1   4        159.14        157.01         2.85 o                         
   3  -1   4         32.56         31.61         1.61 o                         
   4  -1   4         18.81         21.20         1.51 o                         
   5  -1   4        158.96        148.78         2.34 o                         
   6  -1   4        125.42        119.44         2.34 o                         
   7  -1   4        114.04        112.99         3.87 o                         
   8  -1   4          3.12          3.15         1.84 o                         
   9  -1   4         17.18         22.46         5.12 o                         
  10  -1   4         29.14        115.18        29.20 o                         
  11  -1   4         55.88        202.78        27.58 o                         
 -10   0   4          4.28         -4.18         4.96 o                         
  -9   0   4         40.76         33.44         3.67 o                         
  -8   0   4         91.02         86.94         5.34 o                         
  -7   0   4         75.34         68.99         3.01 o                         
  -6   0   4         40.88         39.97         2.13 o                         
  -5   0   4          0.00         -0.26         1.03 o                         
  -4   0   4        526.54        577.01         5.20 o                         
  -3   0   4         73.27         73.02         2.12 o                         
  -2   0   4        890.93        881.47         6.77 o                         
  -1   0   4        954.92        904.51         6.30 o                         
   0   0   4        436.39        401.17         4.21 o                         
   1   0   4       3471.92       3318.04        19.88 o                         
   2   0   4        509.12        498.83         4.47 o                         
   3   0   4          6.59         13.17         1.09 o                         
   4   0   4        246.02        263.66         3.42 o                         
   5   0   4          9.18         10.17         1.01 o                         
   6   0   4         24.54         25.39         1.21 o                         
   7   0   4          1.23          0.76         1.29 o                         
   8   0   4        122.65        119.86         7.45 o                         
   9   0   4         64.47         73.27        14.83 o                         
  10   0   4         43.71         58.33        13.62 o                         
 -10   1   4         11.43          0.81         5.78 o                         
  -9   1   4         44.81         36.25         4.27 o                         
  -8   1   4        212.03        234.07         6.68 o                         
  -7   1   4        160.50        156.98         4.73 o                         
  -6   1   4         27.62         25.02         2.01 o                         
  -5   1   4          0.03         -0.26         1.12 o                         
  -4   1   4          4.74          7.21         1.08 o                         
  -3   1   4          2.78          2.29         1.03 o                         
  -2   1   4        554.19        571.77         5.26 o                         
  -1   1   4        275.71        292.66         3.56 o                         
   0   1   4        190.17        180.47         4.25 o                         
   1   1   4         56.57         53.18         4.06 o                         
   2   1   4          6.70          7.53         1.20 o                         
   3   1   4       1297.30       1274.93         8.74 o                         
   4   1   4         17.55         17.52         1.21 o                         
   5   1   4       1264.41       1305.21        10.00 o                         
   6   1   4          1.65          0.50         0.85 o                         
   7   1   4         79.65         75.08         5.59 o                         
   8   1   4        274.60        280.97         9.90 o                         
   9   1   4        505.37        514.58        18.65 o                         
  10   1   4        350.13        373.99        13.87 o                         
  11   1   4         32.42        153.57        23.79 o                         
 -10   2   4         26.19         22.35         7.27 o                         
  -9   2   4         43.35         33.78         4.60 o                         
  -8   2   4          4.09          3.20         3.43 o                         
  -7   2   4        140.81        156.95         6.78 o                         
  -6   2   4         94.96         95.54         3.13 o                         
  -5   2   4         32.30         30.39         2.09 o                         
  -4   2   4         12.76          7.93         1.36 o                         
  -3   2   4         12.37         15.85         1.31 o                         
  -2   2   4       1328.97       1353.32        11.00 o                         
  -1   2   4        167.69        163.68         3.25 o                         
   0   2   4       5242.33       5031.41        29.27 o                         
   1   2   4        134.33        118.42         2.77 o                         
   2   2   4         51.67         40.38         2.62 o                         
   3   2   4          3.98          2.24         1.00 o                         
   4   2   4        845.18        872.18         7.01 o                         
   5   2   4          4.50          5.17         1.19 o                         
   6   2   4         61.18         55.75         2.25 o                         
   7   2   4         13.32         12.86         1.27 o                         
   8   2   4          7.80          5.26         3.69 o                         
   9   2   4        125.34        128.41         7.17 o                         
  10   2   4         61.16         86.45        28.93 o                         
  11   2   4         60.97        142.22        30.82 o                         
  12   2   4         21.71        117.34        28.66 o                         
  -9   3   4          1.35         -2.83         3.46 o                         
  -8   3   4         18.17         12.10         4.08 o                         
  -7   3   4          7.83          0.34         3.41 o                         
  -6   3   4         39.27         42.65         2.82 o                         
  -5   3   4        100.06        107.43         3.53 o                         
  -4   3   4        449.09        470.44         6.46 o                         
  -3   3   4         48.48         50.82         2.43 o                         
  -2   3   4         12.02         14.83         1.54 o                         
  -1   3   4          9.69          4.14         1.20 o                         
   0   3   4        312.67        300.46         4.66 o                         
   1   3   4        542.65        557.37         6.24 o                         
   2   3   4        164.97        157.51         3.21 o                         
   3   3   4         55.28         60.59         2.88 o                         
   4   3   4        189.46        181.46         3.37 o                         
   5   3   4       1203.53       1215.86         9.89 o                         
   6   3   4        330.90        319.83         4.53 o                         
   7   3   4        134.89        135.00         3.37 o                         
   8   3   4          9.56          7.57         1.55 o                         
   9   3   4          9.59          7.33         3.67 o                         
  10   3   4         50.57         47.30         8.46 o                         
  -9   4   4         22.01         20.63         4.55 o                         
  -8   4   4          9.22          7.07         4.60 o                         
  -7   4   4          0.58         -4.34         5.85 o                         
  -6   4   4         24.13         18.28         2.72 o                         
  -5   4   4         27.12         22.84         2.16 o                         
  -4   4   4         11.70         11.69         2.51 o                         
  -3   4   4          2.54          1.05         1.80 o                         
  -2   4   4        262.10        297.88         5.77 o                         
  -1   4   4         54.17         58.70         2.73 o                         
   0   4   4       1292.07       1305.31        11.38 o                         
   1   4   4         62.82         71.75         2.75 o                         
   2   4   4       6295.29       6033.10        40.94 o                         
   3   4   4          4.89         11.25         1.45 o                         
   4   4   4        103.46        116.65         3.69 o                         
   5   4   4         91.66         95.75         3.06 o                         
   6   4   4         38.02         39.90         2.75 o                         
   7   4   4        120.49        127.13         3.81 o                         
   8   4   4         81.19         75.64         5.26 o                         
   9   4   4          4.23         -1.69         2.71 o                         
  10   4   4         70.77         65.64         9.05 o                         
  -9   5   4         10.18          2.70        10.81 o                         
  -8   5   4         44.39         37.16         6.02 o                         
  -7   5   4          1.10         -2.03         4.38 o                         
  -6   5   4         10.13          2.11         4.37 o                         
  -5   5   4          5.68         -0.70         2.43 o                         
  -4   5   4         35.90         30.82         3.01 o                         
  -3   5   4        128.00        130.85         4.74 o                         
  -2   5   4         31.50         30.25         2.92 o                         
  -1   5   4         12.91          6.66         1.72 o                         
   0   5   4       1066.45       1136.50        12.37 o                         
   1   5   4       4141.54       4198.32        36.25 o                         
   2   5   4        931.86        946.88         9.73 o                         
   3   5   4       3508.96       3476.51        43.42 o                         
   4   5   4         15.41         14.65         1.81 o                         
   5   5   4         16.16         10.78         1.73 o                         
   6   5   4         87.97         83.71         3.56 o                         
   7   5   4        116.78        112.62         3.89 o                         
   8   5   4          1.30         -1.62         2.76 o                         
   9   5   4          1.67         -2.72         2.72 o                         
  10   5   4         17.12         18.28         3.40 o                         
  11   5   4          1.34         20.55        24.87 o                         
  -8   6   4         27.00         24.05         5.93 o                         
  -7   6   4          3.65          2.55         4.88 o                         
  -6   6   4          4.58         -0.27         4.60 o                         
  -5   6   4         73.25         54.00         5.12 o                         
  -4   6   4        230.97        245.40         8.56 o                         
  -3   6   4         68.27         57.77         4.51 o                         
  -2   6   4         14.17         13.46         2.52 o                         
  -1   6   4          2.34          1.28         1.97 o                         
   0   6   4         38.82         26.93         3.74 o                         
   1   6   4          1.52          4.77         3.37 o                         
   2   6   4        297.08        254.66         5.74 o                         
   3   6   4          0.73          1.87         1.94 o                         
   4   6   4         60.47         62.19         3.12 o                         
   5   6   4          1.78          0.13         1.50 o                         
   6   6   4         55.20         64.34         3.36 o                         
   7   6   4          4.65          1.36         1.65 o                         
   8   6   4         48.16         40.03         3.27 o                         
   9   6   4          1.73          7.22         4.32 o                         
  10   6   4         20.17         30.82        26.50 o                         
  -7   7   4          2.74          4.64         6.04 o                         
  -6   7   4          1.02         -0.38         5.31 o                         
  -5   7   4          2.79          3.42         5.29 o                         
  -4   7   4          0.28         -2.00         3.65 o                         
  -3   7   4         29.95         21.55         3.93 o                         
  -2   7   4          2.70          1.03         3.31 o                         
  -1   7   4        107.19        114.02         8.21 o                         
   0   7   4         18.38         11.77         4.43 o                         
   1   7   4         45.99         43.65         6.30 o                         
   2   7   4          0.09          2.73         4.58 o                         
   3   7   4        591.73        630.26         9.03 o                         
   4   7   4         29.21         35.70         2.73 o                         
   5   7   4         28.16         26.21         3.78 o                         
   6   7   4          0.54          1.10         1.69 o                         
   7   7   4          3.94         -0.78         2.22 o                         
   8   7   4         99.60        103.34         6.56 o                         
   9   7   4         20.48         25.44         4.45 o                         
  10   7   4        109.12        120.11         8.87 o                         
  -6   8   4          0.34         -1.28         5.94 o                         
  -5   8   4         49.67         41.55         5.14 o                         
  -4   8   4         35.86         32.66         4.30 o                         
  -3   8   4        133.57        166.75        10.64 o                         
  -2   8   4         51.85         46.81         8.35 o                         
  -1   8   4         80.69        102.58         8.77 o                         
   0   8   4          3.19         -3.34         3.93 o                         
   1   8   4          3.08          0.82         6.17 o                         
   2   8   4          2.55          3.21         3.97 o                         
   3   8   4          1.81         -1.24         3.15 o                         
   4   8   4          0.48          0.63         2.04 o                         
   5   8   4         47.85         45.81         3.62 o                         
   6   8   4         18.42         14.43         3.97 o                         
   7   8   4         29.49         28.11         3.86 o                         
   8   8   4         11.48         13.52         8.65 o                         
  10   8   4         47.50         56.30        12.04 o                         
  -5   9   4         23.71         32.17         7.56 o                         
  -4   9   4          1.79         -0.98         4.02 o                         
  -3   9   4         22.79         21.22         4.44 o                         
  -2   9   4         10.50         11.81         4.34 o                         
  -1   9   4         16.10         12.57         4.10 o                         
   0   9   4         13.59          2.36         5.69 o                         
   1   9   4         62.93         52.09         9.48 o                         
   2   9   4          3.37         -3.73         3.73 o                         
   3   9   4          0.56         -4.27         4.27 o                         
   4   9   4          0.00         -3.57         7.74 o                         
   5   9   4          4.89         -6.33         7.39 o                         
   6   9   4          7.73          2.79         4.68 o                         
   7   9   4          0.71         -0.31         6.56 o                         
   8   9   4         32.46         30.68         5.34 o                         
   9   9   4         19.91         20.55        15.68 o                         
  -4  10   4          1.19         -4.60         4.60 o                         
  -3  10   4          0.03         -2.97         3.91 o                         
  -2  10   4         10.57          2.45         4.36 o                         
  -1  10   4          5.86         -3.85         3.85 o                         
   0  10   4         77.41         87.75        10.77 o                         
   1  10   4         12.44          7.23        11.93 o                         
   2  10   4         28.01         20.95         4.53 o                         
   3  10   4          0.19         -3.33         3.33 o                         
   4  10   4          4.44          1.03         4.24 o                         
   6  10   4         25.30         24.54         6.17 o                         
  -3  11   4          0.01         -5.20         5.20 o                         
  -2  11   4          2.93         -2.09         4.58 o                         
  -1  11   4          0.86         -4.04         4.04 o                         
   0  11   4          3.62         -2.48         4.33 o                         
   1  11   4          0.30         -3.99         3.99 o                         
   2  11   4          1.03         -4.07         4.07 o                         
   3  11   4          1.60          8.65         8.65 o                         
   5  11   4         11.21         17.30         9.19 o                         
  -1  12   4          0.14        -10.27        10.27 o                         
   0  12   4          0.03         -4.60         4.60 o                         
   1  12   4          0.73         -4.42         5.81 o                         
   2  12   4          3.76         -8.10         8.79 o                         
   3  12   4          1.30         -5.07         5.07 o                         
   4  12   4         10.73          9.71         6.89 o                         
   5  12   4          7.05         -4.56         5.64 o                         
  -5 -11   5          0.33          6.59         4.75 o                         
  -4 -11   5         22.70         11.19         5.92 o                         
  -3 -11   5          3.34          5.50         5.70 o                         
  -2 -11   5          0.45         -6.09         6.09 o                         
  -1 -11   5          0.39         -3.62         5.09 o                         
   0 -11   5          0.15         -3.68         5.98 o                         
   1 -11   5          0.11          3.26         4.40 o                         
   2 -11   5         15.08         17.75         4.28 o                         
  -6 -10   5          2.80          1.62         4.35 o                         
  -5 -10   5         21.90         18.93         6.97 o                         
  -4 -10   5         12.20          8.15        12.10 o                         
  -3 -10   5         22.92         22.17         5.88 o                         
  -2 -10   5         13.54          4.52         9.76 o                         
  -1 -10   5          6.03          5.20         7.26 o                         
   0 -10   5          4.90         -0.42         4.81 o                         
   1 -10   5         18.17         16.22         8.51 o                         
   2 -10   5         10.52         12.87         8.45 o                         
   3 -10   5          1.66          2.01         4.10 o                         
   4 -10   5          0.13          0.32         4.80 o                         
  -8  -9   5         16.97          9.39         6.02 o                         
  -7  -9   5         18.18         17.86         5.15 o                         
  -6  -9   5         15.97          7.60         4.24 o                         
  -5  -9   5         12.15         12.58         4.45 o                         
  -4  -9   5        305.92        329.41        12.16 o                         
  -3  -9   5         10.04         10.20         7.13 o                         
  -2  -9   5         74.50         86.38         7.69 o                         
  -1  -9   5         55.88         63.07         8.51 o                         
   0  -9   5         85.45         65.19         8.66 o                         
   1  -9   5          6.55          7.67         4.08 o                         
   2  -9   5         62.68         59.73         5.43 o                         
   3  -9   5          1.52          3.16         3.45 o                         
   4  -9   5          1.43          1.15         3.36 o                         
   5  -9   5          0.22         -3.49         6.09 o                         
  -8  -8   5          5.35         10.06         6.56 o                         
  -7  -8   5          9.23          6.59         3.92 o                         
  -6  -8   5         33.99         27.01         4.71 o                         
  -5  -8   5        182.91        188.87         8.42 o                         
  -4  -8   5         39.88         35.48         4.70 o                         
  -3  -8   5        264.47        247.21         9.89 o                         
  -2  -8   5          6.33         -2.79         4.03 o                         
  -1  -8   5         58.10         65.17         9.49 o                         
   0  -8   5        325.52        380.28        14.05 o                         
   1  -8   5        379.90        404.47        22.85 o                         
   2  -8   5        220.51        233.44         8.15 o                         
   3  -8   5         20.79         11.52         4.96 o                         
   4  -8   5          2.02          1.15         3.86 o                         
   5  -8   5          2.07          4.43         5.84 o                         
   6  -8   5          8.92          8.72         5.98 o                         
   7  -8   5         20.85         19.66        10.27 o                         
  -9  -7   5         23.56         18.68         4.83 o                         
  -8  -7   5          0.82          1.16         4.66 o                         
  -7  -7   5         15.95         17.61         4.75 o                         
  -6  -7   5         34.52         28.58         4.37 o                         
  -5  -7   5          9.39         16.77         3.95 o                         
  -4  -7   5         15.55         13.97         2.79 o                         
  -3  -7   5          5.74          2.37         2.84 o                         
  -2  -7   5         72.12         73.81         5.18 o                         
  -1  -7   5         96.43        100.46         6.13 o                         
   0  -7   5        193.40        207.19         6.85 o                         
   1  -7   5         96.49         97.75         5.61 o                         
   2  -7   5         22.58         24.16         2.80 o                         
   3  -7   5         23.51         28.12         2.81 o                         
   4  -7   5        125.18        120.76         4.92 o                         
   5  -7   5          0.57         -1.75         3.15 o                         
   6  -7   5          1.20          1.56         3.59 o                         
   7  -7   5          2.03          3.19         3.96 o                         
   8  -7   5          0.64         -1.19         5.90 o                         
  -9  -6   5          0.22          2.54         5.65 o                         
  -8  -6   5         37.70         30.16         4.87 o                         
  -7  -6   5        144.61        152.46         6.73 o                         
  -6  -6   5          0.47         -1.09         6.24 o                         
  -5  -6   5        159.03        146.78         6.51 o                         
  -4  -6   5          6.87          9.56         3.91 o                         
  -3  -6   5        249.39        254.26         7.53 o                         
  -2  -6   5         39.59         33.79         3.64 o                         
  -1  -6   5         46.67         45.20         6.97 o                         
   0  -6   5         97.92         98.79         5.23 o                         
   1  -6   5        466.37        469.11         7.35 o                         
   2  -6   5         53.94         47.37         2.74 o                         
   3  -6   5          8.88          7.42         2.09 o                         
   4  -6   5          1.38          1.11         1.93 o                         
   5  -6   5        276.63        283.38         6.57 o                         
   6  -6   5         87.07         82.24         6.78 o                         
   7  -6   5         12.37          3.12         3.56 o                         
   8  -6   5         40.86         24.47         7.57 o                         
 -10  -5   5          0.76          4.68         5.10 o                         
  -9  -5   5          1.87          3.30         5.31 o                         
  -8  -5   5          6.54          9.00         3.30 o                         
  -7  -5   5         27.53         26.26         4.54 o                         
  -6  -5   5        255.60        258.16         6.97 o                         
  -5  -5   5          3.97          3.53         1.99 o                         
  -4  -5   5        162.79        157.07         4.92 o                         
  -3  -5   5         47.31         44.40         4.42 o                         
  -2  -5   5          0.87         -1.94         1.94 o                         
  -1  -5   5         53.94         57.43         3.87 o                         
   0  -5   5          6.88          2.45         2.11 o                         
   1  -5   5         68.27         64.52         3.68 o                         
   2  -5   5         48.60         50.51         2.75 o                         
   3  -5   5         36.77         37.16         2.38 o                         
   4  -5   5        517.37        504.05         8.15 o                         
   5  -5   5          0.34         -1.48         1.73 o                         
   6  -5   5        119.79        113.20        12.88 o                         
   7  -5   5         68.34         59.39         6.61 o                         
   8  -5   5         19.27         18.28         4.07 o                         
   9  -5   5          2.31          9.30         5.16 o                         
 -10  -4   5         26.42         28.23         8.12 o                         
  -9  -4   5         16.41         14.96         4.84 o                         
  -8  -4   5         21.82         27.89         3.75 o                         
  -7  -4   5          1.35          2.33         2.83 o                         
  -6  -4   5         12.90         17.33         2.29 o                         
  -5  -4   5        153.87        150.59         4.72 o                         
  -4  -4   5         39.47         37.45         3.18 o                         
  -3  -4   5        475.26        462.18         7.00 o                         
  -2  -4   5          1.89         -1.41         1.41 o                         
  -1  -4   5        185.82        180.29         4.08 o                         
   0  -4   5         22.33         17.13         1.92 o                         
   1  -4   5        172.88        150.65         4.22 o                         
   2  -4   5         25.15         24.05         1.81 o                         
   3  -4   5        535.32        535.20         6.42 o                         
   4  -4   5         85.14         81.25         3.95 o                         
   5  -4   5        220.93        208.73         4.25 o                         
   6  -4   5         32.62         28.97         2.38 o                         
   7  -4   5          1.57          0.62         3.16 o                         
   8  -4   5          3.45          1.28         3.04 o                         
   9  -4   5          6.33          6.70         6.17 o                         
  10  -4   5          9.82         13.97         5.83 o                         
 -10  -3   5         15.72         19.89         6.52 o                         
  -9  -3   5         27.91         20.40         7.69 o                         
  -8  -3   5         81.98         80.49         6.55 o                         
  -7  -3   5        931.90        933.30        12.05 o                         
  -6  -3   5        394.80        380.73         7.86 o                         
  -5  -3   5        673.57        659.82         9.34 o                         
  -4  -3   5          8.50          4.71         1.58 o                         
  -3  -3   5         45.28         52.73         3.26 o                         
  -2  -3   5        578.26        619.17         7.00 o                         
  -1  -3   5        174.14        184.50         3.62 o                         
   0  -3   5          4.40          6.20         1.47 o                         
   1  -3   5          1.05          0.54         1.18 o                         
   2  -3   5        689.37        740.08         6.98 o                         
   3  -3   5        228.81        260.25         3.95 o                         
   4  -3   5         61.14         58.06         2.58 o                         
   5  -3   5        101.80         92.93         3.05 o                         
   6  -3   5        313.65        291.67         4.97 o                         
   7  -3   5        438.52        429.35         9.83 o                         
   8  -3   5         81.86         75.47         4.96 o                         
  10  -3   5         10.82         10.13         6.98 o                         
 -10  -2   5          0.20          0.59         3.52 o                         
  -9  -2   5         17.74          8.51         3.28 o                         
  -8  -2   5        123.61        121.54         5.22 o                         
  -7  -2   5        158.94        160.26         4.60 o                         
  -6  -2   5        495.88        487.19         6.52 o                         
  -5  -2   5          7.86          4.54         1.49 o                         
  -4  -2   5        441.65        458.33         5.99 o                         
  -3  -2   5        921.17        902.93         7.92 o                         
  -2  -2   5       1257.96       1256.45        10.24 o                         
  -1  -2   5       1905.63       1983.20        14.37 o                         
   0  -2   5        311.68        346.27         4.87 o                         
   1  -2   5        545.40        586.20         5.52 o                         
   2  -2   5       2488.82       2559.77        16.18 o                         
   3  -2   5       1105.78       1078.69         8.18 o                         
   4  -2   5         27.25         30.05         1.61 o                         
   5  -2   5          0.62          0.59         1.19 o                         
   6  -2   5        188.25        183.99         4.16 o                         
   7  -2   5        127.31        122.05         2.59 o                         
   8  -2   5         98.17         97.81         6.89 o                         
   9  -2   5         11.10         17.57         5.28 o                         
  10  -2   5         24.00        148.24        18.80 o                         
 -10  -1   5          5.40          3.71         3.56 o                         
  -9  -1   5         83.29         80.23         5.32 o                         
  -8  -1   5        268.95        274.52         6.65 o                         
  -7  -1   5         32.95         30.75         2.50 o                         
  -6  -1   5        520.78        510.76         7.72 o                         
  -5  -1   5         51.59         53.74         2.50 o                         
  -4  -1   5         38.09         33.74         1.99 o                         
  -3  -1   5          7.57          4.85         1.15 o                         
  -2  -1   5        231.12        245.19         3.55 o                         
  -1  -1   5        456.48        483.91         5.16 o                         
   0  -1   5          9.64         13.31         1.34 o                         
   1  -1   5       1073.88       1055.30         8.79 o                         
   2  -1   5          0.82         -0.71         0.99 o                         
   3  -1   5        145.49        152.11         2.72 o                         
   4  -1   5        143.94        152.87         2.81 o                         
   5  -1   5        739.76        761.93         6.98 o                         
   6  -1   5        254.04        250.32         4.01 o                         
   7  -1   5        157.80        151.62         3.39 o                         
   8  -1   5        404.50        397.60        11.54 o                         
   9  -1   5          9.13          9.91         8.20 o                         
  10  -1   5         23.99        104.23        26.77 o                         
  11  -1   5          0.80        212.51        30.28 o                         
 -10   0   5          3.52          3.94         7.56 o                         
  -9   0   5          5.07          2.27         3.02 o                         
  -8   0   5        113.08        124.31         6.34 o                         
  -7   0   5         98.28         96.78         4.07 o                         
  -6   0   5        144.16        153.77         3.83 o                         
  -5   0   5          0.68          0.94         1.30 o                         
  -4   0   5        270.02        276.16         4.57 o                         
  -3   0   5        137.46        132.68         2.80 o                         
  -2   0   5       2359.25       2415.31        16.46 o                         
  -1   0   5        129.33        132.13         2.56 o                         
   0   0   5        330.95        332.41         4.29 o                         
   1   0   5          7.84         11.60         1.38 o                         
   2   0   5        359.80        372.82         4.88 o                         
   3   0   5         35.67         37.73         1.81 o                         
   4   0   5        434.49        421.26         4.76 o                         
   5   0   5        113.70        107.42         2.64 o                         
   6   0   5         13.36         10.76         1.23 o                         
   7   0   5         66.40         62.12         1.87 o                         
   8   0   5        221.11        222.85         6.24 o                         
   9   0   5         45.38         53.01        11.30 o                         
  10   0   5         16.83        108.15        28.12 o                         
 -10   1   5          8.39         -0.05         5.64 o                         
  -9   1   5         11.33          6.21         3.66 o                         
  -8   1   5          6.73         10.12         3.08 o                         
  -7   1   5          3.60          2.44         2.46 o                         
  -6   1   5         26.98         25.27         2.57 o                         
  -5   1   5          8.48          7.63         1.43 o                         
  -4   1   5         10.84          9.20         1.52 o                         
  -3   1   5        143.41        155.47         3.15 o                         
  -2   1   5          2.13          2.61         1.11 o                         
  -1   1   5        307.26        312.22         4.12 o                         
   0   1   5        270.12        254.41         4.14 o                         
   1   1   5        748.13        715.73         6.21 o                         
   2   1   5       1055.19       1078.36         8.77 o                         
   3   1   5       2034.06       1996.28        14.10 o                         
   4   1   5         38.51         35.60         1.73 o                         
   5   1   5        413.50        424.05         4.84 o                         
   6   1   5        150.54        146.93         3.28 o                         
   7   1   5          8.32          8.35         1.12 o                         
   8   1   5         38.90         44.36         6.16 o                         
   9   1   5         39.33         39.53         6.22 o                         
  -9   2   5          0.00         -3.31         3.31 o                         
  -8   2   5          2.29          3.00         3.71 o                         
  -7   2   5         43.99         41.79         4.64 o                         
  -6   2   5         16.51         13.70         1.92 o                         
  -5   2   5         42.32         35.86         2.39 o                         
  -4   2   5        207.70        222.84         4.06 o                         
  -3   2   5         50.38         51.66         2.67 o                         
  -2   2   5        228.73        231.60         3.72 o                         
  -1   2   5         35.00         27.35         1.69 o                         
   0   2   5          1.37          3.41         1.25 o                         
   1   2   5          1.71          0.96         1.19 o                         
   2   2   5        221.58        240.74         3.84 o                         
   3   2   5        205.42        196.51         3.59 o                         
   4   2   5        514.47        538.66         5.49 o                         
   5   2   5         10.57         10.32         1.37 o                         
   6   2   5        144.35        144.55         3.27 o                         
   7   2   5          8.98          8.31         1.44 o                         
   8   2   5         90.08         94.03         5.09 o                         
   9   2   5          2.63          4.06         4.55 o                         
  10   2   5        124.06        141.20        15.75 o                         
  -9   3   5         25.33         23.43         4.89 o                         
  -8   3   5          0.22         -1.17         4.53 o                         
  -7   3   5          1.77         -0.85         3.68 o                         
  -6   3   5         34.85         37.17         2.91 o                         
  -5   3   5         85.54         86.68         3.82 o                         
  -4   3   5         30.92         28.58         2.55 o                         
  -3   3   5          5.61          7.55         1.64 o                         
  -2   3   5        158.61        157.12         4.47 o                         
  -1   3   5        400.45        407.18         5.57 o                         
   0   3   5         27.96         23.96         1.84 o                         
   1   3   5        137.53        133.35         3.35 o                         
   2   3   5        348.06        343.54         4.82 o                         
   3   3   5        153.43        152.52         3.32 o                         
   4   3   5          9.94          8.84         1.51 o                         
   5   3   5        622.21        618.44         7.10 o                         
   6   3   5        161.97        167.87         3.75 o                         
   7   3   5          8.47          6.26         1.61 o                         
   8   3   5          6.71          8.12         1.76 o                         
   9   3   5        101.25         97.98         7.81 o                         
  10   3   5         38.92         46.23        10.64 o                         
  11   3   5         19.99         26.51        15.41 o                         
  -9   4   5         30.00         33.17         8.97 o                         
  -8   4   5         18.42         13.41         5.04 o                         
  -7   4   5         15.20         12.58         5.05 o                         
  -6   4   5        115.59        119.51         5.15 o                         
  -5   4   5         63.74         85.73         4.48 o                         
  -4   4   5         20.39         23.24         2.32 o                         
  -3   4   5        142.33        143.12         6.76 o                         
  -2   4   5         14.90         11.55         1.74 o                         
  -1   4   5        555.78        562.03         7.73 o                         
   0   4   5        346.53        346.83         5.74 o                         
   1   4   5        101.53        106.63         3.59 o                         
   2   4   5         58.37         59.26         2.82 o                         
   3   4   5          0.55          0.77         1.41 o                         
   4   4   5       1094.84       1127.15        11.50 o                         
   5   4   5        137.47        150.88         4.10 o                         
   6   4   5        706.28        710.18         9.44 o                         
   7   4   5         62.99         62.29         3.36 o                         
   8   4   5        109.26        112.62         4.67 o                         
   9   4   5         27.76         25.35         3.83 o                         
  10   4   5          0.23          3.79        20.01 o                         
  -8   5   5         12.29          6.02         5.02 o                         
  -7   5   5          0.01          0.52         4.76 o                         
  -6   5   5         75.24         68.39         7.41 o                         
  -5   5   5         31.53         25.71         4.48 o                         
  -4   5   5          0.59         -2.61         2.61 o                         
  -3   5   5         84.21         83.83         5.71 o                         
  -2   5   5         19.23         17.72         2.63 o                         
  -1   5   5        197.35        219.02         5.75 o                         
   0   5   5        206.25        257.88         5.75 o                         
   1   5   5          0.12          4.95         1.65 o                         
   2   5   5        684.01        751.25         8.86 o                         
   3   5   5        745.87        751.97         9.07 o                         
   4   5   5          4.01          7.40         1.85 o                         
   5   5   5        132.70        143.08         4.23 o                         
   6   5   5         27.97         26.71         2.55 o                         
   7   5   5          2.72          2.52         2.46 o                         
   8   5   5          1.41          0.37         2.08 o                         
   9   5   5          0.52         -2.59         2.81 o                         
  10   5   5          1.88         -3.33         6.57 o                         
  -8   6   5          2.98         -5.56         5.56 o                         
  -7   6   5         14.49         11.35         5.70 o                         
  -6   6   5          0.87         -5.04         5.04 o                         
  -5   6   5          0.00         -1.69         3.44 o                         
  -4   6   5         14.64          5.02         3.28 o                         
  -3   6   5          8.05          4.58         3.01 o                         
  -2   6   5         68.81         49.36         6.23 o                         
  -1   6   5         25.27         16.12         2.93 o                         
   0   6   5         93.68        114.62         6.70 o                         
   1   6   5         98.30        124.17         6.04 o                         
   2   6   5         47.25         46.59         5.04 o                         
   3   6   5          0.69          3.12         1.86 o                         
   4   6   5          0.52          3.44         2.84 o                         
   5   6   5         26.93         24.52         2.95 o                         
   6   6   5         26.68         22.31         2.52 o                         
   7   6   5         20.26         21.37         2.62 o                         
   8   6   5          7.40          6.19         3.15 o                         
   9   6   5         28.51         16.97         4.00 o                         
  10   6   5          1.13         -3.40         3.40 o                         
  11   6   5          1.83         15.14        27.58 o                         
  -7   7   5          1.48         -5.26         5.49 o                         
  -6   7   5          4.79         -4.32         5.42 o                         
  -5   7   5          2.06          1.35         5.57 o                         
  -4   7   5         49.35         41.87         5.41 o                         
  -3   7   5          1.25         -3.96         3.96 o                         
  -2   7   5          0.01         -1.14         3.98 o                         
  -1   7   5          4.92          2.04         3.80 o                         
   0   7   5          3.81          1.33         3.47 o                         
   1   7   5         17.15         21.69         7.94 o                         
   2   7   5         32.62         30.42         5.67 o                         
   3   7   5         16.03         18.44         3.22 o                         
   4   7   5         54.97         52.06         3.67 o                         
   5   7   5          0.43          1.06         1.93 o                         
   6   7   5         97.92        111.22         7.95 o                         
   7   7   5          0.00         -3.00         3.00 o                         
   8   7   5         21.05         19.41         4.18 o                         
   9   7   5          0.15        -21.09        27.58 o                         
  10   7   5         21.97         21.09        32.44 o                         
  -6   8   5          2.01         -2.55         5.94 o                         
  -5   8   5          5.82          5.92         6.18 o                         
  -4   8   5         14.45          9.75         4.59 o                         
  -3   8   5          0.94         -0.15         4.75 o                         
  -2   8   5         53.99         63.42         7.02 o                         
  -1   8   5         19.84          6.18         4.79 o                         
   0   8   5          2.46          1.81         4.55 o                         
   1   8   5          1.17         -4.35         6.60 o                         
   2   8   5        134.92        140.17         8.08 o                         
   3   8   5          0.09         -2.01         2.12 o                         
   4   8   5        133.61        136.35         5.47 o                         
   5   8   5         30.41         29.57         3.40 o                         
   6   8   5          9.27          7.40         5.92 o                         
   7   8   5          3.62         -1.22         5.38 o                         
   8   8   5         16.93         12.85         6.02 o                         
  -5   9   5          4.78          7.20         6.96 o                         
  -4   9   5         32.03         30.36         6.19 o                         
  -3   9   5          4.93         -0.95         4.81 o                         
  -2   9   5          0.06         -4.43         4.43 o                         
  -1   9   5          2.36          1.14         5.06 o                         
   0   9   5          1.13         -4.24         4.24 o                         
   1   9   5         15.29          8.95         7.96 o                         
   2   9   5         23.78          8.87         6.46 o                         
   3   9   5         12.93          0.74         3.86 o                         
   4   9   5         13.33          5.83         7.35 o                         
   5   9   5          2.25         -2.32         5.00 o                         
   6   9   5          4.00          0.50         4.80 o                         
   8   9   5         11.56          3.79        12.98 o                         
  -4  10   5          4.17          2.78         5.05 o                         
  -3  10   5          0.54         -4.23         5.09 o                         
  -2  10   5          1.50         -4.18         4.18 o                         
  -1  10   5         18.46         13.05         4.79 o                         
   0  10   5          0.40         -0.91         4.84 o                         
   1  10   5         14.21          6.10         5.06 o                         
   2  10   5          0.22         -4.84         4.84 o                         
   3  10   5          0.67          1.06         5.70 o                         
   4  10   5          0.34         -4.17         4.17 o                         
   5  10   5          1.05          0.32         5.69 o                         
  -2  11   5          1.35         -4.66         4.66 o                         
  -1  11   5          2.16         -4.50         4.50 o                         
   0  11   5          0.81         -4.55         4.76 o                         
   1  11   5          0.30         -4.69         4.69 o                         
   2  11   5          0.00         -4.45         4.45 o                         
   3  11   5          0.04         -1.21         5.15 o                         
   0  12   5          6.21         -5.16         5.16 o                         
   1  12   5          2.17         -4.88         4.88 o                         
   2  12   5          9.72          7.24         6.00 o                         
   3  12   5          1.24         -5.33         5.33 o                         
   4  12   5          7.84          5.20         5.72 o                         
   5  12   5          1.16         -2.01         7.17 o                         
  -4 -11   6          2.98         -4.33         9.19 o                         
  -3 -11   6          5.12          0.29         4.76 o                         
  -2 -11   6          0.07          3.86         4.63 o                         
  -1 -11   6          0.11          0.60         4.70 o                         
   0 -11   6          0.13         -4.39         4.39 o                         
   1 -11   6          0.93         -2.27         5.00 o                         
  -6 -10   6          0.50          4.13         4.86 o                         
  -5 -10   6          8.59          7.97         4.83 o                         
  -4 -10   6          0.17         -3.39         4.20 o                         
  -3 -10   6          3.10         -1.29         4.10 o                         
  -2 -10   6          0.91          2.14         4.18 o                         
  -1 -10   6          2.86          5.25         5.01 o                         
   0 -10   6          0.08          1.68         4.12 o                         
   1 -10   6          0.01         -1.21         4.08 o                         
   2 -10   6          1.91          1.13         4.22 o                         
   3 -10   6         18.30         19.40         4.70 o                         
  -7  -9   6          3.11          7.65         4.83 o                         
  -6  -9   6          0.13          3.88         4.36 o                         
  -5  -9   6          1.66         -1.27         4.22 o                         
  -4  -9   6          5.21         -0.02         3.98 o                         
  -3  -9   6         53.52         57.96         6.00 o                         
  -2  -9   6          2.50          0.08         3.99 o                         
  -1  -9   6         77.06         86.39         6.81 o                         
   0  -9   6          3.68          0.05         3.76 o                         
   1  -9   6         77.02         75.51         7.26 o                         
   2  -9   6          0.06         -3.58         4.24 o                         
   3  -9   6          0.00         -3.07         3.07 o                         
   4  -9   6          0.63          3.69         4.92 o                         
   5  -9   6          5.78          4.65         6.62 o                         
  -8  -8   6          0.55          2.90         6.52 o                         
  -7  -8   6          0.69          4.17         6.31 o                         
  -6  -8   6         20.71         24.20         6.21 o                         
  -5  -8   6        111.97        107.47         6.84 o                         
  -4  -8   6         75.02         91.09         6.72 o                         
  -3  -8   6         40.08         43.31         5.37 o                         
  -2  -8   6          4.38         -3.13         4.17 o                         
  -1  -8   6        125.63        130.64         7.17 o                         
   0  -8   6          9.95          1.85         3.57 o                         
   1  -8   6         34.79         32.86         4.63 o                         
   2  -8   6         34.70         36.30         4.70 o                         
   3  -8   6          2.93          0.24         3.39 o                         
   4  -8   6          0.63          0.92         3.59 o                         
   5  -8   6          0.02         -2.05         5.46 o                         
   6  -8   6          9.30          7.57        14.15 o                         
  -8  -7   6          0.35          6.29         5.00 o                         
  -7  -7   6         32.06         45.83         7.56 o                         
  -6  -7   6         19.25         22.38         4.42 o                         
  -5  -7   6         28.66         29.83         5.23 o                         
  -4  -7   6         45.51         48.85         8.51 o                         
  -3  -7   6          0.46          5.86         4.13 o                         
  -2  -7   6        203.19        192.92         8.87 o                         
  -1  -7   6        398.35        424.68        15.59 o                         
   0  -7   6        264.83        262.92        13.62 o                         
   1  -7   6        192.55        211.95        11.58 o                         
   2  -7   6        250.47        254.17         9.51 o                         
   3  -7   6         27.05         24.62         3.39 o                         
   4  -7   6          1.01         -2.62         2.62 o                         
   5  -7   6         26.73         22.11         4.01 o                         
   6  -7   6         14.07          6.47         4.38 o                         
   7  -7   6          7.06          2.09         6.66 o                         
  -9  -6   6         15.44         17.15         6.09 o                         
  -8  -6   6          0.33          4.87         3.62 o                         
  -7  -6   6          0.26          1.21         6.15 o                         
  -6  -6   6         12.46         10.06         5.21 o                         
  -5  -6   6          0.03         -3.52         3.52 o                         
  -4  -6   6          0.39          1.23         2.74 o                         
  -3  -6   6        151.71        141.65         6.00 o                         
  -2  -6   6        101.49        104.03         5.85 o                         
  -1  -6   6        361.94        346.12         9.68 o                         
   0  -6   6        411.22        423.39        10.31 o                         
   1  -6   6        493.68        482.88        17.17 o                         
   2  -6   6        178.16        184.49         5.36 o                         
   3  -6   6        136.99        132.64         4.49 o                         
   4  -6   6          1.43         -2.19         2.19 o                         
   5  -6   6          2.68         -1.41         2.49 o                         
   6  -6   6         49.90         36.27         7.17 o                         
   7  -6   6          1.03         -3.07         3.27 o                         
   8  -6   6          0.17          1.34         3.89 o                         
  -9  -5   6         25.65         33.27         8.36 o                         
  -8  -5   6         19.85         21.28         5.53 o                         
  -7  -5   6         23.10         20.99         5.65 o                         
  -6  -5   6         39.41         39.79         4.54 o                         
  -5  -5   6         85.34         89.99         5.29 o                         
  -4  -5   6         84.62         75.71         6.05 o                         
  -3  -5   6         12.04         11.52         3.08 o                         
  -2  -5   6          4.69          1.20         2.33 o                         
  -1  -5   6        128.61        142.21         5.57 o                         
   0  -5   6         39.45         37.23         3.53 o                         
   1  -5   6         43.27         54.23         5.26 o                         
   2  -5   6          9.73          4.97         1.87 o                         
   3  -5   6         46.18         42.76         3.27 o                         
   4  -5   6        214.42        205.98         6.80 o                         
   5  -5   6         31.60         28.57         2.77 o                         
   6  -5   6         33.75         27.88         4.45 o                         
   7  -5   6          0.54          6.10         3.63 o                         
   8  -5   6         23.12         23.93         4.84 o                         
   9  -5   6         46.37         57.10         7.96 o                         
  -9  -4   6         30.12         29.68         5.71 o                         
  -8  -4   6         22.85         22.84         4.42 o                         
  -7  -4   6          6.46          8.86         2.94 o                         
  -6  -4   6         63.57         56.42         4.27 o                         
  -5  -4   6        132.82        134.34         5.51 o                         
  -4  -4   6          0.97          0.88         2.00 o                         
  -3  -4   6         18.98         21.39         2.44 o                         
  -2  -4   6          5.24          0.66         2.16 o                         
  -1  -4   6         25.83         18.76         2.73 o                         
   0  -4   6         12.23         11.47         2.34 o                         
   1  -4   6         10.79          5.46         1.85 o                         
   2  -4   6          6.74          5.12         1.90 o                         
   3  -4   6          0.13         -1.37         1.63 o                         
   4  -4   6         14.54         18.96         3.60 o                         
   5  -4   6        187.56        186.93         6.08 o                         
   6  -4   6        166.99        140.25         4.38 o                         
   7  -4   6          0.00         -2.95         2.95 o                         
   8  -4   6         65.09         49.97         9.65 o                         
   9  -4   6         61.03         53.72         7.51 o                         
  10  -4   6          3.57         20.55        13.52 o                         
 -10  -3   6          0.06          7.93        10.09 o                         
  -9  -3   6          2.00          3.27         4.46 o                         
  -8  -3   6          0.36          0.14         3.18 o                         
  -7  -3   6        181.95        177.67         7.85 o                         
  -6  -3   6        120.75        121.68         4.88 o                         
  -5  -3   6        445.81        409.43         8.11 o                         
  -4  -3   6         57.69         57.57         3.30 o                         
  -3  -3   6          0.17         -1.19         1.69 o                         
  -2  -3   6          1.71          1.77         1.84 o                         
  -1  -3   6          0.32         -1.37         1.49 o                         
   0  -3   6         39.36         19.37         1.95 o                         
   1  -3   6          1.53         -0.01         1.40 o                         
   2  -3   6          0.03         -1.01         1.43 o                         
   3  -3   6        161.48        160.77         3.66 o                         
   4  -3   6         70.36         70.03         2.90 o                         
   5  -3   6         17.13         16.07         1.74 o                         
   6  -3   6        341.10        342.39         6.14 o                         
   7  -3   6         55.82         50.08         5.64 o                         
   8  -3   6         17.33         16.06         4.00 o                         
   9  -3   6          6.46          8.05         5.64 o                         
 -10  -2   6          0.33          3.15         4.45 o                         
  -9  -2   6         23.83         20.99         4.02 o                         
  -8  -2   6         37.47         27.06         4.06 o                         
  -7  -2   6         26.17         16.27         2.79 o                         
  -6  -2   6          0.02          4.33         2.05 o                         
  -5  -2   6        306.92        307.42         5.77 o                         
  -4  -2   6          6.79          6.43         1.78 o                         
  -3  -2   6        256.00        267.44         5.19 o                         
  -2  -2   6          3.54         -0.68         1.42 o                         
  -1  -2   6         41.41         44.45         3.23 o                         
   0  -2   6       1670.07       1733.25        14.38 o                         
   1  -2   6        312.88        362.04         4.85 o                         
   2  -2   6        460.34        483.51         5.47 o                         
   3  -2   6         11.56         11.33         1.49 o                         
   4  -2   6          9.42         11.35         1.65 o                         
   5  -2   6        332.87        338.62         4.47 o                         
   6  -2   6         99.18        107.55         3.26 o                         
   7  -2   6        289.54        274.37         7.69 o                         
   8  -2   6          0.36          1.83         2.41 o                         
   9  -2   6          1.44         12.39         4.48 o                         
  10  -2   6          0.68        134.11        33.53 o                         
 -10  -1   6         26.49         32.10         7.75 o                         
  -9  -1   6         21.57         23.39         4.26 o                         
  -8  -1   6         14.72         18.90         3.70 o                         
  -7  -1   6         11.47          8.06         2.42 o                         
  -6  -1   6          2.05          2.62         1.91 o                         
  -5  -1   6          0.16         -1.67         1.67 o                         
  -4  -1   6         39.76         34.84         2.48 o                         
  -3  -1   6        239.28        246.19         4.41 o                         
  -2  -1   6        220.01        245.67         4.27 o                         
  -1  -1   6        107.21        108.40         3.03 o                         
   0  -1   6       1575.55       1609.96        13.73 o                         
   1  -1   6        278.93        287.59         4.63 o                         
   2  -1   6        294.20        318.52         4.20 o                         
   3  -1   6          0.14         -0.01         1.19 o                         
   4  -1   6          1.29          0.87         1.15 o                         
   5  -1   6        209.46        214.08         4.23 o                         
   6  -1   6         36.12         34.56         2.02 o                         
   7  -1   6        270.98        276.14         4.76 o                         
   8  -1   6          3.79          4.24         2.03 o                         
   9  -1   6         54.31         68.95        13.06 o                         
  11  -1   6         46.29        240.63        32.44 o                         
 -10   0   6          1.89          5.95         9.19 o                         
  -9   0   6          2.42          0.83         3.13 o                         
  -8   0   6          9.04         11.02         3.49 o                         
  -7   0   6         45.11         49.54         3.77 o                         
  -6   0   6         72.60         72.71         3.47 o                         
  -5   0   6         21.11         16.86         1.95 o                         
  -4   0   6          0.60         -1.16         1.36 o                         
  -3   0   6          5.40          4.11         1.22 o                         
  -2   0   6        638.26        725.12         6.76 o                         
  -1   0   6        227.88        219.90         3.44 o                         
   0   0   6        989.66       1047.88         9.21 o                         
   1   0   6       1044.07       1001.57         8.90 o                         
   2   0   6        824.61        867.82         8.04 o                         
   3   0   6        213.45        218.21         3.52 o                         
   4   0   6        475.06        514.14         5.78 o                         
   5   0   6         67.18         70.35         2.68 o                         
   6   0   6        403.45        416.08         5.19 o                         
   7   0   6         63.23         61.83         2.69 o                         
   8   0   6        218.19        212.41         5.16 o                         
   9   0   6         13.54         20.33         5.32 o                         
  10   0   6          2.34        128.16        30.28 o                         
  11   0   6          8.69        222.25        32.99 o                         
  -9   1   6          9.31         12.46         6.09 o                         
  -8   1   6          9.00         14.89         3.53 o                         
  -7   1   6          2.34          4.37         3.16 o                         
  -6   1   6         11.03         16.46         2.43 o                         
  -5   1   6          0.26         -1.68         1.68 o                         
  -4   1   6        123.51        124.41         3.69 o                         
  -3   1   6        208.82        218.68         4.30 o                         
  -2   1   6         47.75         41.24         2.04 o                         
  -1   1   6         10.53          8.90         1.40 o                         
   0   1   6         43.81         56.90         2.73 o                         
   1   1   6        530.77        543.92         5.73 o                         
   2   1   6        557.15        558.49         5.89 o                         
   3   1   6         16.73         20.57         1.82 o                         
   4   1   6        390.24        387.93         5.31 o                         
   5   1   6        206.65        216.60         4.01 o                         
   6   1   6          2.54          1.96         1.32 o                         
   7   1   6          2.30          3.72         1.39 o                         
   8   1   6          6.81          5.95         1.28 o                         
   9   1   6          7.93         -0.05         6.21 o                         
  10   1   6         15.48          6.56         8.90 o                         
  -9   2   6          0.00          2.88         3.92 o                         
  -8   2   6          3.90         -0.33         3.70 o                         
  -7   2   6        134.23        132.58         8.05 o                         
  -6   2   6         26.17         29.80         2.93 o                         
  -5   2   6         65.79         66.45         4.06 o                         
  -4   2   6          5.10          4.27         1.61 o                         
  -3   2   6         52.09         52.10         3.24 o                         
  -2   2   6        303.81        345.38         5.26 o                         
  -1   2   6          4.09          3.42         1.25 o                         
   0   2   6          5.33         10.99         1.50 o                         
   1   2   6        716.29        727.64         7.50 o                         
   2   2   6          0.33          1.57         1.69 o                         
   3   2   6         43.12         39.76         2.99 o                         
   4   2   6         37.68         40.54         2.53 o                         
   5   2   6          0.03          0.42         1.29 o                         
   6   2   6         51.82         50.32         2.66 o                         
   7   2   6         47.88         44.08         3.46 o                         
   8   2   6        171.60        186.02         4.99 o                         
   9   2   6          0.38          0.38         2.44 o                         
  10   2   6         22.88         24.20         6.83 o                         
  11   2   6          9.14         13.90        25.69 o                         
  -9   3   6          3.80         -4.38         4.41 o                         
  -8   3   6         43.15         36.54         6.94 o                         
  -7   3   6         39.30         32.53         4.82 o                         
  -6   3   6          3.43          2.57         2.51 o                         
  -5   3   6          0.30         -1.09         1.91 o                         
  -4   3   6         66.12         58.54         3.63 o                         
  -3   3   6        116.58        128.31         4.08 o                         
  -2   3   6         25.64         26.11         2.43 o                         
  -1   3   6          0.01         -1.71         1.71 o                         
   0   3   6        108.84        114.50         3.52 o                         
   1   3   6        526.98        507.90         6.39 o                         
   2   3   6          0.95          0.41         1.80 o                         
   3   3   6        121.35        132.65         3.66 o                         
   4   3   6         17.23         21.49         1.93 o                         
   5   3   6        417.60        441.34         6.98 o                         
   6   3   6         11.93          9.45         1.89 o                         
   7   3   6        101.75         94.19         5.14 o                         
   8   3   6        109.45        124.88         8.05 o                         
   9   3   6        131.01        145.16        13.49 o                         
  10   3   6        259.78        277.78        22.60 o                         
  11   3   6         94.97         78.34        11.36 o                         
  -8   4   6          7.47          3.28         5.11 o                         
  -7   4   6         63.38         52.64         6.67 o                         
  -6   4   6         12.46          2.60         4.98 o                         
  -5   4   6         63.25         63.72         4.47 o                         
  -4   4   6         67.94         62.86         4.57 o                         
  -3   4   6         92.22         99.44         4.04 o                         
  -2   4   6         17.46         21.50         2.16 o                         
  -1   4   6        271.47        296.34         6.32 o                         
   0   4   6        765.32        785.68        10.63 o                         
   1   4   6        138.43        127.28         4.47 o                         
   2   4   6        280.83        276.62         5.77 o                         
   3   4   6         25.31         18.04         2.14 o                         
   4   4   6          7.52          7.56         1.87 o                         
   5   4   6         74.62         78.81         3.74 o                         
   6   4   6          6.91          1.28         1.84 o                         
   7   4   6         16.29         17.08         2.26 o                         
   8   4   6          6.09          3.48         2.24 o                         
   9   4   6         27.76         29.07         4.43 o                         
  10   4   6          0.11         -2.35         8.33 o                         
  11   4   6         88.72        117.29        18.85 o                         
  -8   5   6          0.22         -1.81         9.13 o                         
  -7   5   6          0.75          1.89         5.09 o                         
  -6   5   6         25.62         21.78         5.87 o                         
  -5   5   6         23.27         20.92         4.19 o                         
  -4   5   6         58.85         57.49         5.37 o                         
  -3   5   6          0.00         -2.57         2.57 o                         
  -2   5   6          1.33         -1.81         1.89 o                         
  -1   5   6        177.61        194.89         9.83 o                         
   0   5   6        108.59        120.84         7.50 o                         
   1   5   6         65.61         52.13         6.45 o                         
   2   5   6        177.43        175.41         6.88 o                         
   3   5   6        114.27        122.80         4.53 o                         
   4   5   6          1.23          0.07         1.78 o                         
   5   5   6          4.50          2.76         2.00 o                         
   6   5   6         99.87        110.77         4.35 o                         
   7   5   6         79.31         76.08         4.02 o                         
   8   5   6          1.44         -0.46         3.14 o                         
   9   5   6          2.56         -2.44         3.74 o                         
  10   5   6          2.95        -14.06        14.06 o                         
  -7   6   6          0.44         -3.39         5.43 o                         
  -6   6   6          0.91         -2.17         5.31 o                         
  -5   6   6          6.48          2.40         3.87 o                         
  -4   6   6         17.06         10.81         4.36 o                         
  -3   6   6          8.69          9.00         3.76 o                         
  -2   6   6         18.58          9.77         2.94 o                         
  -1   6   6          0.12         -2.52         2.52 o                         
   0   6   6         91.22        108.65        11.41 o                         
   1   6   6          9.86         13.02         3.45 o                         
   2   6   6        667.80        711.19        13.77 o                         
   3   6   6         38.64         44.11         6.76 o                         
   4   6   6         80.98         74.18         4.24 o                         
   5   6   6          1.83          1.60         2.11 o                         
   6   6   6         99.28         90.30         4.61 o                         
   7   6   6          3.84         -1.22         2.43 o                         
   8   6   6          0.91         -3.47         3.47 o                         
   9   6   6          0.01        -24.33        24.33 o                         
  10   6   6         26.18         19.21         4.37 o                         
  -6   7   6          7.70         -0.23         5.72 o                         
  -5   7   6          1.85         -1.30         5.55 o                         
  -4   7   6          0.81         -3.96         3.96 o                         
  -3   7   6          8.27          2.61         4.37 o                         
  -2   7   6          4.71          6.24         4.28 o                         
  -1   7   6        106.52        129.72        11.90 o                         
   0   7   6         82.65         96.91         8.16 o                         
   1   7   6         25.20         15.66         4.23 o                         
   2   7   6        103.66        130.37        13.74 o                         
   3   7   6        698.28        673.49        11.04 o                         
   4   7   6         15.92         11.43         2.66 o                         
   5   7   6        112.98        109.42         5.82 o                         
   6   7   6          3.81          1.29         2.39 o                         
   7   7   6          9.62          5.07         3.87 o                         
   8   7   6         15.20         10.21         6.06 o                         
   9   7   6          0.12          1.59         7.36 o                         
  -6   8   6          5.68          2.41         7.27 o                         
  -5   8   6          2.34         -2.56         5.87 o                         
  -4   8   6         12.97          0.25         4.78 o                         
  -3   8   6         35.38         30.15         5.96 o                         
  -2   8   6         27.96         28.75         6.52 o                         
  -1   8   6         14.95          8.96         5.85 o                         
   0   8   6          4.70          1.69         4.88 o                         
   1   8   6          5.25          0.23         4.66 o                         
   2   8   6        141.67        145.00         9.31 o                         
   3   8   6         21.44         21.64         3.41 o                         
   4   8   6        179.02        172.34         6.39 o                         
   5   8   6          5.54          2.78         7.32 o                         
   6   8   6         10.68          7.21         7.27 o                         
   7   8   6          0.77          2.28         5.71 o                         
   8   8   6         81.52         78.46        11.58 o                         
   9   8   6          1.18          2.70        15.14 o                         
  -5   9   6          4.47         -7.27         7.27 o                         
  -4   9   6          6.57          3.19         6.86 o                         
  -3   9   6          3.03          2.98         4.98 o                         
  -2   9   6          1.46          1.75         5.16 o                         
  -1   9   6         19.01          8.56         5.19 o                         
   0   9   6          1.46          4.60         5.01 o                         
   1   9   6         15.64         12.26         9.71 o                         
   2   9   6         12.60          5.42        10.87 o                         
   3   9   6         53.89         31.46        10.80 o                         
   4   9   6         13.93          2.19         8.79 o                         
   5   9   6         32.91         28.73         6.06 o                         
   6   9   6          0.44         -3.19         3.19 o                         
   7   9   6          3.27          4.55         4.63 o                         
   8   9   6          8.57          5.95        15.68 o                         
  -3  10   6         12.80          5.49         8.39 o                         
  -2  10   6          7.65          2.34         5.30 o                         
  -1  10   6         25.59         18.18         6.23 o                         
   0  10   6          3.68          1.55         5.44 o                         
   1  10   6          7.27         -0.94         5.57 o                         
   2  10   6          5.44         -3.09         5.09 o                         
   3  10   6          0.00         -6.63         6.63 o                         
   4  10   6         23.34         21.65         9.37 o                         
   5  10   6          2.71         10.33        10.54 o                         
   6  10   6          2.92         -2.67         5.94 o                         
   7  10   6          9.57         24.33        10.81 o                         
  -2  11   6          2.77         -3.88         4.75 o                         
  -1  11   6          3.12         -0.07         4.91 o                         
   0  11   6          1.45         -4.79         4.79 o                         
   1  11   6          9.14         -4.35         6.00 o                         
   2  11   6          4.87         -4.29         4.29 o                         
   3  11   6          0.11         -4.77         4.77 o                         
   4  11   6          1.37         -3.76         5.18 o                         
   1  12   6          1.24         -4.86         4.86 o                         
   2  12   6          9.84          6.46         7.39 o                         
   3  12   6          1.48         -8.91         8.91 o                         
   4  12   6          1.11         -3.06         5.87 o                         
   5  12   6          0.17         -5.56         5.56 o                         
  -5 -10   7          0.04         -5.70         5.70 o                         
  -4 -10   7          2.02          0.99         4.34 o                         
  -3 -10   7          0.61         -4.04         4.04 o                         
  -2 -10   7          0.08         -2.70         4.53 o                         
  -1 -10   7         24.99         15.69         6.79 o                         
   0 -10   7         12.13         15.29         4.66 o                         
   1 -10   7         11.29          8.64         4.31 o                         
   2 -10   7          8.82          6.23         4.24 o                         
   3 -10   7          8.67         18.63         5.55 o                         
  -6  -9   7          7.12          8.59         4.75 o                         
  -5  -9   7          3.04          7.05         4.46 o                         
  -4  -9   7          1.99         -3.62         4.06 o                         
  -3  -9   7          5.34          5.55         5.99 o                         
  -2  -9   7          2.15          0.61         3.84 o                         
  -1  -9   7          7.47          1.63         4.76 o                         
   0  -9   7          3.07         -0.85         4.03 o                         
   1  -9   7         33.80         33.23         5.10 o                         
   2  -9   7          4.07         -0.79         5.20 o                         
   3  -9   7          0.12         -0.50         3.40 o                         
   4  -9   7         30.14         37.80         5.62 o                         
  -7  -8   7          1.98          9.48         6.03 o                         
  -6  -8   7         58.86         78.12        10.30 o                         
  -5  -8   7          1.54          2.70         4.02 o                         
  -4  -8   7         15.24         21.73         4.83 o                         
  -3  -8   7         29.52         26.52         4.80 o                         
  -2  -8   7         23.35         14.93         4.48 o                         
  -1  -8   7          0.21          2.03         3.73 o                         
   0  -8   7          7.56          2.67         3.90 o                         
   1  -8   7         12.80          8.15         4.38 o                         
   2  -8   7          2.10         -3.17         3.17 o                         
   3  -8   7          0.54         -0.82         4.14 o                         
   4  -8   7          2.03          3.13         4.05 o                         
   5  -8   7          4.24         12.30         6.08 o                         
   6  -8   7          0.10         -2.68         5.31 o                         
  -8  -7   7         10.18         14.12         9.76 o                         
  -7  -7   7         33.60         26.41         8.81 o                         
  -6  -7   7          1.55         10.64         5.26 o                         
  -5  -7   7        107.64         99.02        13.02 o                         
  -4  -7   7        158.28        178.77         9.52 o                         
  -3  -7   7         88.16         66.94         6.18 o                         
  -2  -7   7        156.66        131.22         7.93 o                         
  -1  -7   7          1.74         -3.91         3.91 o                         
   0  -7   7         12.11          5.30         5.54 o                         
   1  -7   7        118.90        108.37         9.12 o                         
   2  -7   7        147.81        138.06         5.59 o                         
   3  -7   7         79.49         56.82         4.32 o                         
   4  -7   7          6.10          1.78         3.09 o                         
   5  -7   7          3.67         -2.44         2.93 o                         
   6  -7   7         20.32         15.18         6.02 o                         
   7  -7   7          0.19          6.46         4.23 o                         
  -8  -6   7          1.91         10.18         4.21 o                         
  -7  -6   7          2.52          5.39         8.11 o                         
  -6  -6   7         72.47         73.20        13.08 o                         
  -5  -6   7         93.14         91.47         6.70 o                         
  -4  -6   7        334.82        340.80        10.91 o                         
  -3  -6   7        483.38        446.56        10.52 o                         
  -2  -6   7        389.88        373.85         9.32 o                         
  -1  -6   7         84.89         75.55         5.22 o                         
   0  -6   7         43.12         42.40         4.39 o                         
   1  -6   7        323.87        291.17        16.97 o                         
   2  -6   7        681.71        648.74        11.20 o                         
   3  -6   7        316.90        294.32        10.78 o                         
   4  -6   7        271.04        252.16         9.18 o                         
   5  -6   7         30.67         27.55         4.82 o                         
   6  -6   7         13.06         10.42         5.15 o                         
   7  -6   7          7.15          7.01         4.60 o                         
   8  -6   7          6.01          1.49         5.81 o                         
  -9  -5   7          1.23          4.31         6.79 o                         
  -8  -5   7          0.46          1.31         3.42 o                         
  -7  -5   7          0.81          5.23         3.47 o                         
  -6  -5   7          1.11         -0.64         3.75 o                         
  -5  -5   7         12.70         15.35         4.24 o                         
  -4  -5   7         21.47         21.27         5.88 o                         
  -3  -5   7         53.57         45.23         4.68 o                         
  -2  -5   7        392.83        389.28         9.25 o                         
  -1  -5   7         18.41         22.52         3.49 o                         
   0  -5   7         21.61         14.92         3.77 o                         
   1  -5   7          1.29          0.74         2.56 o                         
   2  -5   7        425.64        422.61         8.44 o                         
   3  -5   7         79.82         85.56         5.49 o                         
   4  -5   7          1.70         -1.71         2.24 o                         
   5  -5   7         42.48         43.71         5.16 o                         
   6  -5   7          6.42         -2.09         3.22 o                         
   7  -5   7          1.65          2.24         3.44 o                         
   8  -5   7          6.29          6.01         5.31 o                         
   9  -5   7          2.76          5.02         5.40 o                         
  -9  -4   7          0.35          8.46         7.96 o                         
  -8  -4   7         77.57         64.27         6.95 o                         
  -7  -4   7         16.21         19.96         5.41 o                         
  -6  -4   7        115.27        110.83         6.32 o                         
  -5  -4   7        184.37        180.78         7.10 o                         
  -4  -4   7          0.83         -0.63         2.64 o                         
  -3  -4   7         96.25         89.33         7.01 o                         
  -2  -4   7         85.32         76.76         5.32 o                         
  -1  -4   7        461.12        457.83         9.49 o                         
   0  -4   7         97.52         84.40         5.32 o                         
   1  -4   7        562.57        535.44         7.65 o                         
   2  -4   7          0.48          2.59         1.84 o                         
   3  -4   7        259.19        265.15         5.77 o                         
   4  -4   7          7.38          3.67         2.09 o                         
   5  -4   7        204.95        190.31         5.57 o                         
   6  -4   7         15.97          7.73         4.40 o                         
   7  -4   7         33.84         30.54         5.23 o                         
   8  -4   7         26.86         22.70         3.51 o                         
   9  -4   7          4.59          5.99         6.62 o                         
  -9  -3   7         20.49         16.79         5.04 o                         
  -8  -3   7         10.38          4.18         7.10 o                         
  -7  -3   7         63.77         62.32         5.40 o                         
  -6  -3   7         94.53         93.95         6.00 o                         
  -5  -3   7         32.29         35.72         3.83 o                         
  -4  -3   7        389.74        376.93        10.63 o                         
  -3  -3   7        164.21        158.88         5.53 o                         
  -2  -3   7          3.40          0.74         2.23 o                         
  -1  -3   7         79.66         73.53         4.65 o                         
   0  -3   7         39.93         32.95         2.90 o                         
   1  -3   7        273.42        281.60         7.15 o                         
   2  -3   7         28.95         21.93         2.38 o                         
   3  -3   7        140.74        147.87         4.39 o                         
   4  -3   7        201.17        193.91         4.80 o                         
   5  -3   7         17.03         14.67         2.30 o                         
   6  -3   7        327.21        314.37        10.70 o                         
   7  -3   7        230.69        233.83        14.51 o                         
   8  -3   7          0.14         -2.18         2.50 o                         
   9  -3   7         40.13         38.61         8.57 o                         
  10  -3   7          5.55          7.51         9.03 o                         
  -9  -2   7          5.70          2.16         4.71 o                         
  -8  -2   7          9.11          3.58         4.51 o                         
  -7  -2   7         15.59         12.64         3.51 o                         
  -6  -2   7         22.57         14.45         2.59 o                         
  -5  -2   7        144.41        143.28         5.37 o                         
  -4  -2   7         15.68         11.85         2.87 o                         
  -3  -2   7        604.55        602.68         8.59 o                         
  -2  -2   7         73.70         74.81         3.88 o                         
  -1  -2   7        247.26        227.33         5.23 o                         
   0  -2   7        133.57        126.81         4.27 o                         
   1  -2   7        104.37        109.80         5.06 o                         
   2  -2   7        672.79        666.18         7.64 o                         
   3  -2   7        463.99        475.05         6.53 o                         
   4  -2   7          2.05          1.26         1.55 o                         
   5  -2   7        448.93        447.93         6.31 o                         
   6  -2   7         35.76         35.57         2.60 o                         
   7  -2   7         60.94         52.06         4.75 o                         
   8  -2   7          1.41         -0.55         2.39 o                         
   9  -2   7         15.76         22.01         7.81 o                         
  -9  -1   7         11.72         15.00         4.04 o                         
  -8  -1   7          1.49          1.63         3.31 o                         
  -7  -1   7        107.33        100.99         5.74 o                         
  -6  -1   7        144.48        145.85         6.22 o                         
  -5  -1   7        630.92        657.57        12.03 o                         
  -4  -1   7         97.13         97.11         3.82 o                         
  -3  -1   7        155.11        151.47         3.94 o                         
  -2  -1   7          3.09          3.59         1.59 o                         
  -1  -1   7          0.50          0.33         1.40 o                         
   0  -1   7         40.03         38.73         2.30 o                         
   1  -1   7          0.08         -0.30         1.33 o                         
   2  -1   7         95.82        110.69         3.71 o                         
   3  -1   7          8.10          6.98         1.60 o                         
   4  -1   7         36.57         29.97         2.19 o                         
   5  -1   7         53.37         48.78         2.78 o                         
   6  -1   7        314.25        318.09         5.14 o                         
   7  -1   7        334.12        338.71         5.75 o                         
   8  -1   7        189.57        195.57         7.43 o                         
   9  -1   7         41.31         40.92         6.72 o                         
  11  -1   7         17.57        297.02        31.09 o                         
  -9   0   7         22.39         20.40         6.47 o                         
  -8   0   7          0.65         -2.73         3.73 o                         
  -7   0   7        252.89        265.96         8.12 o                         
  -6   0   7          8.13          8.34         2.59 o                         
  -5   0   7        229.32        233.23         5.29 o                         
  -4   0   7         61.68         62.66         3.14 o                         
  -3   0   7         80.88         77.51         3.16 o                         
  -2   0   7         25.22         22.80         1.88 o                         
  -1   0   7       1040.05       1031.48         8.93 o                         
   0   0   7        123.72        117.54         4.06 o                         
   1   0   7         91.21        101.47         3.37 o                         
   2   0   7        527.84        537.18         6.47 o                         
   3   0   7        515.10        549.47         7.37 o                         
   4   0   7         75.22         76.26         3.27 o                         
   5   0   7          0.92         -0.36         1.60 o                         
   6   0   7         72.09         72.18         4.36 o                         
   7   0   7        308.58        303.36         6.00 o                         
   8   0   7         32.29         35.96         3.40 o                         
   9   0   7         70.87         77.71        12.34 o                         
  10   0   7          9.74        117.34        27.58 o                         
  11   0   7          4.31        147.08        27.58 o                         
  -9   1   7         36.47         33.26         8.98 o                         
  -8   1   7         71.96         88.24         9.85 o                         
  -7   1   7        144.65        168.70         7.39 o                         
  -6   1   7        384.14        407.64         7.59 o                         
  -5   1   7         89.28         91.31         4.22 o                         
  -4   1   7        133.74        135.24         4.51 o                         
  -3   1   7         11.88         15.93         1.99 o                         
  -2   1   7         15.80         13.09         1.75 o                         
  -1   1   7        192.02        195.70         4.02 o                         
   0   1   7         19.56         13.83         1.59 o                         
   1   1   7        125.88        123.37         3.59 o                         
   2   1   7          2.68          3.42         1.38 o                         
   3   1   7        941.65        940.06         9.77 o                         
   4   1   7          1.84         -0.35         1.60 o                         
   5   1   7         84.46         91.95         3.84 o                         
   6   1   7         42.96         47.48         3.11 o                         
   7   1   7        213.95        209.27         4.74 o                         
   8   1   7        143.92        151.93         4.96 o                         
   9   1   7         14.75         21.14         4.39 o                         
  10   1   7         26.45         30.92         7.34 o                         
  -9   2   7          1.19          1.51         4.84 o                         
  -8   2   7         15.64         16.76         4.99 o                         
  -7   2   7         31.65         35.97         5.04 o                         
  -6   2   7        158.53        185.97         6.41 o                         
  -5   2   7          0.44         -1.99         1.99 o                         
  -4   2   7          8.33          3.90         2.10 o                         
  -3   2   7        116.88        111.07         3.85 o                         
  -2   2   7        179.74        180.62         4.42 o                         
  -1   2   7          2.57          1.77         1.68 o                         
   0   2   7         27.71         27.24         2.02 o                         
   1   2   7        203.37        201.74         4.28 o                         
   2   2   7          0.46         -1.04         1.41 o                         
   3   2   7         11.18         14.03         2.05 o                         
   4   2   7          5.72          5.41         1.87 o                         
   5   2   7         19.93         21.87         2.19 o                         
   6   2   7          6.00          4.50         1.99 o                         
   7   2   7         15.68          9.64         2.24 o                         
   8   2   7        102.03         93.78         6.07 o                         
   9   2   7         19.90         18.28         3.33 o                         
  10   2   7         27.60         25.96        12.11 o                         
  -8   3   7          2.03         -2.15         4.77 o                         
  -7   3   7          2.93          2.49         4.84 o                         
  -6   3   7         10.78         12.76         4.29 o                         
  -5   3   7         21.36         17.56         3.10 o                         
  -4   3   7         51.06         42.98         3.99 o                         
  -3   3   7        114.54        119.90         5.09 o                         
  -2   3   7        160.05        153.90         5.75 o                         
  -1   3   7        268.82        283.09         6.55 o                         
   0   3   7          0.65         -1.26         2.28 o                         
   1   3   7          8.36          5.24         2.29 o                         
   2   3   7        515.94        535.13         7.49 o                         
   3   3   7         94.44        103.55         4.22 o                         
   4   3   7        279.51        288.33         5.90 o                         
   5   3   7        336.77        339.04         5.90 o                         
   6   3   7          8.85         10.70         1.91 o                         
   7   3   7        216.76        225.60         5.41 o                         
   8   3   7          2.66          0.67         4.85 o                         
   9   3   7          1.66          0.32         2.94 o                         
  10   3   7         18.23         20.62         9.19 o                         
  -8   4   7          3.77          2.28         4.89 o                         
  -7   4   7          0.04          1.05         4.91 o                         
  -6   4   7          0.06         -0.77         4.93 o                         
  -5   4   7         16.29          3.12         3.88 o                         
  -4   4   7         17.96         11.55         2.67 o                         
  -3   4   7         24.55         25.77         2.90 o                         
  -2   4   7         16.55         13.31         3.26 o                         
  -1   4   7         96.34         86.32         5.89 o                         
   0   4   7          4.78          7.90         2.81 o                         
   1   4   7        109.20        106.51         5.89 o                         
   2   4   7         23.99         23.28         2.88 o                         
   3   4   7          4.82          2.04         1.91 o                         
   4   4   7          0.10         -2.73         2.90 o                         
   5   4   7         62.58         65.41         3.76 o                         
   6   4   7         11.66          6.46         2.71 o                         
   7   4   7          8.38         10.53         2.32 o                         
   8   4   7         82.63         78.45         5.04 o                         
   9   4   7          1.70         -0.93         7.34 o                         
  10   4   7        164.32        180.05         7.94 o                         
  -7   5   7          5.79          9.90         5.55 o                         
  -6   5   7          7.56         11.21         5.55 o                         
  -5   5   7          6.71          3.96         4.02 o                         
  -4   5   7          2.63          2.44         3.32 o                         
  -3   5   7          4.55         -3.60         3.60 o                         
  -2   5   7         91.19         75.08        12.64 o                         
  -1   5   7         59.26         56.22         5.48 o                         
   0   5   7        140.60        176.87         8.78 o                         
   1   5   7        100.32        123.29         8.35 o                         
   2   5   7        115.21        142.24        11.46 o                         
   3   5   7         21.83         18.57         6.05 o                         
   4   5   7         10.15          9.17         2.90 o                         
   5   5   7         32.01         32.07         3.49 o                         
   6   5   7         40.02         33.07         3.55 o                         
   7   5   7         56.42         46.71         3.82 o                         
   8   5   7          3.58          2.54         4.80 o                         
   9   5   7          3.54          5.09         9.86 o                         
  10   5   7         14.53          3.28        14.05 o                         
  -7   6   7          0.39          2.41         5.81 o                         
  -6   6   7         26.42         18.98         6.44 o                         
  -5   6   7         17.56         20.33         6.14 o                         
  -4   6   7         22.40         16.99         4.62 o                         
  -3   6   7          0.43         -2.66         4.20 o                         
  -2   6   7          1.65          0.76         2.51 o                         
  -1   6   7         56.74         39.07         4.67 o                         
   0   6   7          6.88          6.44         3.76 o                         
   1   6   7          8.09          8.40         4.26 o                         
   2   6   7         29.43         29.52         7.76 o                         
   3   6   7          5.65          6.41         5.94 o                         
   4   6   7         29.63         22.59         5.87 o                         
   5   6   7          4.98          2.77         2.83 o                         
   6   6   7         97.20        105.29         5.51 o                         
   7   6   7          1.21         -3.05         3.05 o                         
   8   6   7         64.07         53.08         6.26 o                         
   9   6   7         13.94         12.77         7.59 o                         
  10   6   7         12.92         14.45        11.36 o                         
  11   6   7          9.37         27.04        18.39 o                         
  -6   7   7         20.04         17.17         6.92 o                         
  -5   7   7          0.18          0.31         5.74 o                         
  -4   7   7         25.27         23.97         5.10 o                         
  -3   7   7         23.61         22.69         5.68 o                         
  -2   7   7          7.31          5.22         4.93 o                         
  -1   7   7        125.16        157.51         9.95 o                         
   0   7   7          6.55         -0.59         5.79 o                         
   1   7   7         75.57         75.64         8.96 o                         
   2   7   7         39.28         43.34         5.92 o                         
   3   7   7         83.00         88.80         8.53 o                         
   4   7   7          3.01          3.01         3.05 o                         
   5   7   7        271.43        302.66         9.10 o                         
   6   7   7          5.83          0.63         5.03 o                         
   7   7   7         36.08         32.66        11.12 o                         
   8   7   7          2.14         -8.43         8.43 o                         
   9   7   7          1.05         -5.02         7.41 o                         
  -5   8   7          0.50          2.71         6.16 o                         
  -4   8   7          6.40         -2.00         6.36 o                         
  -3   8   7          1.92         -2.44         4.44 o                         
  -2   8   7          0.28         -1.55         4.93 o                         
  -1   8   7          4.74          0.29         4.76 o                         
   0   8   7         43.82         41.11         6.23 o                         
   1   8   7         52.32         49.11         8.09 o                         
   2   8   7         65.75         74.79         9.35 o                         
   3   8   7         45.19         38.97         9.52 o                         
   4   8   7         23.67         13.85         6.13 o                         
   5   8   7          1.90         -2.75         6.37 o                         
   6   8   7          2.49         -0.73         3.65 o                         
   7   8   7          0.23         -4.37         4.37 o                         
   8   8   7          5.51          3.67         6.38 o                         
  -4   9   7          9.13         -0.34         6.90 o                         
  -3   9   7          4.04          2.94         5.57 o                         
  -2   9   7          6.63          9.57         7.61 o                         
  -1   9   7          1.99         -1.69         5.29 o                         
   0   9   7          1.38          0.17         5.16 o                         
   1   9   7          2.89         -4.61         4.61 o                         
   2   9   7          0.03         -5.62         5.62 o                         
   3   9   7          5.68         -3.34         4.98 o                         
   4   9   7          1.70         -6.79         6.79 o                         
   5   9   7          4.19          0.51         4.87 o                         
   6   9   7          4.68          5.44         6.22 o                         
   7   9   7         11.32          6.49         9.19 o                         
  -3  10   7          3.21         11.22         8.98 o                         
  -2  10   7          0.65          0.84         5.62 o                         
  -1  10   7          2.79          5.12         5.64 o                         
   0  10   7          0.04         -1.78         6.08 o                         
   1  10   7          0.28         -3.21         5.37 o                         
   2  10   7          8.02         -0.47         5.47 o                         
   3  10   7          8.18          5.95         6.88 o                         
   4  10   7         17.05         16.46         7.34 o                         
   5  10   7          0.13         -5.43        10.77 o                         
  -1  11   7          2.37         -5.69         6.13 o                         
   0  11   7          0.00         -5.77         6.04 o                         
   1  11   7          0.03         -7.03         7.03 o                         
   2  11   7          6.13         -0.85         6.76 o                         
   3  11   7          3.73         -1.49         7.83 o                         
   4  11   7          7.96         -0.27         6.92 o                         
   5  11   7          3.81         10.65        16.91 o                         
   6  11   7          0.18          2.70        10.81 o                         
   3  12   7          0.37        -10.81        10.81 o                         
  -3 -10   8          1.62          0.11         4.58 o                         
  -2 -10   8          4.95          3.80         5.19 o                         
  -1 -10   8         26.36         28.80         5.68 o                         
   0 -10   8          0.03         -3.58         4.45 o                         
   1 -10   8          9.36          7.23         4.63 o                         
  -5  -9   8          0.53          5.51         4.71 o                         
  -4  -9   8          0.64          3.65         5.39 o                         
  -3  -9   8          0.30         -5.02         6.07 o                         
  -2  -9   8          0.04         -0.62         4.23 o                         
  -1  -9   8          0.51          0.57         4.04 o                         
   0  -9   8          0.63         -1.83         6.41 o                         
   1  -9   8          3.22         -1.15         5.61 o                         
   2  -9   8          0.01          3.88         4.23 o                         
   3  -9   8          4.48          1.85         4.57 o                         
   4  -9   8          0.95          5.31         4.77 o                         
  -6  -8   8         21.74         27.75         7.16 o                         
  -5  -8   8         28.81         38.57         5.45 o                         
  -4  -8   8          4.76          8.32         7.65 o                         
  -3  -8   8          8.37          2.72         4.75 o                         
  -2  -8   8          1.49         -4.53         4.53 o                         
  -1  -8   8         17.27         11.75         5.39 o                         
   0  -8   8          1.41         -2.85         4.53 o                         
   1  -8   8          3.80          3.38         6.37 o                         
   2  -8   8          0.00         -3.34         3.34 o                         
   3  -8   8         28.30         16.77         7.30 o                         
   4  -8   8          0.55          2.40         3.98 o                         
   5  -8   8         14.39         15.86        14.74 o                         
  -7  -7   8          4.07          8.65         9.19 o                         
  -6  -7   8          0.02          5.25         7.74 o                         
  -5  -7   8         79.11         84.05        13.71 o                         
  -4  -7   8          1.03          3.58         4.68 o                         
  -3  -7   8          8.40          3.16         4.64 o                         
  -2  -7   8         16.23          5.73         4.44 o                         
  -1  -7   8        154.40        150.29         8.86 o                         
   0  -7   8         31.50         24.45         7.46 o                         
   1  -7   8        126.28        104.92        12.25 o                         
   2  -7   8         11.37          7.70         4.80 o                         
   3  -7   8          0.48          0.11         3.09 o                         
   4  -7   8          0.82          1.99         2.83 o                         
   5  -7   8         48.55         43.87         8.60 o                         
   6  -7   8          1.69          6.30         4.18 o                         
   7  -7   8         20.36        -18.39        18.39 o                         
  -8  -6   8          0.01          2.90         5.39 o                         
  -7  -6   8          2.13          7.67         8.51 o                         
  -6  -6   8          0.67          3.11         5.78 o                         
  -5  -6   8         31.37         33.32         5.70 o                         
  -4  -6   8        196.88        227.34         9.75 o                         
  -3  -6   8         31.39         37.99         5.21 o                         
  -2  -6   8        141.62        139.39         8.25 o                         
  -1  -6   8        161.87        130.73         7.31 o                         
   0  -6   8          0.09         -3.83         3.90 o                         
   1  -6   8        146.09        129.84         7.68 o                         
   2  -6   8        118.89        112.57         8.26 o                         
   3  -6   8         12.13         13.14         3.49 o                         
   4  -6   8         60.70         58.50        10.82 o                         
   5  -6   8         14.24          8.19         3.27 o                         
   6  -6   8         10.59         10.90         7.02 o                         
   7  -6   8          1.14          6.30         4.14 o                         
  -8  -5   8          2.06          8.01         5.65 o                         
  -7  -5   8          5.80         13.11         4.88 o                         
  -6  -5   8         17.60         21.56         4.01 o                         
  -5  -5   8         10.71         10.43         3.65 o                         
  -4  -5   8         16.09         22.57         5.00 o                         
  -3  -5   8         23.65         18.63         4.90 o                         
  -2  -5   8        246.68        276.63         9.52 o                         
  -1  -5   8        432.69        451.29        11.44 o                         
   0  -5   8        122.20        100.56        10.16 o                         
   1  -5   8        647.73        642.58        13.02 o                         
   2  -5   8        284.64        286.45         7.46 o                         
   3  -5   8          0.37          3.98         2.66 o                         
   4  -5   8         18.47         17.82         5.33 o                         
   5  -5   8         15.33         10.55         3.16 o                         
   6  -5   8         32.35         37.90         9.05 o                         
   7  -5   8          0.80          0.91         4.01 o                         
   8  -5   8          0.53         -0.58         3.47 o                         
  -8  -4   8          1.64         11.73         7.13 o                         
  -7  -4   8          0.16         -3.03         6.46 o                         
  -6  -4   8          5.25         10.35         3.54 o                         
  -5  -4   8         22.09         22.75         4.05 o                         
  -4  -4   8         16.85         11.74         3.67 o                         
  -3  -4   8        110.81        103.14         6.99 o                         
  -2  -4   8        191.84        192.78         7.98 o                         
  -1  -4   8        358.63        343.85         9.39 o                         
   0  -4   8        298.84        299.69         8.47 o                         
   1  -4   8        394.29        367.54        10.34 o                         
   2  -4   8        170.87        171.10         6.37 o                         
   3  -4   8        318.09        325.33         6.45 o                         
   4  -4   8         60.44         53.29         3.43 o                         
   5  -4   8          0.07         -2.42         2.42 o                         
   6  -4   8         10.77          1.70         3.59 o                         
   7  -4   8          2.78          2.66         3.95 o                         
   8  -4   8         10.12          7.97         3.26 o                         
   9  -4   8         18.68         19.52         8.27 o                         
  -9  -3   8         54.77         76.79        14.06 o                         
  -8  -3   8         14.87         10.59         5.14 o                         
  -7  -3   8          0.00          2.66         3.90 o                         
  -6  -3   8          0.04         -1.75         3.19 o                         
  -5  -3   8         89.20         81.83         6.00 o                         
  -4  -3   8        163.47        151.83         6.93 o                         
  -3  -3   8         40.52         38.45         4.25 o                         
  -2  -3   8        143.45        133.61         6.08 o                         
  -1  -3   8         65.61         76.32         4.92 o                         
   0  -3   8          0.01          2.01         2.68 o                         
   1  -3   8         22.68         32.27         3.51 o                         
   2  -3   8          8.04         10.72         1.95 o                         
   3  -3   8        112.67        115.35         4.50 o                         
   4  -3   8        154.96        142.11         4.71 o                         
   5  -3   8         41.41         42.55         3.72 o                         
   6  -3   8         29.73         21.99         3.46 o                         
   7  -3   8          0.43          3.41         3.65 o                         
   8  -3   8         27.83         30.64         4.25 o                         
   9  -3   8         54.10         91.34        14.45 o                         
  -9  -2   8         17.60         25.13         6.69 o                         
  -8  -2   8          6.25          6.78         6.79 o                         
  -7  -2   8          1.09         -1.19         4.39 o                         
  -6  -2   8         13.96          1.25         3.48 o                         
  -5  -2   8        172.14        173.45         7.01 o                         
  -4  -2   8          0.38          2.09         2.58 o                         
  -3  -2   8         52.79         38.14         3.26 o                         
  -2  -2   8         14.81         10.49         2.74 o                         
  -1  -2   8         25.98         21.46         2.86 o                         
   0  -2   8          4.34          2.80         2.15 o                         
   1  -2   8         45.71         41.81         3.20 o                         
   2  -2   8          1.50          2.34         2.10 o                         
   3  -2   8         15.70         18.14         2.24 o                         
   4  -2   8         32.71         28.79         2.39 o                         
   5  -2   8         44.25         35.49         2.69 o                         
   6  -2   8          6.38          2.08         2.20 o                         
   7  -2   8          0.24         -1.16         2.65 o                         
   8  -2   8        112.75        101.85        10.96 o                         
   9  -2   8         71.23         74.33         7.92 o                         
  10  -2   8         25.80         28.38         7.48 o                         
  -9  -1   8          0.27         -2.27         3.85 o                         
  -8  -1   8          1.74         -1.61         3.44 o                         
  -7  -1   8         10.65          3.31         4.00 o                         
  -6  -1   8         28.12         32.25         3.43 o                         
  -5  -1   8        475.85        475.09         7.89 o                         
  -4  -1   8         41.58         47.25         4.50 o                         
  -3  -1   8        536.67        535.90         7.67 o                         
  -2  -1   8          1.04          1.80         2.08 o                         
  -1  -1   8         42.21         33.42         3.23 o                         
   0  -1   8         38.95         35.14         3.15 o                         
   1  -1   8          3.10          6.73         2.00 o                         
   2  -1   8         13.15         12.79         2.38 o                         
   3  -1   8        124.83        124.84         4.61 o                         
   4  -1   8         19.41         17.40         2.11 o                         
   5  -1   8          2.95          2.96         1.93 o                         
   6  -1   8        292.46        294.67         6.46 o                         
   7  -1   8         88.15         87.27         7.75 o                         
   8  -1   8         66.67         67.31         4.68 o                         
   9  -1   8          3.33          5.80         7.96 o                         
  -9   0   8         25.81         15.68         8.65 o                         
  -8   0   8          2.01          0.27         3.87 o                         
  -7   0   8         28.33         31.63         3.69 o                         
  -6   0   8         12.06          9.46         2.79 o                         
  -5   0   8         48.95         55.69         4.67 o                         
  -4   0   8         13.83         11.40         2.34 o                         
  -3   0   8        237.90        259.56         5.32 o                         
  -2   0   8        134.03        136.92         4.25 o                         
  -1   0   8         53.83         55.41         5.19 o                         
   0   0   8         15.64         16.63         2.71 o                         
   1   0   8        123.28        128.99         5.11 o                         
   2   0   8        315.21        319.40         6.29 o                         
   3   0   8         64.63         63.93         3.53 o                         
   4   0   8          0.18          0.98         2.19 o                         
   5   0   8        157.49        157.79         5.08 o                         
   6   0   8          0.00         -1.67         1.97 o                         
   7   0   8        529.52        548.58         8.20 o                         
   8   0   8          1.98          1.74         2.67 o                         
   9   0   8         48.38         44.89        10.84 o                         
  10   0   8          4.48         57.32        23.25 o                         
  11   0   8         15.63        296.16        30.01 o                         
  -8   1   8         11.99         14.18         4.15 o                         
  -7   1   8          1.15          7.50         3.58 o                         
  -6   1   8         43.27         40.34         3.95 o                         
  -5   1   8          5.75          5.64         2.58 o                         
  -4   1   8         23.43         18.38         2.70 o                         
  -3   1   8         33.23         33.60         3.09 o                         
  -2   1   8         18.04         17.77         2.14 o                         
  -1   1   8         96.54        110.54         4.06 o                         
   0   1   8        547.10        598.64         9.19 o                         
   1   1   8        117.74        122.34         4.43 o                         
   2   1   8        342.06        377.34         6.33 o                         
   3   1   8         41.08         33.03         2.98 o                         
   4   1   8          3.02          1.22         1.95 o                         
   5   1   8         30.80         34.56         2.86 o                         
   6   1   8         11.45          9.13         2.38 o                         
   7   1   8         51.72         43.77         3.11 o                         
   8   1   8          7.22          4.14         2.55 o                         
   9   1   8         45.33         46.55         4.86 o                         
  -8   2   8          0.70          2.59         6.47 o                         
  -7   2   8         13.86          9.84         4.28 o                         
  -6   2   8          5.62         13.05         3.73 o                         
  -5   2   8        122.32        140.52         5.55 o                         
  -4   2   8         22.91         16.81         2.78 o                         
  -3   2   8        103.87         94.61         4.49 o                         
  -2   2   8          1.90          2.14         1.92 o                         
  -1   2   8         97.40        102.03         5.09 o                         
   0   2   8        152.19        177.63         5.66 o                         
   1   2   8        164.86        160.21         5.44 o                         
   2   2   8        447.80        486.44         8.66 o                         
   3   2   8         14.74         15.20         2.39 o                         
   4   2   8        159.01        180.23         6.99 o                         
   5   2   8         20.81         21.70         2.41 o                         
   6   2   8         41.49         41.44         3.24 o                         
   7   2   8         43.16         36.81         3.23 o                         
   8   2   8         32.16         29.26         3.97 o                         
   9   2   8          4.48          1.06         3.36 o                         
  10   2   8          3.78        144.87        22.67 o                         
  11   2   8          3.77        213.60        28.12 o                         
  -8   3   8          1.63         -4.30         5.11 o                         
  -7   3   8          1.17         -4.77         4.77 o                         
  -6   3   8          0.08         -1.30         4.76 o                         
  -5   3   8         14.35         13.81         4.25 o                         
  -4   3   8         87.51         84.97         5.96 o                         
  -3   3   8         18.42         13.97         3.37 o                         
  -2   3   8        304.75        351.96        10.84 o                         
  -1   3   8         96.66        102.78         5.69 o                         
   0   3   8        107.32        105.17         7.54 o                         
   1   3   8          6.36          7.91         3.94 o                         
   2   3   8         71.97         69.04         4.38 o                         
   3   3   8          0.79          2.46         3.36 o                         
   4   3   8        322.53        341.97         7.60 o                         
   5   3   8         98.62        103.51         4.57 o                         
   6   3   8         50.84         49.94         3.55 o                         
   7   3   8        228.85        226.95         5.58 o                         
   8   3   8          5.88          2.38         4.10 o                         
   9   3   8         60.26         57.82         6.22 o                         
  10   3   8          0.39         -7.57        20.55 o                         
  -7   4   8          2.81          0.52         5.33 o                         
  -6   4   8          0.02         -4.84         4.84 o                         
  -5   4   8         41.04         32.73         4.93 o                         
  -4   4   8          0.73         -3.43         3.43 o                         
  -3   4   8         35.78         31.78         4.81 o                         
  -2   4   8         14.85         13.22         4.16 o                         
  -1   4   8         60.25         65.81         4.60 o                         
   0   4   8          2.45          4.25         3.16 o                         
   1   4   8         12.89         12.42         3.35 o                         
   2   4   8         22.28         26.75         3.83 o                         
   3   4   8          7.12          0.39         4.68 o                         
   4   4   8        156.63        178.00         6.65 o                         
   5   4   8          0.14         -2.37         2.37 o                         
   6   4   8          6.00          4.43         2.87 o                         
   7   4   8         49.59         47.89         4.10 o                         
   8   4   8        117.81        119.96         7.79 o                         
   9   4   8         25.23         27.48         7.56 o                         
  10   4   8         94.54         96.28        14.84 o                         
  11   4   8          0.51          3.79         9.19 o                         
  -7   5   8          2.44          2.39         5.71 o                         
  -6   5   8         21.70         14.74         6.08 o                         
  -5   5   8         10.87          8.36         5.79 o                         
  -4   5   8          9.36          2.12         4.03 o                         
  -3   5   8          2.78          0.58         3.80 o                         
  -2   5   8         25.54         19.35         5.08 o                         
  -1   5   8         45.21         38.23         6.47 o                         
   0   5   8          5.13          4.41         4.10 o                         
   1   5   8          5.17          4.78         4.13 o                         
   2   5   8         30.68         22.98         4.42 o                         
   3   5   8         61.22         57.00         6.19 o                         
   4   5   8          3.15          1.17         4.71 o                         
   5   5   8          0.00         -2.71         2.71 o                         
   6   5   8         28.53         26.33         3.67 o                         
   7   5   8         24.81         14.31         5.12 o                         
   8   5   8         71.67         61.37         6.32 o                         
   9   5   8          1.02          9.05        11.32 o                         
  10   5   8        105.58        115.20        11.94 o                         
  -6   6   8          0.01         -0.69         5.62 o                         
  -5   6   8          8.16          9.50         6.13 o                         
  -4   6   8          2.97          1.55         4.18 o                         
  -3   6   8          7.77          0.29         3.96 o                         
  -2   6   8          1.01         -4.14         4.53 o                         
  -1   6   8         90.79         81.12        11.71 o                         
   0   6   8         45.03         32.70         6.03 o                         
   1   6   8        193.09        222.19        10.63 o                         
   2   6   8         11.37         10.05         4.60 o                         
   3   6   8         51.65         71.02        10.15 o                         
   4   6   8          2.07          0.08         5.96 o                         
   5   6   8          1.86         -2.22         3.46 o                         
   6   6   8          8.64          6.68         4.81 o                         
   7   6   8          4.20          2.76         3.66 o                         
   8   6   8          3.97         -4.46         8.53 o                         
   9   6   8          0.25         -4.67         4.67 o                         
  -5   7   8          4.51          0.58         5.94 o                         
  -4   7   8         26.45         24.83         5.64 o                         
  -3   7   8          4.18          1.70         5.08 o                         
  -2   7   8          9.35          6.07         5.14 o                         
  -1   7   8         42.14         41.71        11.24 o                         
   0   7   8          3.27          3.05         6.58 o                         
   1   7   8        128.57        151.10        12.10 o                         
   2   7   8         56.71         62.30         9.52 o                         
   3   7   8          1.09         -6.56         6.56 o                         
   4   7   8         59.95         52.14         6.67 o                         
   5   7   8          8.09          6.20         7.29 o                         
   6   7   8          2.11         -3.77         3.77 o                         
   7   7   8          2.50         -1.49         3.64 o                         
   8   7   8          0.02         -4.79         4.79 o                         
   9   7   8          0.57          0.00        15.68 o                         
  -4   8   8          0.07         -0.61         6.21 o                         
  -3   8   8          2.00         -4.93         5.18 o                         
  -2   8   8          6.21          4.02         5.55 o                         
  -1   8   8          0.33         -4.92         4.92 o                         
   0   8   8         13.46          2.69         5.24 o                         
   1   8   8          1.02         -2.56         5.29 o                         
   2   8   8         72.09         57.18         6.84 o                         
   3   8   8          4.48         -7.00        11.30 o                         
   4   8   8         92.99         96.78        19.52 o                         
   5   8   8          0.42         -3.86         3.86 o                         
   6   8   8          0.25         -2.58         3.85 o                         
   7   8   8          1.81          0.63         6.88 o                         
   8   8   8          7.78        -11.36        16.76 o                         
  -3   9   8          5.94          2.57         8.00 o                         
  -2   9   8          1.18         -0.85         5.23 o                         
  -1   9   8          2.54         -1.02         5.64 o                         
   0   9   8         16.55         14.15         6.28 o                         
   1   9   8         13.49         11.82         6.25 o                         
   2   9   8         14.61          7.31         6.05 o                         
   3   9   8         23.74          3.08         5.59 o                         
   4   9   8          0.24         -4.13         4.13 o                         
   5   9   8         47.50         24.27         7.70 o                         
   6   9   8          1.06          0.21         7.54 o                         
   7   9   8          0.00         -1.60        13.59 o                         
  -2  10   8          0.17         -7.44         7.44 o                         
  -1  10   8          2.43         -5.40         5.40 o                         
   0  10   8          0.22         -5.42         5.42 o                         
   1  10   8          0.48         -4.84         5.70 o                         
   2  10   8         18.11         33.01         8.77 o                         
   3  10   8          2.21          5.95         7.07 o                         
   4  10   8         81.21         45.99        15.45 o                         
   5  10   8          6.50         -1.82         6.55 o                         
   6  10   8          7.76         -9.03         9.03 o                         
   0  11   8          1.18         -6.30         8.75 o                         
   1  11   8          0.98         -0.17         7.23 o                         
   2  11   8          6.67          2.94         7.45 o                         
   3  11   8          0.75         -6.83         7.62 o                         
   4  11   8         11.48         11.63         8.41 o                         
   5  11   8          8.06          0.18         7.70 o                         
   6  11   8          0.54          3.25        22.69 o                         
  -4  -9   9          0.19          4.59         6.56 o                         
  -3  -9   9          2.70         -0.77         5.44 o                         
  -2  -9   9          1.63          5.37         4.40 o                         
  -1  -9   9          0.01          4.58         5.01 o                         
   0  -9   9          0.00          2.50         5.16 o                         
   1  -9   9         19.17         38.54         6.76 o                         
   2  -9   9          0.10          1.58         5.16 o                         
   3  -9   9         12.04         19.15        10.00 o                         
  -5  -8   9          1.72          7.34        11.93 o                         
  -4  -8   9          0.64          7.80         9.23 o                         
  -3  -8   9          2.54         -5.31         5.31 o                         
  -2  -8   9          0.22         -0.78         5.58 o                         
  -1  -8   9          0.07          6.37         6.08 o                         
   0  -8   9          0.04          5.44         5.92 o                         
   1  -8   9         21.69         14.08         5.18 o                         
   2  -8   9          0.00          2.35         4.54 o                         
   3  -8   9          0.20         -0.18         4.24 o                         
   4  -8   9          7.14         20.96         5.16 o                         
  -6  -7   9          7.67          3.80         6.62 o                         
  -5  -7   9         50.84         45.57        10.81 o                         
  -4  -7   9          1.32          5.77         4.60 o                         
  -3  -7   9         77.43         68.98         8.43 o                         
  -2  -7   9          9.70          4.63         4.36 o                         
  -1  -7   9         22.08         10.53         6.90 o                         
   0  -7   9          3.63         -2.30         8.95 o                         
   1  -7   9         73.95         68.07         8.39 o                         
   2  -7   9          8.73          5.10        10.07 o                         
   3  -7   9         47.59         37.12         8.98 o                         
   4  -7   9         20.15         20.54         4.04 o                         
   5  -7   9         19.62         11.60         7.44 o                         
   6  -7   9          4.19         10.16         4.47 o                         
  -7  -6   9          0.70          3.72         6.30 o                         
  -6  -6   9          6.09         10.09         6.45 o                         
  -5  -6   9         20.45         20.70         5.49 o                         
  -4  -6   9         70.40         66.79        11.81 o                         
  -3  -6   9          0.32         -0.71         4.07 o                         
  -2  -6   9         13.41          6.59         4.32 o                         
  -1  -6   9          0.89         -2.49         3.84 o                         
   0  -6   9         16.58         11.08         4.79 o                         
   1  -6   9          6.44          0.47         4.18 o                         
   2  -6   9          1.24         -3.80         4.53 o                         
   3  -6   9          0.10         -2.32         3.48 o                         
   4  -6   9         64.96         69.67         8.61 o                         
   5  -6   9         33.00         24.91         4.61 o                         
   6  -6   9          5.81          7.71         7.34 o                         
   7  -6   9          0.02         -0.78         5.54 o                         
  -7  -5   9          2.03          7.27         4.66 o                         
  -6  -5   9         17.04         19.81         5.06 o                         
  -5  -5   9         12.18         11.11         6.63 o                         
  -4  -5   9         21.55         16.84         4.27 o                         
  -3  -5   9        177.69        147.87        11.32 o                         
  -2  -5   9        106.51        107.66        11.30 o                         
  -1  -5   9        353.34        331.53        10.29 o                         
   0  -5   9         10.52          8.18         4.17 o                         
   1  -5   9         18.42         16.76         4.51 o                         
   2  -5   9         67.70         51.35         5.56 o                         
   3  -5   9        106.81         97.29         6.46 o                         
   4  -5   9         49.16         42.13         3.88 o                         
   5  -5   9         93.11         95.33        15.58 o                         
   6  -5   9         25.00         28.64         6.34 o                         
   7  -5   9         20.25         21.35         5.65 o                         
   8  -5   9          6.02          9.16         4.26 o                         
  -8  -4   9          0.06         -6.43         6.43 o                         
  -7  -4   9          3.45          6.62         5.75 o                         
  -6  -4   9          1.01          4.26         3.47 o                         
  -5  -4   9         15.29         10.85         3.80 o                         
  -4  -4   9         56.17         51.43         6.44 o                         
  -3  -4   9        162.06        151.62         7.50 o                         
  -2  -4   9        440.60        454.04        10.29 o                         
  -1  -4   9        167.55        156.40         7.76 o                         
   0  -4   9        337.14        340.92         9.72 o                         
   1  -4   9         41.17         32.51         4.24 o                         
   2  -4   9          1.33          3.41         3.90 o                         
   3  -4   9        511.56        469.06         9.15 o                         
   4  -4   9        177.14        188.02         5.71 o                         
   5  -4   9        160.74        150.90         7.09 o                         
   6  -4   9        157.74        163.01         6.80 o                         
   7  -4   9          0.08          0.31         3.84 o                         
   8  -4   9          7.60          8.77         3.82 o                         
  -8  -3   9          2.74          0.33         5.53 o                         
  -7  -3   9          9.51         14.66         4.42 o                         
  -6  -3   9          0.23         -0.94         4.25 o                         
  -5  -3   9         42.60         35.77         4.52 o                         
  -4  -3   9          2.18         -3.23         3.23 o                         
  -3  -3   9         55.16         46.70         4.72 o                         
  -2  -3   9        323.61        335.85         9.11 o                         
  -1  -3   9         13.49         15.88         3.66 o                         
   0  -3   9        210.97        211.79         7.79 o                         
   1  -3   9        134.05        128.18         5.40 o                         
   2  -3   9        146.18        152.53         6.53 o                         
   3  -3   9        148.72        135.45         5.54 o                         
   4  -3   9         92.25         99.34         4.20 o                         
   5  -3   9          9.47          3.47         2.68 o                         
   6  -3   9          0.17         -1.76         2.58 o                         
   7  -3   9          0.86          0.46         3.02 o                         
   8  -3   9          0.84          1.93         4.08 o                         
   9  -3   9         22.72         26.33         4.28 o                         
  -8  -2   9          7.59          8.57         5.88 o                         
  -7  -2   9          0.17          1.77         3.51 o                         
  -6  -2   9         67.54         67.12         5.60 o                         
  -5  -2   9         30.54         24.43         5.58 o                         
  -4  -2   9         89.75         89.76         6.33 o                         
  -3  -2   9          4.91          4.63         2.64 o                         
  -2  -2   9          2.71          0.60         2.64 o                         
  -1  -2   9        476.75        465.73         9.59 o                         
   0  -2   9         47.01         41.67         3.98 o                         
   1  -2   9         89.91         78.36         4.82 o                         
   2  -2   9        154.83        156.78         6.39 o                         
   3  -2   9        805.97        836.36        11.53 o                         
   4  -2   9        113.05        112.67         4.53 o                         
   5  -2   9          0.92         -2.10         2.10 o                         
   6  -2   9         44.56         37.34         4.70 o                         
   7  -2   9         33.95         26.16         3.85 o                         
   8  -2   9         15.09          8.81         5.69 o                         
   9  -2   9          3.76          8.43         5.71 o                         
  10  -2   9          6.69        140.59        35.69 o                         
  -8  -1   9          8.55         12.89         5.12 o                         
  -7  -1   9        114.06        137.65         8.79 o                         
  -6  -1   9          0.68         -2.30         2.79 o                         
  -5  -1   9          5.37          1.88         2.98 o                         
  -4  -1   9        163.05        175.96         7.45 o                         
  -3  -1   9        333.69        335.23         8.04 o                         
  -2  -1   9          5.62          5.82         3.02 o                         
  -1  -1   9        146.34        149.03         6.15 o                         
   0  -1   9        160.08        161.47         6.76 o                         
   1  -1   9        147.59        154.56         6.15 o                         
   2  -1   9          5.10          3.42         2.42 o                         
   3  -1   9        563.84        578.46        10.21 o                         
   4  -1   9          0.92          1.91         2.36 o                         
   5  -1   9        116.04        111.57         6.33 o                         
   6  -1   9        180.19        186.22         6.64 o                         
   7  -1   9         41.34         48.37         4.33 o                         
   8  -1   9         20.12         11.30         4.47 o                         
   9  -1   9         31.66         39.39         8.90 o                         
  10  -1   9          3.27          7.57        21.09 o                         
  -8   0   9          0.24         -3.46         3.46 o                         
  -7   0   9         36.90         45.76         5.51 o                         
  -6   0   9          5.50          4.10         2.78 o                         
  -5   0   9         22.75         13.85         3.83 o                         
  -4   0   9          3.89          9.43         2.90 o                         
  -3   0   9        385.03        416.48         7.77 o                         
  -2   0   9         98.92        102.04         4.19 o                         
  -1   0   9        117.10        118.82         5.46 o                         
   0   0   9         62.96         62.94         6.16 o                         
   1   0   9         81.88         92.45         5.15 o                         
   2   0   9        184.57        181.64         7.87 o                         
   3   0   9         82.21         82.03         4.12 o                         
   4   0   9        211.43        205.02         6.73 o                         
   5   0   9         89.71         88.42         6.29 o                         
   6   0   9         42.07         41.90         3.44 o                         
   7   0   9         67.82         65.61         4.94 o                         
   8   0   9         41.24         47.69         4.23 o                         
   9   0   9          1.99          4.71         6.28 o                         
  10   0   9         31.58         34.21         8.96 o                         
  -8   1   9          4.54          8.83         5.66 o                         
  -7   1   9          0.55          1.16         3.04 o                         
  -6   1   9          2.51          2.20         2.99 o                         
  -5   1   9         34.94         38.49         4.43 o                         
  -4   1   9         39.89         42.37         3.67 o                         
  -3   1   9         41.91         49.57         3.82 o                         
  -2   1   9         16.46         14.54         2.46 o                         
  -1   1   9          8.16          6.11         2.05 o                         
   0   1   9          1.09          4.25         2.62 o                         
   1   1   9        113.20        110.47         6.73 o                         
   2   1   9          3.63          4.28         2.46 o                         
   3   1   9        105.79        109.88         5.13 o                         
   4   1   9         11.44          6.52         2.46 o                         
   5   1   9         12.10         10.64         2.65 o                         
   6   1   9        210.09        232.12         6.42 o                         
   7   1   9        145.78        174.52         6.68 o                         
   8   1   9        224.41        251.69        17.38 o                         
   9   1   9         64.46         70.08         7.72 o                         
  10   1   9          0.00         13.55        22.44 o                         
  -7   2   9         44.37         43.24        15.67 o                         
  -6   2   9          0.35          3.80         3.89 o                         
  -5   2   9        177.32        200.97         6.34 o                         
  -4   2   9          4.52          0.64         2.87 o                         
  -3   2   9        102.66        112.17         5.70 o                         
  -2   2   9          6.98          2.11         2.24 o                         
  -1   2   9          3.14         -2.54         2.54 o                         
   0   2   9         23.32         21.25         2.96 o                         
   1   2   9         77.78         91.35        13.02 o                         
   2   2   9         30.99         31.98         3.98 o                         
   3   2   9         17.81         13.36         2.93 o                         
   4   2   9         31.04         19.36         3.22 o                         
   5   2   9          0.26         -1.83         2.14 o                         
   6   2   9         27.81         19.07         2.99 o                         
   7   2   9        186.95        205.80        10.24 o                         
   8   2   9         19.46         17.91         5.56 o                         
   9   2   9         97.05         82.44        10.61 o                         
  10   2   9          4.65         19.79        18.39 o                         
  11   2   9          0.05        237.90        26.20 o                         
  -7   3   9         30.61         24.62         7.45 o                         
  -6   3   9         29.17         24.99         5.89 o                         
  -5   3   9         45.58         44.12         5.20 o                         
  -4   3   9         63.68         69.30         4.74 o                         
  -3   3   9         13.73          8.86         3.46 o                         
  -2   3   9         27.63         15.81         3.58 o                         
  -1   3   9          3.29          1.01         2.70 o                         
   0   3   9         67.45         62.22         5.28 o                         
   1   3   9         20.74         28.82         3.56 o                         
   2   3   9         45.81         47.55         6.36 o                         
   3   3   9        364.42        395.62        10.19 o                         
   4   3   9          5.17          5.77         2.77 o                         
   5   3   9         21.20         18.19         2.95 o                         
   6   3   9          2.00          0.74         3.09 o                         
   7   3   9         91.39         79.80         5.63 o                         
   8   3   9          0.14         -5.29         5.29 o                         
   9   3   9         25.09         12.49         8.03 o                         
  10   3   9          0.42         10.05        40.29 o                         
  11   3   9          0.23        332.02        51.91 o                         
  -7   4   9         21.00         21.06         8.04 o                         
  -6   4   9          8.28         11.15         5.78 o                         
  -5   4   9         23.77         16.45         4.60 o                         
  -4   4   9         18.02         13.27         4.46 o                         
  -3   4   9         15.30          3.05         4.63 o                         
  -2   4   9          4.16         -3.18         3.18 o                         
  -1   4   9         36.34         28.66         4.19 o                         
   0   4   9          0.00         -1.55         2.56 o                         
   1   4   9          9.22          3.82         3.57 o                         
   2   4   9         17.37         12.49         4.98 o                         
   3   4   9          7.75          6.83         5.16 o                         
   4   4   9          1.62          1.45         4.27 o                         
   5   4   9          3.79         -0.24         2.69 o                         
   6   4   9          0.00         -3.83         3.83 o                         
   7   4   9          0.56         -0.41         3.68 o                         
   8   4   9         23.35          6.20        10.39 o                         
   9   4   9          1.23          3.69         7.80 o                         
  -6   5   9          0.00          0.67         5.79 o                         
  -5   5   9          0.81          1.80         5.62 o                         
  -4   5   9          3.50         -2.31         4.06 o                         
  -3   5   9          8.13         -3.92         3.92 o                         
  -2   5   9         68.18         67.58         9.82 o                         
  -1   5   9          8.38          6.50         5.85 o                         
   0   5   9         99.94         92.27         7.70 o                         
   1   5   9          0.12         -0.45         4.15 o                         
   2   5   9          0.33          1.03         4.46 o                         
   3   5   9         10.08          7.31         4.47 o                         
   4   5   9         44.96         27.69         6.03 o                         
   5   5   9          2.46         -3.56         3.56 o                         
   6   5   9          2.28         -2.93         2.93 o                         
   7   5   9         42.55         37.76        11.73 o                         
   8   5   9          0.04         -2.14         4.23 o                         
   9   5   9         28.71         19.43        10.92 o                         
  10   5   9          7.83          3.61        11.64 o                         
  -5   6   9          4.28          5.86         6.28 o                         
  -4   6   9          2.58         -4.00         4.00 o                         
  -3   6   9          1.54         -4.14         4.14 o                         
  -2   6   9          0.01          0.34         5.46 o                         
  -1   6   9         12.49          4.38         7.87 o                         
   0   6   9         24.99          4.92         7.47 o                         
   1   6   9         95.19         83.31        12.41 o                         
   2   6   9          9.57          2.72         5.93 o                         
   3   6   9         56.27         53.44         7.67 o                         
   4   6   9          0.80         -4.84         4.84 o                         
   5   6   9          1.52         -3.91         3.91 o                         
   6   6   9         23.51         17.66         4.87 o                         
   7   6   9          0.61         -3.59         6.02 o                         
   8   6   9          0.04         -7.70         7.70 o                         
   9   6   9          2.90          7.11        14.05 o                         
  10   6   9         61.79         52.91        14.00 o                         
  -5   7   9          0.48         -1.86         6.35 o                         
  -4   7   9          7.06          7.75         6.68 o                         
  -3   7   9          0.18         -5.46         5.46 o                         
  -2   7   9          0.10         -4.72         4.72 o                         
  -1   7   9          5.29          1.01         5.62 o                         
   0   7   9         46.78         34.33        13.58 o                         
   1   7   9          1.13          1.06         5.20 o                         
   2   7   9         80.19         82.29        15.45 o                         
   3   7   9          0.80         -1.21        11.71 o                         
   4   7   9         26.97         13.95        13.67 o                         
   5   7   9          0.09         -3.09         4.28 o                         
   6   7   9          0.01         -3.98         3.98 o                         
   7   7   9          0.01         -3.87         3.87 o                         
   8   7   9          2.00         -2.91        12.18 o                         
  -4   8   9          8.27          5.29         7.32 o                         
  -3   8   9          0.08         -5.35         5.35 o                         
  -2   8   9          2.00         -2.26         5.29 o                         
  -1   8   9         24.10         15.91         6.28 o                         
   0   8   9          2.34         -3.69         7.11 o                         
   1   8   9          7.02          4.53         5.52 o                         
   2   8   9          2.01         -2.63         6.61 o                         
   3   8   9         16.90         12.41         7.78 o                         
   4   8   9         12.22          2.65         6.28 o                         
   5   8   9         26.42         26.03         5.50 o                         
   6   8   9         14.38          6.12         4.63 o                         
   7   8   9          4.25         -3.23         9.99 o                         
  -3   9   9          0.51        -11.90        11.90 o                         
  -2   9   9          1.54         -1.02         5.62 o                         
  -1   9   9          7.18         -1.78         5.78 o                         
   0   9   9          0.84         -5.74         5.74 o                         
   1   9   9         30.31         13.41         7.80 o                         
   2   9   9          0.51         -6.68         8.75 o                         
   3   9   9          8.29          4.99         6.47 o                         
   4   9   9          0.02         -4.58         4.58 o                         
   5   9   9         18.71         12.21         5.62 o                         
   6   9   9         11.38         22.19         5.48 o                         
   7   9   9         23.13         11.50        12.57 o                         
   8   9   9          2.42         -2.04        11.09 o                         
  -1  10   9          0.94         -5.93         5.93 o                         
   0  10   9          0.01         -5.83         5.83 o                         
   1  10   9          3.16         -4.87        13.79 o                         
   2  10   9         10.72         -5.11        11.02 o                         
   3  10   9         16.23         12.41         8.38 o                         
   4  10   9         25.35         27.39         8.16 o                         
   5  10   9          5.01          0.87        11.01 o                         
   6  10   9         11.89         17.16        12.27 o                         
   7  10   9          0.73        -17.03        17.03 o                         
   2  11   9          0.03         -7.02         7.07 o                         
   3  11   9          0.00         -4.60         7.07 o                         
   4  11   9          0.47         -2.52         8.92 o                         
  -1  -9  10         87.81        147.51        18.51 o                         
   0  -9  10          0.14         11.09         5.55 o                         
   1  -9  10         55.85         50.29        12.44 o                         
  -4  -8  10          0.00          8.59         7.84 o                         
  -3  -8  10          0.90         -2.23         6.48 o                         
  -2  -8  10          0.87          4.88         7.03 o                         
  -1  -8  10         15.73         11.32        13.77 o                         
   0  -8  10          0.16         -3.87         6.08 o                         
   1  -8  10         11.81         11.71         6.47 o                         
   2  -8  10          1.11          7.66         4.69 o                         
   3  -8  10          0.80          4.44         5.53 o                         
  -5  -7  10          3.52          7.03         4.21 o                         
  -4  -7  10          2.95         10.58         6.72 o                         
  -3  -7  10          7.44         12.44         5.31 o                         
  -2  -7  10          1.01         -2.36         4.47 o                         
  -1  -7  10         11.52          2.77         7.73 o                         
   0  -7  10          5.36         -0.54         4.68 o                         
   1  -7  10         10.67         14.35         6.47 o                         
   2  -7  10          0.11         -3.39         4.37 o                         
   3  -7  10          0.42          5.06         4.47 o                         
   4  -7  10          0.21          5.47         5.31 o                         
   5  -7  10         18.53         15.65        18.22 o                         
  -6  -6  10          8.98         14.10         7.45 o                         
  -5  -6  10         32.21         37.02         5.25 o                         
  -4  -6  10          3.59          6.73         4.52 o                         
  -3  -6  10         29.67         26.99         5.64 o                         
  -2  -6  10          0.42          0.52         4.39 o                         
  -1  -6  10         12.96         13.53         5.20 o                         
   0  -6  10          5.01         -1.72         4.24 o                         
   1  -6  10         24.11         27.17         9.52 o                         
   2  -6  10          6.33         10.77         6.49 o                         
   3  -6  10          9.92          5.91         4.71 o                         
   4  -6  10          3.63         -5.81         5.81 o                         
   5  -6  10         34.61         34.25        11.64 o                         
   6  -6  10         21.27         41.09        21.90 o                         
  -7  -5  10         39.87         37.31         9.73 o                         
  -6  -5  10          0.00          6.86         7.65 o                         
  -5  -5  10         42.44         33.83         6.63 o                         
  -4  -5  10          1.72          3.17         5.63 o                         
  -3  -5  10         12.40         17.16         5.69 o                         
  -2  -5  10          1.45         -3.65         3.65 o                         
  -1  -5  10         78.86         64.46         6.10 o                         
   0  -5  10          5.52         -3.78         3.78 o                         
   1  -5  10        118.62        113.68         9.21 o                         
   2  -5  10         33.38         29.09         5.36 o                         
   3  -5  10          0.38         -3.35         3.35 o                         
   4  -5  10         18.49         15.55         4.07 o                         
   5  -5  10         96.04         97.49        13.22 o                         
   6  -5  10          2.36          1.32         4.10 o                         
   7  -5  10          0.33          5.21         5.37 o                         
  -7  -4  10          0.22          1.88         4.37 o                         
  -6  -4  10         34.12         38.01         5.45 o                         
  -5  -4  10         19.95         19.46         4.34 o                         
  -4  -4  10          0.28         -1.28         3.55 o                         
  -3  -4  10          0.91         -0.36         4.15 o                         
  -2  -4  10        153.93        157.40         8.28 o                         
  -1  -4  10        221.36        206.21         7.92 o                         
   0  -4  10         47.17         56.11         4.87 o                         
   1  -4  10        457.11        454.19        16.22 o                         
   2  -4  10        102.34         93.33         8.71 o                         
   3  -4  10          6.69         -0.14         3.55 o                         
   4  -4  10        174.33        180.91         7.02 o                         
   5  -4  10         44.71         41.92         3.68 o                         
   6  -4  10         14.07         16.61         3.32 o                         
   7  -4  10          1.83          1.81         4.11 o                         
   8  -4  10          2.44          4.32         5.73 o                         
  -7  -3  10          6.97          6.73         5.32 o                         
  -6  -3  10         11.02          9.79         4.83 o                         
  -5  -3  10          9.06          6.50         3.76 o                         
  -4  -3  10         27.19         20.97         4.31 o                         
  -3  -3  10         68.59         66.48         5.73 o                         
  -2  -3  10         38.87         37.60         4.73 o                         
  -1  -3  10         52.17         63.74         5.64 o                         
   0  -3  10         63.21         67.59         5.76 o                         
   1  -3  10        505.16        525.77         9.95 o                         
   2  -3  10        169.35        183.75         7.49 o                         
   3  -3  10         32.50         35.35         5.74 o                         
   4  -3  10        133.94        140.68         5.21 o                         
   5  -3  10          3.18          4.50         2.70 o                         
   6  -3  10          0.78          3.68         2.84 o                         
   7  -3  10         30.11         35.88         4.47 o                         
   8  -3  10          1.72          4.84         4.06 o                         
   9  -3  10          6.94         11.90        16.76 o                         
  -7  -2  10          3.88          4.37         4.08 o                         
  -6  -2  10          5.18          4.25         5.46 o                         
  -5  -2  10         17.57         11.66         4.01 o                         
  -4  -2  10          1.31          1.18         3.50 o                         
  -3  -2  10         46.89         38.45         4.64 o                         
  -2  -2  10        160.73        166.91         7.89 o                         
  -1  -2  10        304.47        341.64        11.67 o                         
   0  -2  10        168.22        180.87         7.36 o                         
   1  -2  10         97.66         94.42         5.94 o                         
   2  -2  10         58.99         45.41         4.39 o                         
   3  -2  10         97.56        105.91         8.94 o                         
   4  -2  10         79.30         83.86         4.92 o                         
   5  -2  10          4.10         -1.37         2.68 o                         
   6  -2  10         16.15         15.41         3.76 o                         
   7  -2  10          2.08          1.81         3.24 o                         
   8  -2  10          3.12          1.03         3.36 o                         
   9  -2  10         15.54         44.72        32.72 o                         
  -7  -1  10         22.81         37.82         5.27 o                         
  -6  -1  10         11.49         13.02         4.59 o                         
  -5  -1  10          5.23         -0.86         3.56 o                         
  -4  -1  10          8.83          1.52         5.09 o                         
  -3  -1  10         10.05          2.89         3.31 o                         
  -2  -1  10         98.07         95.40         7.10 o                         
  -1  -1  10         44.94         45.34         7.65 o                         
   0  -1  10         22.29         22.95         3.82 o                         
   1  -1  10         37.38         36.23         4.10 o                         
   2  -1  10         28.51         22.10         3.64 o                         
   3  -1  10         34.59         39.27         4.29 o                         
   4  -1  10        252.03        272.06         8.16 o                         
   5  -1  10         28.43         26.74         3.92 o                         
   6  -1  10         94.66         90.52         6.73 o                         
   7  -1  10          4.92          4.37         3.24 o                         
   8  -1  10          4.15          2.49         3.59 o                         
   9  -1  10          6.35         14.67         8.53 o                         
  -7   0  10          2.07          6.54         4.06 o                         
  -6   0  10          7.83          8.48         4.06 o                         
  -5   0  10         25.36         26.14         4.55 o                         
  -4   0  10          5.32         -1.16         3.23 o                         
  -3   0  10        142.54        156.94         7.42 o                         
  -2   0  10         23.93         30.45         3.99 o                         
  -1   0  10         65.68         59.75         4.90 o                         
   0   0  10         51.34         53.58         4.45 o                         
   1   0  10          6.60          3.88         3.01 o                         
   2   0  10          1.65         -2.15         2.94 o                         
   3   0  10          3.91          4.73         2.78 o                         
   4   0  10          0.40         -0.11         2.29 o                         
   5   0  10          4.40          1.88         2.89 o                         
   6   0  10         19.04         20.50         3.66 o                         
   7   0  10         43.78         50.10         6.42 o                         
   8   0  10         10.03          2.95         9.27 o                         
   9   0  10        100.65        110.39        10.09 o                         
  -7   1  10          6.52         11.18         8.71 o                         
  -6   1  10          2.28          2.15         4.81 o                         
  -5   1  10         25.70         17.42         5.26 o                         
  -4   1  10         31.32         33.97         4.49 o                         
  -3   1  10        299.69        334.98         9.49 o                         
  -2   1  10         12.32         13.64         3.33 o                         
  -1   1  10        192.82        208.03         7.25 o                         
   0   1  10         10.61          8.58         3.12 o                         
   1   1  10         13.09         13.29         3.55 o                         
   2   1  10          0.00         -2.50         2.73 o                         
   3   1  10         25.39         16.26         3.69 o                         
   4   1  10          0.30         -2.50         2.50 o                         
   5   1  10          9.29          5.40         2.87 o                         
   6   1  10        120.22        134.88         8.57 o                         
   7   1  10         69.40         75.35        17.33 o                         
   8   1  10        104.65        110.25        13.03 o                         
   9   1  10         57.07         62.07         7.62 o                         
  10   1  10          1.17         25.66        10.92 o                         
  -7   2  10          6.50          5.79         9.85 o                         
  -6   2  10         10.13         11.73         6.90 o                         
  -5   2  10          0.46          3.54         2.84 o                         
  -4   2  10        130.14        160.10         6.72 o                         
  -3   2  10         71.89         76.53         7.46 o                         
  -2   2  10          7.39          2.24         2.75 o                         
  -1   2  10         70.29         58.72         5.52 o                         
   0   2  10         41.41         36.74         3.91 o                         
   1   2  10          5.47          3.34         3.15 o                         
   2   2  10          8.18          2.05         3.30 o                         
   3   2  10         59.02         55.41         5.13 o                         
   4   2  10         11.75          9.22         3.02 o                         
   5   2  10         16.22         12.37         3.85 o                         
   6   2  10          1.83         -0.79         2.93 o                         
   7   2  10        228.50        268.69        16.05 o                         
   8   2  10          9.54         18.60         4.24 o                         
   9   2  10         52.48         38.96         6.11 o                         
  10   2  10          2.56         46.50        28.66 o                         
  -6   3  10          1.35          0.60         6.64 o                         
  -5   3  10          0.30         -2.40         4.93 o                         
  -4   3  10         31.89         27.94         4.43 o                         
  -3   3  10         11.86          7.27         3.92 o                         
  -2   3  10         17.60          9.10         3.62 o                         
  -1   3  10         51.65         43.07         4.47 o                         
   0   3  10         32.63         33.55         4.16 o                         
   1   3  10          1.17          1.20         3.06 o                         
   2   3  10        112.47        137.05         7.05 o                         
   3   3  10         34.21         29.86         4.35 o                         
   4   3  10          7.03          5.91         4.10 o                         
   5   3  10         28.27         33.47         4.35 o                         
   6   3  10         11.11          6.97         3.62 o                         
   7   3  10         44.80         43.50         5.50 o                         
   8   3  10         33.37         29.29         4.73 o                         
   9   3  10          1.50          2.25         7.54 o                         
  10   3  10          5.55         15.70        20.28 o                         
  -6   4  10          1.61          2.26         6.99 o                         
  -5   4  10          3.19          1.31         6.32 o                         
  -4   4  10          0.19         -1.27         4.26 o                         
  -3   4  10         49.27         37.14         5.29 o                         
  -2   4  10          6.22          0.45         3.71 o                         
  -1   4  10         99.73         90.95         6.08 o                         
   0   4  10         18.77         16.42         3.73 o                         
   1   4  10        116.63        132.41        10.10 o                         
   2   4  10         79.73         63.17         5.57 o                         
   3   4  10         38.89         32.49         5.12 o                         
   4   4  10         63.87         52.93         7.04 o                         
   5   4  10          8.73         -3.59         5.52 o                         
   6   4  10         14.19          4.52         3.59 o                         
   7   4  10          6.08          7.50         5.48 o                         
   8   4  10          2.04          4.47         5.21 o                         
   9   4  10          0.00         -3.45         5.66 o                         
  10   4  10          2.74         12.13        19.94 o                         
  -5   5  10          2.34         -5.34         5.34 o                         
  -4   5  10          4.37          3.86         4.73 o                         
  -3   5  10          3.38         -6.24         6.24 o                         
  -2   5  10         35.73         28.96         6.80 o                         
  -1   5  10          1.21         -6.11         7.46 o                         
   0   5  10         91.84         92.95        13.40 o                         
   1   5  10          0.06         -4.74         4.74 o                         
   2   5  10         20.32         24.20         6.37 o                         
   3   5  10          0.08         -1.79         5.21 o                         
   4   5  10          9.44         -5.95         8.27 o                         
   5   5  10          7.37          2.01         7.02 o                         
   6   5  10         18.70          7.45         7.06 o                         
   7   5  10         58.53         49.72         7.17 o                         
   8   5  10          0.21         -4.97         4.99 o                         
   9   5  10         69.61         83.08        10.75 o                         
  10   5  10          1.52         12.12        16.24 o                         
  -5   6  10          0.14          0.84         6.81 o                         
  -4   6  10          0.08         -5.87         5.87 o                         
  -3   6  10          0.34         -4.53         4.53 o                         
  -2   6  10          2.56         -4.96         4.96 o                         
  -1   6  10          0.78         -2.39         5.81 o                         
   0   6  10          2.52         -4.98         4.98 o                         
   1   6  10         24.94         17.84         9.94 o                         
   2   6  10          7.40          1.61         8.54 o                         
   3   6  10         54.82         33.01        15.53 o                         
   4   6  10         67.48         57.69        12.41 o                         
   5   6  10         33.98         29.12         7.31 o                         
   6   6  10         49.92         49.02         6.36 o                         
   7   6  10          0.62         -5.35         5.35 o                         
   8   6  10          0.07         -5.23         5.23 o                         
   9   6  10         23.03         31.08        17.40 o                         
  10   6  10         30.50        177.37        49.75 o                         
  -4   7  10          4.93          0.10         7.00 o                         
  -3   7  10          1.10         -5.34         5.34 o                         
  -2   7  10          0.05         -6.20         8.34 o                         
  -1   7  10          1.14         -4.71         4.71 o                         
   0   7  10          0.00         -4.93         4.93 o                         
   1   7  10          2.76         -3.80         6.08 o                         
   2   7  10          9.19         -5.62         6.42 o                         
   3   7  10          0.29         -1.15         6.08 o                         
   4   7  10         26.72         22.60        19.66 o                         
   5   7  10          1.69         -5.31         5.31 o                         
   6   7  10          1.93          2.97         4.91 o                         
   7   7  10          0.18         -7.02         7.02 o                         
   8   7  10          6.19          5.25        10.67 o                         
   9   7  10          0.49          7.53        23.95 o                         
  -3   8  10          0.01         -7.44         7.44 o                         
  -2   8  10          0.30         -5.64         5.64 o                         
  -1   8  10          0.01         -4.69         5.62 o                         
   0   8  10          6.74          4.92         7.89 o                         
   1   8  10          9.95          1.58        10.33 o                         
   2   8  10          0.94         -6.47         6.47 o                         
   3   8  10         21.66         17.60         7.39 o                         
   4   8  10          1.61         -3.14         5.92 o                         
   5   8  10         22.73         34.05        12.49 o                         
   6   8  10          2.02         -4.32         4.72 o                         
   7   8  10         14.79         15.82         7.03 o                         
   8   8  10         13.69         22.78        14.80 o                         
  -2   9  10          2.48         -3.49         7.60 o                         
  -1   9  10          0.52         -7.89         8.23 o                         
   0   9  10          3.46          6.77         6.85 o                         
   1   9  10         26.48          8.23        14.12 o                         
   2   9  10          1.49         -3.83         7.00 o                         
   3   9  10         16.26         12.21         7.23 o                         
   4   9  10          5.82          1.16         5.01 o                         
   5   9  10          0.03          3.06         5.00 o                         
   6   9  10         13.22         17.51         5.90 o                         
   7   9  10          0.01         -3.12         6.12 o                         
   0  10  10          0.04         -8.65         9.19 o                         
   1  10  10          0.87         -5.10         7.27 o                         
   2  10  10          1.25          0.54         7.26 o                         
   3  10  10          5.98          1.62        10.54 o                         
   4  10  10         17.97         24.91         8.21 o                         
   5  10  10          5.30          3.76         7.23 o                         
   6  10  10          8.09          8.41        19.05 o                         
  -2  -8  11          0.04          4.40         6.85 o                         
  -1  -8  11          0.06          2.28         6.76 o                         
   0  -8  11          2.10         11.06         7.07 o                         
   1  -8  11          0.27          8.21         7.07 o                         
   2  -8  11          1.73          6.49         9.19 o                         
  -4  -7  11          0.93          6.19         4.37 o                         
  -3  -7  11          9.03          3.96         7.44 o                         
  -2  -7  11          1.20          3.44         5.01 o                         
  -1  -7  11          6.36         14.25         5.37 o                         
   0  -7  11          1.76          6.67         5.00 o                         
   1  -7  11         13.57         15.42         5.39 o                         
   2  -7  11          0.00         -2.64         4.66 o                         
   3  -7  11          6.51         10.37         5.25 o                         
   4  -7  11          1.25         -1.58         5.53 o                         
  -5  -6  11          0.76          4.79         4.68 o                         
  -4  -6  11          0.49          6.29         4.27 o                         
  -3  -6  11          0.03          1.69         4.18 o                         
  -2  -6  11          4.06          6.06         4.29 o                         
  -1  -6  11         14.81         14.12         5.29 o                         
   0  -6  11          2.70          4.40         5.16 o                         
   1  -6  11          0.12         -0.33         4.55 o                         
   2  -6  11          0.28         -0.85         4.53 o                         
   3  -6  11          0.48         -3.21         3.82 o                         
   4  -6  11          2.73         -4.10         5.68 o                         
   5  -6  11          0.02         -3.30         5.31 o                         
  -5  -5  11         32.26         41.58         5.64 o                         
  -4  -5  11         13.12         16.11         4.70 o                         
  -3  -5  11         22.44         14.84         4.46 o                         
  -2  -5  11         25.60         25.85         5.06 o                         
  -1  -5  11         59.46         48.04         5.86 o                         
   0  -5  11         15.80         10.28         6.27 o                         
   1  -5  11          0.72         -0.96         3.79 o                         
   2  -5  11         13.97          6.92         4.93 o                         
   3  -5  11         14.62          4.91         6.61 o                         
   4  -5  11          0.03         -3.46         3.83 o                         
   5  -5  11         40.39         39.20         6.73 o                         
   6  -5  11          4.45          3.96         6.46 o                         
  -6  -4  11         15.27         15.72         5.51 o                         
  -5  -4  11          2.16          3.55         4.29 o                         
  -4  -4  11          0.06          2.45         4.08 o                         
  -3  -4  11          2.65          4.18         4.13 o                         
  -2  -4  11          0.11          1.20         4.77 o                         
  -1  -4  11          3.99          2.05         4.80 o                         
   0  -4  11          8.83          5.50         4.04 o                         
   1  -4  11         24.29         25.67         4.89 o                         
   2  -4  11         80.01         65.15         7.86 o                         
   3  -4  11         10.73          3.82         4.97 o                         
   4  -4  11          2.41          0.60         3.30 o                         
   5  -4  11         20.82         19.37         4.49 o                         
   6  -4  11         23.92         16.49         4.14 o                         
   7  -4  11          5.06          9.06         5.88 o                         
  -6  -3  11         13.67         18.89         5.29 o                         
  -5  -3  11          0.11         -3.45         3.45 o                         
  -4  -3  11         17.33         18.75         4.49 o                         
  -3  -3  11          0.87         -3.81         3.81 o                         
  -2  -3  11          0.45         -1.34         3.77 o                         
  -1  -3  11        164.15        156.35         8.39 o                         
   0  -3  11          7.92          6.81         4.76 o                         
   1  -3  11        171.47        185.73         8.22 o                         
   2  -3  11          0.04         -3.59         3.59 o                         
   3  -3  11          1.44         -1.90         3.81 o                         
   4  -3  11         21.59         13.60         6.21 o                         
   5  -3  11         21.30         11.30         3.67 o                         
   6  -3  11         10.55          9.93         3.83 o                         
   7  -3  11         42.11         42.11         4.93 o                         
   8  -3  11          9.51         13.85         4.82 o                         
  -6  -2  11          0.17         -4.34         4.34 o                         
  -5  -2  11          5.58          1.27         3.94 o                         
  -4  -2  11          1.22         -1.25         5.00 o                         
  -3  -2  11         41.20         33.01         4.94 o                         
  -2  -2  11          0.33         -2.63         3.90 o                         
  -1  -2  11        139.44        128.83         7.91 o                         
   0  -2  11         15.45         12.61         4.12 o                         
   1  -2  11         14.17         14.13         4.10 o                         
   2  -2  11         66.30         63.61         8.26 o                         
   3  -2  11        293.33        290.91         9.07 o                         
   4  -2  11         27.83         25.76         5.43 o                         
   5  -2  11        391.58        406.57         9.37 o                         
   6  -2  11         15.40         16.25         4.56 o                         
   7  -2  11         10.58          1.26         3.53 o                         
   8  -2  11         13.74          8.00         5.13 o                         
  -6  -1  11          3.92         -0.46         4.53 o                         
  -5  -1  11          3.73          1.46         4.03 o                         
  -4  -1  11          3.73         -1.44         3.77 o                         
  -3  -1  11         98.02         77.97        12.01 o                         
  -2  -1  11         18.44         24.02         4.46 o                         
  -1  -1  11        345.90        383.95        10.63 o                         
   0  -1  11        103.47        123.62         9.75 o                         
   1  -1  11         80.23         86.20         7.05 o                         
   2  -1  11          3.66         -0.58         3.47 o                         
   3  -1  11         56.38         55.33         8.95 o                         
   4  -1  11         81.36         85.52         5.68 o                         
   5  -1  11        181.67        191.43         8.18 o                         
   6  -1  11          0.07          2.21         5.39 o                         
   7  -1  11         64.16         59.75         5.73 o                         
   8  -1  11         12.95          9.46         3.91 o                         
   9  -1  11          3.79          8.14        11.35 o                         
  -6   0  11          1.73          2.62         4.18 o                         
  -5   0  11          0.00         -3.50         3.50 o                         
  -4   0  11          2.40          1.71         3.77 o                         
  -3   0  11          1.28         -2.11         3.54 o                         
  -2   0  11          1.91         -0.71         4.43 o                         
  -1   0  11        113.18        119.80         8.41 o                         
   0   0  11         13.49         14.04         3.73 o                         
   1   0  11         33.36         27.10         4.29 o                         
   2   0  11          7.94          7.84         3.62 o                         
   3   0  11        225.04        228.59         7.51 o                         
   4   0  11         30.79         31.09         4.83 o                         
   5   0  11        135.38        148.72         9.59 o                         
   6   0  11         76.51         77.06         9.39 o                         
   7   0  11          1.23          5.45         4.67 o                         
   8   0  11         36.27         23.47         4.89 o                         
   9   0  11          5.11          8.65        10.27 o                         
  -6   1  11          0.37          5.15         5.85 o                         
  -5   1  11         50.85         50.53         5.50 o                         
  -4   1  11         25.35         22.08         6.28 o                         
  -3   1  11         28.76         19.20         4.30 o                         
  -2   1  11         20.95         19.64         4.38 o                         
  -1   1  11        219.09        230.23         8.74 o                         
   0   1  11         69.22         62.35         4.83 o                         
   1   1  11         34.31         34.14         4.34 o                         
   2   1  11          5.16          1.47         3.31 o                         
   3   1  11         39.08         38.42         4.82 o                         
   4   1  11         37.98         38.20         5.12 o                         
   5   1  11         78.77         62.09         6.82 o                         
   6   1  11          9.98          8.36         5.65 o                         
   7   1  11          9.37         12.30         5.58 o                         
   8   1  11         43.13         36.20         8.99 o                         
   9   1  11          0.09          3.79         9.73 o                         
  -6   2  11          4.51         -5.19         5.19 o                         
  -5   2  11         18.35         20.59         6.16 o                         
  -4   2  11          0.88         -1.72         3.78 o                         
  -3   2  11         52.49         56.75         5.52 o                         
  -2   2  11          1.81          5.00         4.77 o                         
  -1   2  11         45.54         42.68         5.04 o                         
   0   2  11         14.27          3.25         3.81 o                         
   1   2  11         50.36         43.32         5.01 o                         
   2   2  11          4.03          0.46         3.82 o                         
   3   2  11         64.37         58.09         8.22 o                         
   4   2  11          5.86         -0.25         3.50 o                         
   5   2  11          8.76         -0.11         7.04 o                         
   6   2  11         16.56          7.52         5.60 o                         
   7   2  11         12.34         11.53         9.53 o                         
   8   2  11         33.48         26.29         5.13 o                         
   9   2  11          0.28         -0.40        12.44 o                         
  -6   3  11          0.56          8.11         9.73 o                         
  -5   3  11          0.51        -10.84        12.44 o                         
  -4   3  11         17.29         11.39         7.81 o                         
  -3   3  11          0.15         -0.78         5.85 o                         
  -2   3  11         28.67         24.51         4.18 o                         
  -1   3  11          0.04         -2.89         2.89 o                         
   0   3  11          0.02         -4.15         4.15 o                         
   1   3  11         20.72         12.85         4.41 o                         
   2   3  11          7.41          0.02         6.27 o                         
   3   3  11         61.33         58.80        11.07 o                         
   4   3  11          4.85          5.08         6.63 o                         
   5   3  11          8.85          2.08         6.43 o                         
   6   3  11         19.52         10.63         5.74 o                         
   7   3  11          5.43          5.79         5.85 o                         
   8   3  11        107.32        115.09        13.11 o                         
   9   3  11          9.11         16.20        10.61 o                         
  -5   4  11          4.93         -2.26         9.07 o                         
  -4   4  11          0.13          8.70         4.76 o                         
  -3   4  11         20.43         15.82         4.56 o                         
  -2   4  11          4.44          0.56         3.96 o                         
  -1   4  11         25.34         13.78         8.68 o                         
   0   4  11          0.72         -2.83         3.93 o                         
   1   4  11          0.09         -5.69         5.80 o                         
   2   4  11          0.53         -5.55         5.55 o                         
   3   4  11          0.07          3.72         3.75 o                         
   4   4  11          0.01         -7.34         7.34 o                         
   5   4  11          0.01         -3.92         3.92 o                         
   6   4  11         15.50         11.27         6.12 o                         
   7   4  11         61.83         68.44        11.16 o                         
   8   4  11         10.07          8.72         7.25 o                         
   9   4  11         54.58         48.35         7.46 o                         
  -5   5  11         10.22         -6.78        11.36 o                         
  -4   5  11          0.55         -1.17         4.93 o                         
  -3   5  11         10.32          3.14         8.90 o                         
  -2   5  11          4.05         -1.43         4.90 o                         
  -1   5  11          2.51         -2.49         5.39 o                         
   0   5  11          4.19          4.16         6.30 o                         
   1   5  11          0.89         -4.18         4.18 o                         
   2   5  11         45.23         34.61        11.25 o                         
   3   5  11         33.83         37.34         6.18 o                         
   4   5  11          2.54         -4.12         4.12 o                         
   5   5  11         31.00         17.05        13.07 o                         
   6   5  11          0.50          1.26         4.37 o                         
   7   5  11          3.49         -4.38         7.02 o                         
   8   5  11          6.87          2.70         5.86 o                         
   9   5  11         15.27         13.19         5.88 o                         
  -4   6  11          0.80          0.92         7.62 o                         
  -3   6  11          9.07         -3.12         4.79 o                         
  -2   6  11          0.88         -6.87         6.87 o                         
  -1   6  11          0.95         -5.57         5.57 o                         
   0   6  11          0.14         -5.46         5.46 o                         
   1   6  11          1.46         -0.90         5.70 o                         
   2   6  11          0.11         -5.94         5.94 o                         
   3   6  11          1.19          8.40         6.47 o                         
   4   6  11          1.11          0.87         5.92 o                         
   5   6  11          0.14          2.02         4.55 o                         
   6   6  11          0.46         -3.78         4.79 o                         
   7   6  11          2.29         -7.48         7.48 o                         
   8   6  11          1.82         -0.80         6.19 o                         
   9   6  11          4.00          2.56        12.33 o                         
  -3   7  11          1.26         -5.52         5.52 o                         
  -2   7  11          0.00         -1.01         5.84 o                         
  -1   7  11          0.90          3.88         6.30 o                         
   0   7  11          2.51         -7.73         7.73 o                         
   1   7  11          5.02         -0.47         6.85 o                         
   2   7  11          5.71          5.41         6.50 o                         
   3   7  11          5.98         -0.03         6.30 o                         
   4   7  11          0.52         -4.60         5.74 o                         
   5   7  11          0.50         -2.96         4.47 o                         
   6   7  11          0.24         -4.84         4.84 o                         
   7   7  11          0.65         -6.74         6.74 o                         
   8   7  11          0.68          0.37         6.13 o                         
  -2   8  11          3.08         -7.40         8.63 o                         
  -1   8  11          3.29          1.05         6.62 o                         
   0   8  11          0.47         -6.30         6.30 o                         
   1   8  11          0.28         -4.61         6.47 o                         
   2   8  11         14.53          6.01         7.84 o                         
   3   8  11          8.55          4.08         7.84 o                         
   4   8  11         19.40         21.22         7.78 o                         
   5   8  11          9.66          4.43         5.72 o                         
   6   8  11          1.13         -2.44         5.09 o                         
   7   8  11          3.64         -0.14         7.08 o                         
   8   8  11          2.37          2.07         9.85 o                         
   0   9  11          0.82         -1.34         7.57 o                         
   1   9  11          5.02          8.48        13.79 o                         
   2   9  11          6.55          5.41         7.65 o                         
   3   9  11          2.38         -5.57         7.07 o                         
   4   9  11          5.41          8.35         5.93 o                         
   5   9  11          5.86          4.06         5.89 o                         
   6   9  11          0.85          3.24         6.08 o                         
   3  10  11          0.17         -5.95        10.81 o                         
   4  10  11          4.12          6.49        10.81 o                         
  -1  -7  12         68.93         73.05         7.43 o                         
   0  -7  12          2.36         13.04         5.60 o                         
   1  -7  12        110.78        164.50        11.14 o                         
   2  -7  12          0.08          0.21         5.06 o                         
  -3  -6  12          0.19          1.80         4.43 o                         
  -2  -6  12          0.68         -4.18         4.18 o                         
  -1  -6  12          6.99         10.27         4.49 o                         
   0  -6  12          6.30          7.59         4.56 o                         
   1  -6  12         10.21         11.44         4.83 o                         
   2  -6  12          0.03          1.52         4.51 o                         
   3  -6  12          2.12         -3.27         3.84 o                         
   4  -6  12          0.46          2.90         4.44 o                         
  -4  -5  12          0.78          0.22         4.38 o                         
  -3  -5  12          8.64          6.50         4.50 o                         
  -2  -5  12          1.94          3.29         4.42 o                         
  -1  -5  12          2.68         10.12         4.59 o                         
   0  -5  12          3.36         -2.60         4.38 o                         
   1  -5  12          1.64          1.00         4.78 o                         
   2  -5  12          0.05         -1.21         4.08 o                         
   3  -5  12          0.03         -3.61         3.61 o                         
   4  -5  12          2.52          2.28         4.24 o                         
   5  -5  12          9.99         16.26         4.81 o                         
   6  -5  12         14.34         21.09         9.73 o                         
  -5  -4  12          5.21         12.57         4.83 o                         
  -4  -4  12          0.00         -1.98         4.21 o                         
  -3  -4  12          3.96          4.72         4.29 o                         
  -2  -4  12         13.28         22.34         4.92 o                         
  -1  -4  12         12.68         17.60         4.91 o                         
   0  -4  12         17.83         16.99         4.52 o                         
   1  -4  12         22.15         20.88         5.44 o                         
   2  -4  12         29.96         23.93         7.34 o                         
   3  -4  12          0.10         -0.16         3.98 o                         
   4  -4  12          2.85          1.79         4.21 o                         
   5  -4  12         15.37         10.66         4.22 o                         
   6  -4  12         29.20         28.10         4.68 o                         
  -5  -3  12          0.23          3.43         4.44 o                         
  -4  -3  12          6.29         13.39         4.45 o                         
  -3  -3  12          6.39          5.48         4.43 o                         
  -2  -3  12          6.00          3.86         4.08 o                         
  -1  -3  12         39.66         23.47         4.86 o                         
   0  -3  12          0.39         -3.77         3.77 o                         
   1  -3  12        109.70        130.81         7.81 o                         
   2  -3  12          2.32         -2.78         6.18 o                         
   3  -3  12          5.20          0.81         4.05 o                         
   4  -3  12          7.57          1.04         3.89 o                         
   5  -3  12         32.42         27.75         4.74 o                         
   6  -3  12          9.31          8.95         4.96 o                         
   7  -3  12          5.96          5.76         5.23 o                         
  -5  -2  12         19.07         14.33         4.72 o                         
  -4  -2  12         37.97         38.82         5.44 o                         
  -3  -2  12         12.27          2.62         3.91 o                         
  -2  -2  12          4.66         -1.86         3.83 o                         
  -1  -2  12         25.05         25.02         5.00 o                         
   0  -2  12         18.81          8.99         4.10 o                         
   1  -2  12        244.75        246.65         9.24 o                         
   2  -2  12          7.75          7.56         7.05 o                         
   3  -2  12        100.39         95.13         6.47 o                         
   4  -2  12         27.53         26.44         4.48 o                         
   5  -2  12          3.08          6.46         3.49 o                         
   6  -2  12         21.15         23.27         5.07 o                         
   7  -2  12          0.50          6.13         4.43 o                         
   8  -2  12         16.82         16.04         7.02 o                         
  -6  -1  12          0.35          0.54         7.03 o                         
  -5  -1  12          5.01          1.15         4.19 o                         
  -4  -1  12         24.27         26.66         5.13 o                         
  -3  -1  12          9.24          4.15         4.07 o                         
  -2  -1  12         32.99         35.23         5.23 o                         
  -1  -1  12          1.45          0.83         3.83 o                         
   0  -1  12         18.03         12.65         7.17 o                         
   1  -1  12        114.30        108.88        10.67 o                         
   2  -1  12          0.20         -2.27         3.67 o                         
   3  -1  12         15.00         17.27         4.01 o                         
   4  -1  12         73.56         78.74         5.68 o                         
   5  -1  12         16.38         28.12         4.56 o                         
   6  -1  12         40.55         39.51         5.83 o                         
   7  -1  12          4.52          4.58         6.63 o                         
   8  -1  12          1.27          1.07         4.10 o                         
  -5   0  12          4.48          2.38         4.14 o                         
  -4   0  12          7.18          2.22         4.60 o                         
  -3   0  12          1.55         -1.83         3.93 o                         
  -2   0  12         30.66         42.77         5.31 o                         
  -1   0  12        168.54        196.49        14.52 o                         
   0   0  12        127.83        136.63        10.28 o                         
   1   0  12        120.18        130.85         8.76 o                         
   2   0  12         27.43         22.82         5.75 o                         
   3   0  12         34.27         38.46         4.79 o                         
   4   0  12          3.67          9.93         4.54 o                         
   5   0  12          8.58         11.44         4.22 o                         
   6   0  12          2.89         -0.44         8.43 o                         
   7   0  12          0.69          5.65         5.00 o                         
   8   0  12          0.39          5.95         7.10 o                         
  -5   1  12          1.34          2.91         5.01 o                         
  -4   1  12          1.88         -2.63         3.85 o                         
  -3   1  12          1.02          0.22         3.82 o                         
  -2   1  12          6.04         13.89         4.30 o                         
  -1   1  12         29.28         26.29         4.77 o                         
   0   1  12          0.25          2.65         4.85 o                         
   1   1  12         12.39         13.43         7.39 o                         
   2   1  12          5.10          3.27         3.56 o                         
   3   1  12          6.48         14.78         4.74 o                         
   4   1  12         40.81         47.79         9.43 o                         
   5   1  12          0.30          6.70         4.19 o                         
   6   1  12         96.80        116.43        13.74 o                         
   7   1  12          8.01          4.15         7.60 o                         
   8   1  12         12.75          8.11        11.36 o                         
  -5   2  12          2.08          0.74         6.08 o                         
  -4   2  12          3.38          3.91         4.14 o                         
  -3   2  12         21.02         16.72         7.48 o                         
  -2   2  12          0.04          2.78         4.17 o                         
  -1   2  12         69.57         87.35         8.57 o                         
   0   2  12         40.15         33.40         7.90 o                         
   1   2  12         87.70        105.74         9.75 o                         
   2   2  12         15.00         11.83         7.79 o                         
   3   2  12         41.24         39.07         6.75 o                         
   4   2  12          0.01          3.10         4.03 o                         
   5   2  12          7.54          6.66         5.43 o                         
   6   2  12          1.41         -2.66         6.21 o                         
   7   2  12         20.88         20.94         7.10 o                         
   8   2  12          2.17         14.60        11.90 o                         
   9   2  12         87.96         91.93        21.92 o                         
  -5   3  12          0.05          0.54         8.65 o                         
  -4   3  12          0.01         -4.90         7.34 o                         
  -3   3  12         29.73         31.57         6.24 o                         
  -2   3  12         11.97         12.01         8.43 o                         
  -1   3  12         32.80         30.18        13.91 o                         
   0   3  12         18.20         11.93         6.65 o                         
   1   3  12          3.58          3.13         4.28 o                         
   2   3  12          0.09         -0.34         4.20 o                         
   3   3  12          0.04          0.06         4.24 o                         
   4   3  12         10.11         12.32         4.58 o                         
   5   3  12          2.03         -0.80         7.57 o                         
   6   3  12          1.62         -3.14         3.93 o                         
   7   3  12          3.14          9.73        10.81 o                         
  -4   4  12         20.01          8.25        17.68 o                         
  -3   4  12         30.43         26.16         8.68 o                         
  -2   4  12         52.79         48.96        10.54 o                         
  -1   4  12         59.89         70.23        10.61 o                         
   0   4  12          0.12         -5.68         5.68 o                         
   1   4  12         11.18          2.10         4.79 o                         
   2   4  12          1.27         -3.85         6.55 o                         
   3   4  12          8.47          7.47         4.98 o                         
   4   4  12          5.99          7.44         4.93 o                         
   5   4  12          0.98          4.05         6.71 o                         
   6   4  12          1.14          0.50         4.74 o                         
   7   4  12         73.79         83.18        18.71 o                         
  -4   5  12          0.30         -5.95         9.73 o                         
  -3   5  12          1.08          0.83         6.47 o                         
  -2   5  12          3.85          2.20         5.07 o                         
  -1   5  12         10.29         -3.89         7.16 o                         
   0   5  12          0.17         -0.83         5.18 o                         
   1   5  12          8.87         -4.23         4.47 o                         
   2   5  12         13.94         11.85         5.44 o                         
   3   5  12          2.02         -3.12         4.94 o                         
   4   5  12          5.53          2.01         4.98 o                         
   5   5  12          5.58          0.77         4.92 o                         
   6   5  12          1.41          0.66         4.87 o                         
   7   5  12         48.30         41.71        19.87 o                         
   8   5  12          8.73         12.95         6.88 o                         
   9   5  12          9.20          7.03         8.11 o                         
  -3   6  12          0.00         -6.05         6.05 o                         
  -2   6  12          0.82         -6.84         7.35 o                         
  -1   6  12          2.87         -5.79         6.49 o                         
   0   6  12          7.95          0.60         9.93 o                         
   1   6  12         12.02         -1.76         9.97 o                         
   2   6  12         12.48          1.82         6.30 o                         
   3   6  12         17.59         12.55         7.23 o                         
   4   6  12         17.65         13.61         7.07 o                         
   5   6  12         15.39         14.15         6.68 o                         
   6   6  12          6.23          3.85         5.97 o                         
   7   6  12          6.17          1.13         6.88 o                         
   8   6  12          2.56         -1.98         6.60 o                         
  -2   7  12          1.66         -5.93         5.93 o                         
  -1   7  12          0.66         -5.84         5.84 o                         
   0   7  12          0.40          3.37         6.62 o                         
   1   7  12          0.00         -4.87         6.88 o                         
   2   7  12          0.27          1.54         6.37 o                         
   3   7  12          0.11          4.05         6.30 o                         
   4   7  12          0.34          0.11         6.30 o                         
   5   7  12          1.27         -5.01         5.01 o                         
   6   7  12          0.52         -2.15         5.69 o                         
   7   7  12          2.44          3.71         7.14 o                         
   0   8  12          0.03         -6.08         6.08 o                         
   1   8  12          0.43         -6.76         6.76 o                         
   2   8  12          0.21         -6.68         6.68 o                         
   3   8  12          1.50         -6.85         6.85 o                         
   4   8  12          8.14         -0.51         6.85 o                         
   5   8  12          6.94         -2.54         7.48 o                         
   6   8  12         16.85         15.68         8.92 o                         
   2   9  12          1.80         -4.33        11.36 o                         
   3   9  12          2.48         -7.25         7.27 o                         
   4   9  12          0.01         -5.24         7.23 o                         
   5   9  12          1.11         -8.65         8.65 o                         
   0  -6  13          1.07         -0.80         5.16 o                         
   1  -6  13          0.09         -5.25         5.25 o                         
   2  -6  13          4.84         -1.62         9.19 o                         
  -3  -5  13          3.81         10.81        10.27 o                         
  -2  -5  13         17.49         18.63         5.57 o                         
  -1  -5  13         19.71         39.13         6.08 o                         
   0  -5  13         26.74         36.69         5.69 o                         
   1  -5  13          3.99          4.89         4.50 o                         
   2  -5  13          4.48         -2.41         4.50 o                         
   3  -5  13         10.84         14.08         5.06 o                         
   4  -5  13          0.07         -0.56         4.52 o                         
  -3  -4  13          0.01          4.50         4.55 o                         
  -2  -4  13          0.00          1.36         4.16 o                         
  -1  -4  13         14.51         14.80         4.76 o                         
   0  -4  13          0.34         -2.01         4.18 o                         
   1  -4  13         14.92         18.62         4.97 o                         
   2  -4  13          1.37         -1.44         4.31 o                         
   3  -4  13          2.34          6.41         4.38 o                         
   4  -4  13          0.72         -0.96         4.40 o                         
   5  -4  13          0.02         -4.92         4.92 o                         
  -4  -3  13         19.19         20.33         5.45 o                         
  -3  -3  13          5.00          7.30         4.37 o                         
  -2  -3  13          0.03         -2.22         4.37 o                         
  -1  -3  13          0.27          0.73         4.17 o                         
   0  -3  13         16.70          8.48         4.55 o                         
   1  -3  13          0.52         -2.79         4.80 o                         
   2  -3  13          1.71          3.20         4.23 o                         
   3  -3  13          0.09          0.45         4.06 o                         
   4  -3  13          6.03          5.61         4.25 o                         
   5  -3  13          0.11         -3.86         3.86 o                         
   6  -3  13          0.14          0.52         4.84 o                         
  -4  -2  13          2.28          2.75         4.44 o                         
  -3  -2  13          0.06          3.59         4.45 o                         
  -2  -2  13          0.77         -1.97         3.95 o                         
  -1  -2  13          3.35         -1.44         4.34 o                         
   0  -2  13         13.48          5.02         4.64 o                         
   1  -2  13          0.06         -1.08         4.12 o                         
   2  -2  13          0.34          0.65         5.45 o                         
   3  -2  13          2.08         -2.84         5.02 o                         
   4  -2  13          2.63         -2.25         3.83 o                         
   5  -2  13          2.04          1.12         4.06 o                         
   6  -2  13          0.35         -0.91         6.17 o                         
   7  -2  13          2.14          6.32         4.84 o                         
  -4  -1  13          7.04          4.51         4.61 o                         
  -3  -1  13          0.96         -1.86         4.03 o                         
  -2  -1  13         12.44         11.66         4.63 o                         
  -1  -1  13         16.28         20.35         4.90 o                         
   0  -1  13          3.84          4.02         4.74 o                         
   1  -1  13         36.39         38.33         6.92 o                         
   2  -1  13          2.49          2.21         4.01 o                         
   3  -1  13          0.07          1.06         4.03 o                         
   4  -1  13         12.48         10.69         4.11 o                         
   5  -1  13          3.39          4.57         5.15 o                         
   6  -1  13          0.03          0.29         4.71 o                         
   7  -1  13          4.11          6.23         8.43 o                         
  -4   0  13          0.87         -1.83         4.21 o                         
  -3   0  13          1.96         -4.17         4.17 o                         
  -2   0  13          5.07          2.28         4.41 o                         
  -1   0  13         39.80         32.21         5.22 o                         
   0   0  13         47.05         47.90         7.59 o                         
   1   0  13         79.18         95.12        18.92 o                         
   2   0  13         19.19         15.55         4.49 o                         
   3   0  13          3.81          6.88         4.00 o                         
   4   0  13          5.28          7.74         4.59 o                         
   5   0  13        169.14        177.18        11.59 o                         
   6   0  13          2.20          4.13         6.40 o                         
   7   0  13         40.31         26.33         5.71 o                         
  -4   1  13          2.28          2.24         4.34 o                         
  -3   1  13          0.05          0.89         3.95 o                         
  -2   1  13          0.02         -2.68         3.77 o                         
  -1   1  13         65.82         77.71        10.30 o                         
   0   1  13         14.83         29.45         8.03 o                         
   1   1  13        146.20        171.81         8.33 o                         
   2   1  13          0.57          0.48         4.44 o                         
   3   1  13         42.13         46.20         6.08 o                         
   4   1  13         91.51        115.41         8.82 o                         
   5   1  13          7.25         11.17         6.48 o                         
   6   1  13         35.54         39.00         6.38 o                         
   7   1  13         44.43         46.45         6.79 o                         
   8   1  13          7.78         19.47        12.98 o                         
  -4   2  13          1.42         -4.81         4.81 o                         
  -3   2  13          0.00          7.09         5.13 o                         
  -2   2  13         27.19         27.06         5.93 o                         
  -1   2  13          0.61         -3.30        10.66 o                         
   0   2  13          7.23          0.93        12.45 o                         
   1   2  13         11.67         15.48         5.18 o                         
   2   2  13         18.51         24.05         5.66 o                         
   3   2  13          6.01         13.28         5.05 o                         
   4   2  13         11.95         18.13         6.09 o                         
   5   2  13         35.83         35.45         8.23 o                         
   6   2  13          0.87          0.18         4.98 o                         
   8   2  13          7.34          5.95        12.44 o                         
  -4   3  13          7.34         -9.19         9.19 o                         
  -3   3  13          2.06          5.13         6.31 o                         
  -2   3  13         28.14         40.82         6.78 o                         
  -1   3  13         15.65          1.88        12.95 o                         
   0   3  13          1.17         11.32         5.32 o                         
   1   3  13         18.78         17.55         5.14 o                         
   2   3  13         14.02         24.54         5.37 o                         
   3   3  13          0.96          2.93         4.59 o                         
   4   3  13         17.08         15.33         6.46 o                         
   5   3  13          0.71         -1.62         5.74 o                         
   6   3  13         29.37         28.87         6.34 o                         
   7   3  13          2.55         -1.62        10.81 o                         
  -3   4  13          1.37          4.38         5.51 o                         
  -2   4  13         14.98         14.40         6.83 o                         
  -1   4  13          2.02          1.07         7.65 o                         
   0   4  13         24.28         22.36         5.92 o                         
   1   4  13         13.43         16.58         6.42 o                         
   2   4  13          1.56          2.41         5.37 o                         
   3   4  13         36.01         37.99         9.15 o                         
   4   4  13          0.49          3.28         5.92 o                         
   5   4  13          5.70          6.00         6.30 o                         
  -2   5  13         21.45         11.23        19.79 o                         
  -1   5  13          0.08          6.55         6.47 o                         
   0   5  13         13.96          6.83        10.20 o                         
   1   5  13          0.44         -0.79         5.26 o                         
   2   5  13          1.97          2.70        10.27 o                         
   3   5  13          4.13         -4.88         4.88 o                         
   4   5  13          0.57         -2.46         5.20 o                         
  -1   6  13          1.85          8.41         6.76 o                         
   0   6  13          3.76          6.34        10.00 o                         
   1   6  13          0.03          6.84         6.62 o                         
   2   6  13          0.47         -6.37         6.76 o                         
   4   6  13          0.19         -2.36         8.65 o                         
   5   6  13          1.12         -5.53         5.53 o                         
   6   6  13          7.11          5.55         7.23 o                         
   7   6  13         10.58          6.22        12.17 o                         
   0   7  13          6.60          1.49         6.88 o                         
   1   7  13          6.22          0.84         7.53 o                         
   2   7  13          0.27         -5.92         5.92 o                         
   3   7  13          3.04          3.60         7.07 o                         
   4   7  13          1.27          6.43         7.23 o                         
   5   7  13          1.98         -5.26         5.26 o                         
   6   7  13          0.53          1.00         7.23 o                         
   2   8  13          0.55         -9.73        10.27 o                         
   3   8  13          6.90          1.06         7.83 o                         
   4   8  13          1.27         -7.00         7.00 o                         
  -1  -4  14          2.89         -0.26         5.20 o                         
   0  -4  14          2.53          5.99         4.83 o                         
   1  -4  14         10.77         15.56         5.40 o                         
   2  -4  14          2.32         -0.58         4.65 o                         
   3  -4  14          0.59          0.41         4.76 o                         
  -2  -3  14          0.73         -3.74         4.92 o                         
  -1  -3  14          3.32          3.55         4.78 o                         
   0  -3  14         12.39         21.76         5.43 o                         
   1  -3  14          3.62          3.82         4.78 o                         
   2  -3  14          7.18          7.74         4.59 o                         
   3  -3  14          8.37         -1.33         4.56 o                         
   4  -3  14          0.64          3.02         5.18 o                         
   5  -3  14         13.02          7.57         9.73 o                         
  -3  -2  14          6.78         12.99         5.88 o                         
  -2  -2  14          1.54          4.08         4.55 o                         
  -1  -2  14         10.10         12.06         4.77 o                         
   0  -2  14          6.33          6.65         4.58 o                         
   1  -2  14         28.95         36.65         5.55 o                         
   2  -2  14         14.51         13.23         8.90 o                         
   3  -2  14          5.03         -0.87         5.44 o                         
   4  -2  14         18.15         19.47         4.75 o                         
   5  -2  14          0.49         -1.84         4.98 o                         
   6  -2  14          0.21          5.41         8.65 o                         
  -3  -1  14          0.16          2.71         4.68 o                         
  -2  -1  14          0.21         -0.84         4.43 o                         
  -1  -1  14          4.79         -0.66         4.33 o                         
   0  -1  14          0.00         -2.28         4.37 o                         
   1  -1  14         30.75         25.43        12.45 o                         
   2  -1  14          1.89          0.01         4.23 o                         
   3  -1  14          9.82          5.53         4.72 o                         
   4  -1  14          3.10          0.76         3.66 o                         
   5  -1  14          0.03          3.45         5.21 o                         
   6  -1  14          3.39          3.87         8.04 o                         
  -3   0  14          0.22         -2.10         4.64 o                         
  -2   0  14          2.92          3.99         4.84 o                         
  -1   0  14          0.84         -3.98         4.26 o                         
   0   0  14         11.54         14.75         4.84 o                         
   1   0  14         15.17         11.35         6.00 o                         
   2   0  14         11.58         10.84         4.33 o                         
   3   0  14         19.89         22.43         5.57 o                         
   4   0  14          0.64          5.20         4.62 o                         
   5   0  14          0.32          6.34         9.78 o                         
   6   0  14          0.03          8.55         9.44 o                         
   7   0  14          0.01          1.08         8.65 o                         
  -3   1  14          0.46         -4.30         4.30 o                         
  -2   1  14          4.49          3.46         4.50 o                         
  -1   1  14          0.53          2.32         4.61 o                         
   0   1  14         19.65         28.82         6.12 o                         
   1   1  14         36.67         35.18         5.33 o                         
   2   1  14         46.98         51.48         6.60 o                         
   3   1  14         38.63         40.75         6.38 o                         
   4   1  14          6.52         13.97         5.54 o                         
   5   1  14          0.03         10.54        15.10 o                         
   7   1  14          3.51         11.90        12.98 o                         
  -3   2  14          2.42          1.73         6.37 o                         
  -2   2  14          1.02          6.55         5.39 o                         
  -1   2  14          8.11          8.75         5.76 o                         
   0   2  14         17.19         26.08         6.13 o                         
   1   2  14         36.46         30.04         6.34 o                         
   2   2  14         29.92         35.44         6.12 o                         
   3   2  14         20.79         20.72         6.71 o                         
   4   2  14          7.76         10.84         5.57 o                         
   5   2  14         26.68         19.49         5.56 o                         
   6   2  14          0.55         12.44        12.98 o                         
  -2   3  14          0.28         -2.18         5.36 o                         
  -1   3  14         11.56         11.68         5.91 o                         
   0   3  14          0.72         11.44         5.89 o                         
   1   3  14         10.92         18.25         6.08 o                         
   2   3  14          5.68         10.41         5.13 o                         
   3   3  14          6.38          9.33         5.89 o                         
   4   3  14          1.85         13.40         7.07 o                         
   5   3  14          4.38         18.93        10.81 o                         
   6   3  14          7.92         21.09        14.06 o                         
  -2   4  14          0.02         -6.09         6.09 o                         
  -1   4  14          4.54          3.87         6.48 o                         
   0   4  14          2.15          2.10         5.60 o                         
   1   4  14         21.86          8.87        11.33 o                         
   2   4  14          8.44          9.49         5.81 o                         
   3   4  14         27.20         37.31        11.36 o                         
  -1   5  14          8.11          8.88         7.62 o                         
   0   5  14          8.56         10.95         6.18 o                         
   1   5  14          0.52         -3.21         6.49 o                         
   2   5  14          4.97          2.26         5.37 o                         
   3   5  14          0.75          0.02         5.39 o                         
   0   6  14          0.77          7.57         9.73 o                         
   1   6  14         15.19         23.65         8.39 o                         
   2   6  14          1.03          0.81         8.11 o                         
   3   6  14          0.48          1.61         6.85 o                         
   5   6  14          0.01         -5.95         6.88 o                         
   0  -2  15          0.09          4.64         7.23 o                         
   1  -2  15          8.82         12.56         6.23 o                         
   2  -2  15          0.06         -0.34         7.98 o                         
   3  -2  15         12.70         11.67        12.25 o                         
  -1  -1  15          0.05        -10.59        11.63 o                         
   0  -1  15          7.16          0.49         4.90 o                         
   1  -1  15          9.51         11.29         4.86 o                         
   2  -1  15          0.26          0.74         4.60 o                         
   3  -1  15          5.07          8.35         4.87 o                         
   4  -1  15         12.90          8.72         6.44 o                         
  -1   0  15          2.72          3.16         5.47 o                         
   0   0  15          0.28         -4.32         5.31 o                         
   1   0  15          0.16          5.32         4.94 o                         
   2   0  15          6.26          0.31         5.43 o                         
   3   0  15          0.98          2.11         4.93 o                         
   4   0  15          4.44          6.85         9.13 o                         
   5   0  15          6.76         20.12         9.71 o                         
  -1   1  15          9.91         11.37         5.41 o                         
   0   1  15          0.10         -4.95         6.09 o                         
   1   1  15         15.73         19.99         6.42 o                         
   2   1  15          1.23         10.66         5.60 o                         
   3   1  15          0.04          1.63         6.63 o                         
   4   1  15          2.33         -0.26         5.07 o                         
   5   1  15         12.23         54.15        67.86 o                         
  -1   2  15          0.63         -7.03         8.65 o                         
   0   2  15          4.89         11.94         5.96 o                         
   1   2  15         11.45          6.38         5.64 o                         
   2   2  15         21.88         23.13         6.39 o                         
   3   2  15          1.85          2.77         4.96 o                         
   4   2  15          5.80         10.50         7.45 o                         
   0   3  15          4.03         -0.74         6.68 o                         
   1   3  15          6.61          8.32         6.13 o                         
   2   3  15          7.27         10.15         6.10 o                         
   3   3  15         13.20         19.47        11.36 o                         
   1   4  15          0.17          0.51         7.23 o                         
   2   4  15          2.65          8.44        10.27 o                         
   3   4  15          2.70          3.98         6.34 o                         
   5   4  15         13.44          9.19        10.81 o                         
   3   5  15          0.65         -0.54        10.81 o                         
                                                                                
